# Supplementary material for: Dual transcriptional analysis reveals adaptation of host and pathogen to intracellular survival of Pseudomonas aeruginosa associated with urinary tract infection
Source: PLoS Pathog. 2021 Apr 26;17(4):e1009534. doi: 10.1371/journal.ppat.1009534 (PMC8102004; doi:10.1371/journal.ppat.1009534)
Supplement: S1 Dataset — Invaded GFP positive (“inv”) cells were sorted 2 hours post-infection with WT or ΔalgR PAO1 GFP-expressing bacteria. RNAseq libraries were made using the scDualseq protocol and enriched for P. aeruginosa mRNA using PatH-Cap. Libraries from log phase planktonic culture grown in LB (“log”) were made using the RNAtag-Seq protocol. Raw counts, and DESeq2 analysis (log2 fold change and pajd) shown for intracellular WT vs intracellular ΔalgR bacteria and intracellular vs log phase bacteria. (XLSX) [file ppat.1009534.s010.xlsx]

## Sheet: raw counts
Geneid	WT_log_1	WT_log_2	WT_log_3	algR_log_1	algR_log_2	algR_log_3	WT_1_intra	WT_2_intra	WT_3_intra	algR_1_intra	algR_2_intra	algR_3_intra
CDS:PA0001:dnaA:chromosome_replication_initiator_DnaA:cds0:+:1544:NC_002516.2	2631	1995	1008	1475	1711	562	68	14	20	0	0	0
CDS:PA0002:dnaN:DNA_polymerase_III_subunit_beta:cds1:+:1103:NC_002516.2	2396	1920	967	1360	1748	576	29	11	2	0	0	0
CDS:PA0003:recF:recombination_protein_F:cds2:+:1109:NC_002516.2	1392	1137	627	651	1027	342	99	9	17	0	0	0
CDS:PA0004:gyrB:DNA_gyrase_subunit_B:cds3:+:2420:NC_002516.2	3871	3417	1667	2355	3071	997	224	0	26	0	0	0
CDS:PA0005:lptA:lysophosphatidic_acid_acyltransferase2C_LptA:cds4:-:773:NC_002516.2	339	234	134	140	223	74	20	0	10	0	0	0
CDS:PA0006:-:D2CD-heptose_12C7-bisphosphate_phosphatase:cds5:-:536:NC_002516.2	268	165	86	108	172	50	10	0	2	0	0	0
CDS:PA0007:-:hypothetical_protein:cds6:+:1706:NC_002516.2	69	62	24	37	51	20	13	0	0	0	0	0
CDS:PA0008:glyS:glycyl-tRNA_synthetase_subunit_beta:cds7:-:2054:NC_002516.2	977	948	440	670	811	238	31	0	0	0	0	0
CDS:PA0009:glyQ:glycyl-tRNA_synthetase_subunit_alpha:cds8:-:947:NC_002516.2	451	488	273	321	440	146	69	0	13	0	0	0
CDS:PA0010:tag:DNA-3-methyladenine_glycosidase_I:cds9:+:551:NC_002516.2	66	48	21	29	46	22	0	0	0	0	0	0
CDS:PA0011:-:lipid_A_biosynthesis_lauroyl_acyltransferase:cds10:+:887:NC_002516.2	328	231	99	131	175	67	56	0	0	0	0	0
CDS:PA0012:-:hypothetical_protein:cds11:+:266:NC_002516.2	103	67	44	47	84	27	23	0	0	0	0	0
CDS:PA0013:-:hypothetical_protein:cds12:+:653:NC_002516.2	104	67	30	32	82	24	12	0	0	0	0	0
CDS:PA0014:-:hypothetical_protein:cds13:-:272:NC_002516.2	29	22	15	13	15	3	10	0	0	0	0	0
CDS:PA0015:-:hypothetical_protein:cds14:-:317:NC_002516.2	153	110	40	88	107	26	10	0	0	0	0	0
CDS:PA0016:trkA:potassium_transporter_peripheral_membrane_protein:cds15:-:1373:NC_002516.2	723	507	239	330	514	167	2	0	0	0	0	0
CDS:PA0017:-:hypothetical_protein:cds16:-:1304:NC_002516.2	343	234	118	174	205	72	9	0	0	0	0	0
CDS:PA0018:fmt:methionyl-tRNA_formyltransferase:cds17:-:944:NC_002516.2	420	316	162	199	318	120	3	0	0	0	0	0
CDS:PA0019:def:peptide_deformylase:cds18:-:506:NC_002516.2	1405	1119	485	968	773	302	84	0	2	0	0	0
CDS:PA0020:-:hypothetical_protein:cds19:+:1025:NC_002516.2	885	641	357	418	582	212	20	0	0	0	0	0
CDS:PA0021:-:hypothetical_protein:cds20:+:1088:NC_002516.2	9	7	1	4	9	2	1	0	9	0	0	0
CDS:PA0022:-:hypothetical_protein:cds21:+:557:NC_002516.2	162	97	49	69	92	33	1	0	0	0	0	0
CDS:PA0023:qor:quinone_oxidoreductase:cds22:-:977:NC_002516.2	172	100	52	69	86	32	0	4	5	0	0	0
CDS:PA0024:hemF:coproporphyrinogen_III_oxidase:cds23:+:917:NC_002516.2	855	675	350	521	749	246	20	0	0	0	0	0
CDS:PA0025:aroE:shikimate_5-dehydrogenase:cds24:+:824:NC_002516.2	397	261	116	235	262	100	2	0	0	0	0	0
CDS:PA0026:plcB:phospholipase_C2C_PlcB:cds25:+:986:NC_002516.2	245	195	96	96	147	58	1	0	0	0	0	0
CDS:PA0027:plcB:hypothetical_protein:cds26:+:1286:NC_002516.2	95	46	17	29	26	18	0	0	0	0	0	0
CDS:PA0028:-:hypothetical_protein:cds27:+:602:NC_002516.2	33	18	11	13	19	5	0	0	0	0	0	0
CDS:PA0029:-:sulfate_transporter:cds28:-:1553:NC_002516.2	15	12	2	8	3	1	1	0	0	0	0	0
CDS:PA0030:-:hypothetical_protein:cds29:-:923:NC_002516.2	20	10	8	7	10	5	0	0	0	0	0	0
CDS:PA0031:betC:choline_sulfatase:cds30:-:1511:NC_002516.2	28	20	10	10	16	2	4	9	25	0	0	0
CDS:PA0032:-:transcriptional_regulator:cds31:+:914:NC_002516.2	93	54	32	41	43	15	0	0	0	0	0	0
CDS:PA0032a:-:DOPA_42C5-dioxygenase:cds32:+:377:NC_002516.2	78	56	24	36	56	15	0	0	0	0	0	0
CDS:PA0033:-:hypothetical_protein:cds33:-:365:NC_002516.2	13	15	3	3	6	3	0	0	0	0	0	0
CDS:PA0034:-:two-component_response_regulator:cds34:-:623:NC_002516.2	26	29	12	11	17	10	10	0	6	0	0	0
CDS:PA0035:trpA:tryptophan_synthase_subunit_alpha:cds35:-:806:NC_002516.2	125	133	46	74	103	33	18	0	0	0	0	0
CDS:PA0036:trpB:tryptophan_synthase_subunit_beta:cds36:-:1208:NC_002516.2	284	232	131	180	227	94	13	0	0	0	0	0
CDS:PA0037:trpI:transcriptional_regulator_TrpI:cds37:+:887:NC_002516.2	67	53	24	33	41	10	0	0	0	0	0	0
CDS:PA0038:-:hypothetical_protein:cds38:+:215:NC_002516.2	225	159	71	97	131	52	0	0	0	0	0	0
CDS:PA0039:-:hypothetical_protein:cds39:+:227:NC_002516.2	671	599	210	386	444	124	7	0	0	0	0	0
CDS:PA0040:-:hypothetical_protein:cds40:+:1688:NC_002516.2	179	159	90	94	97	33	9	0	0	0	0	0
CDS:PA0041:-:hemagglutinin:cds41:+:10607:NC_002516.2	389	376	149	272	303	87	56	0	21	0	0	0
CDS:PA0041a:-:transposase:cds42:+:701:NC_002516.2	233	163	95	112	140	51	0	22	16	0	0	0
CDS:PA0042:-:hypothetical_protein:cds43:+:395:NC_002516.2	71	53	25	45	52	17	0	1	18	0	0	0
CDS:PA0043:-:hypothetical_protein:cds44:-:1382:NC_002516.2	111	68	44	40	77	26	13	0	0	0	0	0
CDS:PA0044:exoT:exoenzyme_T:cds45:+:1373:NC_002516.2	67	64	32	44	45	18	377	51	42	0	0	0
CDS:PA0045:-:hypothetical_protein:cds46:+:686:NC_002516.2	226	238	109	245	305	112	56	15	12	0	0	0
CDS:PA0046:-:hypothetical_protein:cds47:+:353:NC_002516.2	97	122	54	108	154	36	19	0	3	0	0	0
CDS:PA0047:-:hypothetical_protein:cds48:+:509:NC_002516.2	90	80	31	98	123	34	9	0	0	0	0	0
CDS:PA0048:-:transcriptional_regulator:cds49:-:383:NC_002516.2	16	15	4	9	9	0	0	0	6	0	0	0
CDS:PA0049:-:hypothetical_protein:cds50:-:1661:NC_002516.2	74	46	18	14	33	21	0	0	0	0	0	0
CDS:PA0050:-:hypothetical_protein:cds51:+:140:NC_002516.2	9	6	2	5	4	1	0	0	0	0	0	0
CDS:PA0051:phzH:phenazine-modifying_protein:cds52:+:1832:NC_002516.2	12	13	9	8	7	4	0	0	10	0	0	0
CDS:PA0052:-:hypothetical_protein:cds53:-:428:NC_002516.2	21	9	5	7	7	7	9	0	0	0	0	0
CDS:PA0054:-:RNA_227-phosphotransferase-like_protein:cds54:-:548:NC_002516.2	95	68	19	29	64	17	6	0	0	0	0	0
CDS:PA0055:-:hypothetical_protein:cds55:-:506:NC_002516.2	288	166	108	117	167	83	10	1	0	0	0	0
CDS:PA0056:-:transcriptional_regulator:cds56:-:920:NC_002516.2	27	15	12	14	18	6	0	0	0	0	0	0
CDS:PA0057:-:hypothetical_protein:cds57:+:887:NC_002516.2	9	6	5	3	13	4	0	0	0	0	0	0
CDS:PA0058:-:hypothetical_protein:cds58:+:704:NC_002516.2	2	6	3	4	3	4	0	0	0	0	0	0
CDS:PA0059:osmC:osmotically_inducible_protein_OsmC:cds59:+:455:NC_002516.2	71	59	22	33	54	14	0	0	9	0	0	0
CDS:PA0060:-:hypothetical_protein:cds60:+:233:NC_002516.2	77	55	28	37	56	22	0	0	0	0	0	0
CDS:PA0061:-:hypothetical_protein:cds61:-:437:NC_002516.2	228	147	63	111	135	37	10	0	0	0	0	0
CDS:PA0062:-:hypothetical_protein:cds62:-:416:NC_002516.2	39	25	11	7	15	9	0	0	0	0	0	0
CDS:PA0063:-:hypothetical_protein:cds63:+:1127:NC_002516.2	318	207	106	108	182	58	12	0	0	0	0	0
CDS:PA0064:-:hypothetical_protein:cds64:-:983:NC_002516.2	217	142	74	104	135	38	0	0	0	0	0	0
CDS:PA0065:-:hypothetical_protein:cds65:-:665:NC_002516.2	106	107	65	77	111	48	6	0	0	0	0	0
CDS:PA0066:-:hypothetical_protein:cds66:-:542:NC_002516.2	112	83	45	88	98	31	9	0	2	0	0	0
CDS:PA0067:prlC:oligopeptidase_A:cds67:+:2045:NC_002516.2	1126	868	461	602	836	296	37	9	0	0	0	0
CDS:PA0068:prlC:hypothetical_protein:cds68:+:275:NC_002516.2	268	212	87	141	172	62	0	0	0	0	0	0
CDS:PA0069:-:hypothetical_protein:cds69:+:1058:NC_002516.2	83	75	33	31	56	24	0	0	11	0	0	0
CDS:PA0070:-:hypothetical_protein:cds70:-:914:NC_002516.2	914	855	322	1035	1050	250	1	1	0	0	0	0
CDS:PA0071:-:hypothetical_protein:cds71:-:1712:NC_002516.2	1134	648	310	463	521	185	130	0	24	0	0	0
CDS:PA0072:-:hypothetical_protein:cds72:-:1199:NC_002516.2	99	75	26	83	78	15	0	0	0	0	0	0
CDS:PA0073:-:ABC_transporter_ATP-binding_protein:cds73:-:719:NC_002516.2	85	79	26	99	56	20	3	0	0	0	0	0
CDS:PA0074:ppkA:serine2Fthreonine_protein_kinase_PpkA:cds74:-:3098:NC_002516.2	374	361	98	428	430	109	24	3	0	0	0	0
CDS:PA0075:pppA:PppA_protein:cds75:-:728:NC_002516.2	101	103	32	87	100	42	6	0	0	0	0	0
CDS:PA0076:-:hypothetical_protein:cds76:-:680:NC_002516.2	67	77	20	80	82	8	6	0	0	0	0	0
CDS:PA0077:icmF1:IcmF_protein:cds77:-:3305:NC_002516.2	368	364	110	430	426	90	10	0	0	0	0	0
CDS:PA0078:-:hypothetical_protein:cds78:-:1349:NC_002516.2	207	174	50	183	215	43	3	0	0	0	0	0
CDS:PA0079:-:hypothetical_protein:cds79:-:1334:NC_002516.2	181	141	55	169	158	54	8	1	1	0	0	0
CDS:PA0080:-:hypothetical_protein:cds80:-:464:NC_002516.2	112	120	38	107	134	37	13	0	0	0	0	0
CDS:PA0081:fha1:Fha_domain-containing_protein:cds81:-:1493:NC_002516.2	727	559	229	528	576	179	2	0	6	0	0	0
CDS:PA0082:-:hypothetical_protein:cds82:+:1034:NC_002516.2	414	241	112	150	148	55	4	0	0	0	0	0
CDS:PA0083:-:hypothetical_protein:cds83:+:518:NC_002516.2	118	121	41	264	182	44	0	0	0	0	0	0
CDS:PA0084:-:hypothetical_protein:cds84:+:1496:NC_002516.2	452	589	231	937	760	192	50	0	1	0	0	0
CDS:PA0085:hcp1:hypothetical_protein:cds85:+:488:NC_002516.2	336	374	117	520	436	72	45	0	2	0	0	0
CDS:PA0086:-:hypothetical_protein:cds86:+:845:NC_002516.2	98	107	31	120	109	20	0	0	0	0	0	0
CDS:PA0087:-:hypothetical_protein:cds87:+:509:NC_002516.2	18	33	13	47	28	11	0	0	0	0	0	0
CDS:PA0088:-:hypothetical_protein:cds88:+:1859:NC_002516.2	106	143	32	137	131	26	0	0	0	0	0	0
CDS:PA0089:-:hypothetical_protein:cds89:+:1046:NC_002516.2	78	90	23	104	91	29	0	0	0	0	0	0
CDS:PA0090:clpV1:ClpV1_protein:cds90:+:2708:NC_002516.2	249	305	102	405	346	77	17	0	15	0	0	0
CDS:PA0091:vgrG1:VgrG_protein:cds91:+:1931:NC_002516.2	137	158	60	207	221	50	32	0	0	0	0	0
CDS:PA0092:-:hypothetical_protein:cds92:-:284:NC_002516.2	50	46	18	34	34	17	0	0	0	0	0	0
CDS:PA0093:-:hypothetical_protein:cds93:-:1292:NC_002516.2	161	107	53	119	111	38	31	0	0	0	0	0
CDS:PA0094:-:hypothetical_protein:cds94:-:434:NC_002516.2	160	97	63	86	98	54	15	0	7	0	0	0
CDS:PA0095:-:hypothetical_protein:cds95:+:2225:NC_002516.2	336	282	93	124	153	53	46	5	20	0	0	0
CDS:PA0096:-:hypothetical_protein:cds96:+:449:NC_002516.2	16	9	5	12	10	5	3	0	0	0	0	0
CDS:PA0097:-:hypothetical_protein:cds97:+:1199:NC_002516.2	21	14	6	11	10	7	1	0	0	0	0	0
CDS:PA0098:-:3-oxoacyl-ACP_synthase:cds98:+:1037:NC_002516.2	21	15	3	14	5	4	0	0	0	0	0	0
CDS:PA0099:-:hypothetical_protein:cds99:+:1160:NC_002516.2	78	54	20	58	38	16	20	0	0	0	0	0
CDS:PA0100:-:hypothetical_protein:cds100:+:920:NC_002516.2	68	57	23	40	49	14	16	0	9	0	0	0
CDS:PA0101:-:hypothetical_protein:cds101:+:1247:NC_002516.2	56	53	11	23	30	9	0	0	0	0	0	0
CDS:PA0102:-:carbonic_anhydrase:cds102:+:728:NC_002516.2	530	368	190	194	325	104	1	8	0	0	0	0
CDS:PA0103:-:sulfate_transporter:cds103:+:1571:NC_002516.2	20	18	7	8	11	4	0	6	0	0	0	0
CDS:PA0103a:-:hypothetical_protein:cds104:-:638:NC_002516.2	209	187	92	105	166	58	0	0	0	0	0	0
CDS:PA0105:coxB:cytochrome_C_oxidase_subunit_II:cds105:+:1124:NC_002516.2	84	70	26	26	56	17	27	0	0	0	0	0
CDS:PA0106:coxA:cytochrome_C_oxidase_subunit_I:cds106:+:1592:NC_002516.2	30	25	15	15	9	9	18	1	0	0	0	0
CDS:PA0107:-:cytochrome_C_oxidase_assembly_protein:cds107:+:554:NC_002516.2	9	11	6	3	5	4	7	0	0	0	0	0
CDS:PA0108:coIII:cytochrome_C_oxidase_subunit_III:cds108:+:887:NC_002516.2	38	15	15	17	17	8	10	0	0	0	0	0
CDS:PA0109:-:hypothetical_protein:cds109:-:209:NC_002516.2	57	54	13	46	29	11	0	0	0	0	0	0
CDS:PA0110:-:hypothetical_protein:cds110:+:794:NC_002516.2	9	3	1	2	0	1	11	0	14	0	0	0
CDS:PA0111:-:hypothetical_protein:cds111:+:578:NC_002516.2	7	4	1	2	4	0	0	0	0	0	0	0
CDS:PA0112:-:hypothetical_protein:cds112:+:1073:NC_002516.2	3	4	1	2	3	0	0	0	5	0	0	0
CDS:PA0113:-:protoheme_IX_farnesyltransferase:cds113:+:914:NC_002516.2	21	12	12	15	11	4	14	0	0	0	0	0
CDS:PA0114:senC:SenC_protein:cds114:+:635:NC_002516.2	254	168	105	140	178	65	43	1	0	0	0	0
CDS:PA0115:-:hypothetical_protein:cds115:-:452:NC_002516.2	42	35	20	37	40	19	0	1	0	0	0	0
CDS:PA0116:-:hypothetical_protein:cds116:+:473:NC_002516.2	91	44	23	34	35	22	1	0	11	0	0	0
CDS:PA0117:-:short-chain_dehydrogenase:cds117:+:728:NC_002516.2	76	78	21	27	43	21	36	0	0	0	0	0
CDS:PA0118:-:hypothetical_protein:cds118:+:587:NC_002516.2	64	43	32	36	50	20	10	0	0	0	0	0
CDS:PA0119:-:C4-dicarboxylate_transporter_DctA:cds119:+:1349:NC_002516.2	688	507	254	265	242	132	14	0	2	0	0	0
CDS:PA0120:-:transcriptional_regulator:cds120:+:686:NC_002516.2	159	156	44	55	100	39	8	0	0	0	0	0
CDS:PA0121:-:hypothetical_protein:cds121:+:734:NC_002516.2	80	85	21	29	56	20	0	8	0	0	0	0
CDS:PA0122:-:hypothetical_protein:cds122:+:410:NC_002516.2	69	51	30	37	26	21	0	0	0	0	0	0
CDS:PA0123:-:transcriptional_regulator:cds123:-:908:NC_002516.2	86	71	45	41	38	32	10	0	1	0	0	0
CDS:PA0124:-:hypothetical_protein:cds124:-:281:NC_002516.2	108	67	55	24	60	25	3	1	0	0	0	0
CDS:PA0125:-:hypothetical_protein:cds125:-:227:NC_002516.2	98	43	38	30	67	19	0	6	0	0	0	0
CDS:PA0126:-:hypothetical_protein:cds126:-:620:NC_002516.2	122	113	49	187	155	52	56	0	1	0	0	0
CDS:PA0127:-:hypothetical_protein:cds127:+:500:NC_002516.2	90	54	17	27	45	15	0	0	0	0	0	0
CDS:PA0128:-:hypothetical_protein:cds128:+:341:NC_002516.2	689	436	236	284	382	127	25	0	0	0	0	0
CDS:PA0129:gabP:gamma-aminobutyrate_permease:cds129:-:1427:NC_002516.2	103	71	28	34	75	18	2	0	1	0	0	0
CDS:PA0130:-:aldehyde_dehydrogenase:cds130:-:1493:NC_002516.2	331	265	86	283	319	76	55	7	1	0	0	0
CDS:PA0131:-:hypothetical_protein:cds131:-:287:NC_002516.2	61	58	19	40	69	11	8	0	0	0	0	0
CDS:PA0132:-:beta_alanine--pyruvate_transaminase:cds132:-:1346:NC_002516.2	302	205	52	292	259	50	48	0	0	0	0	0
CDS:PA0133:-:transcriptional_regulator:cds133:+:917:NC_002516.2	44	32	13	26	31	12	5	1	5	0	0	0
CDS:PA0134:-:guanine_deaminase:cds134:-:1370:NC_002516.2	218	252	102	166	172	51	0	1	0	0	0	0
CDS:PA0135:-:hypothetical_protein:cds135:+:140:NC_002516.2	2	1	1	1	0	1	0	0	0	0	0	0
CDS:PA0136:-:ABC_transporter_ATP-binding_protein:cds136:+:1571:NC_002516.2	22	10	6	6	18	3	1	0	0	0	0	0
CDS:PA0137:-:ABC_transporter_permease:cds137:+:1097:NC_002516.2	9	6	1	4	1	0	1	0	1	0	0	0
CDS:PA0138:-:ABC_transporter_permease:cds138:+:926:NC_002516.2	8	6	0	3	6	1	0	0	0	0	0	0
CDS:PA0139:ahpC:alkyl_hydroperoxide_reductase:cds139:+:563:NC_002516.2	6112	3920	2145	2772	3599	1331	102	0	14	0	0	0
CDS:PA0140:ahpF:alkyl_hydroperoxide_reductase:cds140:+:1565:NC_002516.2	216	203	112	108	177	55	1	0	0	0	0	0
CDS:PA0141:-:hypothetical_protein:cds141:-:896:NC_002516.2	1220	1089	554	1122	1185	353	6	0	5	0	0	0
CDS:PA0142:-:hydroxydechloroatrazine_ethylaminohydrolase:cds142:+:1349:NC_002516.2	304	162	106	108	146	50	18	0	0	0	0	0
CDS:PA0143:nuh:nonspecific_ribonucleoside_hydrolase:cds143:+:1052:NC_002516.2	128	82	38	46	69	18	11	0	0	0	0	0
CDS:PA0144:-:hypothetical_protein:cds144:-:626:NC_002516.2	29	18	8	10	11	3	2	0	1	0	0	0
CDS:PA0145:-:hypothetical_protein:cds145:-:518:NC_002516.2	97	56	22	36	45	15	9	0	0	0	0	0
CDS:PA0146:-:hypothetical_protein:cds146:+:1097:NC_002516.2	7	11	3	4	3	2	1	0	0	0	0	0
CDS:PA0147:-:oxidoreductase:cds147:+:962:NC_002516.2	69	40	27	30	70	16	6	0	19	0	0	0
CDS:PA0148:-:adenosine_deaminase:cds148:+:950:NC_002516.2	216	148	75	76	112	50	15	0	0	0	0	0
CDS:PA0149:-:ECF_subfamily_sigma-70_factor:cds149:+:545:NC_002516.2	21	27	7	9	8	6	0	0	0	0	0	0
CDS:PA0150:-:transmembrane_sensor:cds150:+:995:NC_002516.2	58	28	12	27	21	10	0	0	0	0	0	0
CDS:PA0151:-:TonB-dependent_receptor:cds151:+:2387:NC_002516.2	27	30	15	10	32	14	4	0	4	0	0	0
CDS:PA0152:pcaQ:transcriptional_regulator_PcaQ:cds152:+:827:NC_002516.2	40	25	9	14	23	11	0	0	0	0	0	0
CDS:PA0153:pcaH:protocatechuate_32C4-dioxygenase_subunit_beta:cds153:+:719:NC_002516.2	19	12	7	6	13	4	0	0	0	0	0	0
CDS:PA0154:pcaG:protocatechuate_32C4-dioxygenase_subunit_alpha:cds154:+:605:NC_002516.2	16	17	5	13	14	3	0	0	0	0	0	0
CDS:PA0155:pcaR:transcriptional_regulator_PcaR:cds155:+:839:NC_002516.2	48	44	28	36	44	9	0	0	0	0	0	0
CDS:PA0156:-:resistance-nodulation-cell_division_28RND29_efflux_membrane_fusion_protein:cds156:+:1151:NC_002516.2	111	91	46	49	48	22	0	0	0	0	0	0
CDS:PA0157:-:resistance-nodulation-cell_division_28RND29_efflux_membrane_fusion_protein:cds157:+:1070:NC_002516.2	79	71	30	35	52	17	1	0	0	0	0	0
CDS:PA0158:-:resistance-nodulation-cell_division_28RND29_efflux_transporter:cds158:+:3047:NC_002516.2	326	259	123	159	229	65	34	6	17	0	0	0
CDS:PA0159:-:transcriptional_regulator:cds159:+:938:NC_002516.2	283	176	111	126	162	54	0	0	9	0	0	0
CDS:PA0160:-:hypothetical_protein:cds160:+:185:NC_002516.2	63	45	29	28	43	12	0	0	0	0	0	0
CDS:PA0162:opdC:histidine_porin_OpdC:cds161:+:1334:NC_002516.2	150	127	65	86	97	29	44	0	0	0	0	0
CDS:PA0163:-:transcriptional_regulator:cds162:-:797:NC_002516.2	130	80	43	62	54	30	4	0	0	0	0	0
CDS:PA0164:-:gamma-glutamyltranspeptidase:cds163:+:1616:NC_002516.2	655	386	255	274	441	185	1	0	0	0	0	0
CDS:PA0165:-:hypothetical_protein:cds164:+:836:NC_002516.2	105	75	51	53	73	26	26	0	0	0	0	0
CDS:PA0166:-:transporter:cds165:+:1406:NC_002516.2	6	3	7	4	6	2	0	0	0	0	0	0
CDS:PA0167:-:transcriptional_regulator:cds166:+:665:NC_002516.2	255	175	96	86	184	65	0	0	0	0	0	0
CDS:PA0168:-:hypothetical_protein:cds167:+:590:NC_002516.2	112	64	32	48	51	23	0	0	0	0	0	0
CDS:PA0169:-:hypothetical_protein:cds168:-:707:NC_002516.2	78	73	20	35	57	20	27	1	0	0	0	0
CDS:PA0170:-:hypothetical_protein:cds169:-:380:NC_002516.2	49	38	19	21	45	16	0	0	0	0	0	0
CDS:PA0171:-:hypothetical_protein:cds170:-:542:NC_002516.2	74	65	41	30	79	27	0	0	3	0	0	0
CDS:PA0172:-:hypothetical_protein:cds171:-:1991:NC_002516.2	173	125	49	61	117	36	14	0	17	0	0	0
CDS:PA0173:-:chemotaxis-specific_methylesterase:cds172:-:1049:NC_002516.2	7	4	2	0	3	1	0	0	2	0	0	0
CDS:PA0174:-:hypothetical_protein:cds173:-:602:NC_002516.2	2	5	2	2	1	1	1	12	8	0	0	0
CDS:PA0175:-:chemotaxis_protein_methyltransferase:cds174:-:842:NC_002516.2	11	7	4	14	9	7	7	0	0	0	0	0
CDS:PA0176:aer2:aerotaxis_transducer_Aer2:cds175:-:2039:NC_002516.2	57	48	27	40	63	14	8	0	0	0	0	0
CDS:PA0177:-:purine-binding_chemotaxis_protein:cds176:-:485:NC_002516.2	14	8	6	4	6	6	0	0	0	0	0	0
CDS:PA0178:-:two-component_sensor:cds177:-:1919:NC_002516.2	92	74	33	34	34	11	19	0	2	0	0	0
CDS:PA0179:-:two-component_response_regulator:cds178:-:365:NC_002516.2	104	69	38	30	60	18	10	0	7	0	0	0
CDS:PA0180:cttP:chemotactic_transducer_for_trichloroethylene_CttP:cds179:-:1172:NC_002516.2	115	80	34	47	64	26	0	0	1	0	0	0
CDS:PA0181:-:transcriptional_regulator:cds180:-:932:NC_002516.2	181	134	50	78	115	34	8	0	0	0	0	0
CDS:PA0182:-:3-ketoacyl-ACP_reductase:cds181:+:752:NC_002516.2	13	13	10	15	10	8	0	0	0	0	0	0
CDS:PA0183:atsA:arylsulfatase:cds182:-:1610:NC_002516.2	38	24	9	10	19	7	8	0	0	0	0	0
CDS:PA0184:-:ABC_transporter_ATP-binding_protein:cds183:-:839:NC_002516.2	11	10	3	7	7	0	8	0	0	0	0	0
CDS:PA0185:-:ABC_transporter_permease:cds184:-:1616:NC_002516.2	23	22	7	10	5	6	0	0	0	0	0	0
CDS:PA0186:-:ABC_transporter:cds185:+:1061:NC_002516.2	25	13	3	7	8	2	13	0	0	0	0	0
CDS:PA0187:-:hypothetical_protein:cds186:+:815:NC_002516.2	11	7	5	2	6	3	1	0	0	0	0	0
CDS:PA0188:-:hypothetical_protein:cds187:+:881:NC_002516.2	10	4	2	3	4	4	0	0	3	0	0	0
CDS:PA0189:-:porin:cds188:-:1358:NC_002516.2	7	9	3	4	5	0	1	0	0	0	0	0
CDS:PA0190:-:acid_phosphatase:cds189:+:725:NC_002516.2	21	10	8	12	11	6	13	0	5	0	0	0
CDS:PA0191:-:transcriptional_regulator:cds190:-:917:NC_002516.2	26	30	14	20	24	4	0	0	0	0	0	0
CDS:PA0192:-:TonB-dependent_receptor:cds191:+:2372:NC_002516.2	7	11	4	2	12	2	2	0	3	0	0	0
CDS:PA0193:-:hypothetical_protein:cds192:+:902:NC_002516.2	8	4	5	1	5	2	0	0	1	0	0	0
CDS:PA0194:-:hypothetical_protein:cds193:+:899:NC_002516.2	6	5	0	4	2	1	8	0	0	0	0	0
CDS:PA0195:pntAA:NAD28P29_transhydrogenase_subunit_alpha:cds194:+:1118:NC_002516.2	65	70	23	61	63	15	0	0	0	0	0	0
CDS:PA0195.1:pntAB:NAD28P29_transhydrogenase_subunit_alpha:cds195:+:308:NC_002516.2	21	14	7	17	13	6	1	1	0	0	0	0
CDS:PA0196:pntB:pyridine_nucleotide_transhydrogenase_subunit_beta:cds196:+:1436:NC_002516.2	68	50	15	56	42	17	6	0	0	0	0	0
CDS:PA0197:tonB2:protein_TonB2:cds197:+:812:NC_002516.2	1	1	0	1	2	1	8	0	0	0	0	0
CDS:PA0198:exbB1:transporter_ExbB:cds198:+:719:NC_002516.2	16	7	6	5	9	7	5	0	0	0	0	0
CDS:PA0199:exbD1:transporter_ExbD:cds199:+:401:NC_002516.2	8	7	1	2	3	2	3	0	0	0	0	0
CDS:PA0200:-:hypothetical_protein:cds200:-:212:NC_002516.2	547	378	153	275	285	74	9	0	0	0	0	0
CDS:PA0201:-:hypothetical_protein:cds201:+:581:NC_002516.2	736	434	185	263	502	99	0	0	0	0	0	0
CDS:PA0202:-:amidase:cds202:-:1457:NC_002516.2	9	6	4	6	4	3	0	0	0	0	0	0
CDS:PA0203:-:ABC_transporter:cds203:-:1034:NC_002516.2	5	9	2	5	2	1	10	0	0	0	0	0
CDS:PA0204:-:ABC_transporter_permease:cds204:-:809:NC_002516.2	8	2	5	2	4	2	13	0	0	0	0	0
CDS:PA0205:-:ABC_transporter_permease:cds205:-:920:NC_002516.2	14	1	2	0	1	1	6	0	0	0	0	0
CDS:PA0206:-:ABC_transporter_ATP-binding_protein:cds206:-:1112:NC_002516.2	22	17	7	13	17	3	29	10	7	0	0	0
CDS:PA0207:-:transcriptional_regulator:cds207:+:893:NC_002516.2	165	129	54	74	77	25	0	0	11	0	0	0
CDS:PA0208:mdcA:malonate_decarboxylase_subunit_alpha:cds208:+:1664:NC_002516.2	32	12	6	12	17	6	9	0	0	0	0	0
CDS:PA0209:mdcA:triphosphoribosyl-dephospho-CoA_synthase:cds209:+:881:NC_002516.2	8	2	2	1	2	0	0	0	1	0	0	0
CDS:PA0210:mdcC:malonate_decarboxylase_subunit_delta:cds210:+:299:NC_002516.2	2	0	0	0	0	0	0	0	0	0	0	0
CDS:PA0211:mdcD:malonate_decarboxylase_subunit_beta:cds211:+:863:NC_002516.2	6	2	2	1	0	0	0	0	0	0	0	0
CDS:PA0212:mdcE:malonate_decarboxylase_subunit_gamma:cds212:+:806:NC_002516.2	5	0	1	1	5	0	1	0	0	0	0	0
CDS:PA0213:-:phosphoribosyl-dephospho-CoA_transferase:cds213:+:692:NC_002516.2	4	0	0	3	6	2	0	0	0	0	0	0
CDS:PA0214:-:acyl_transferase:cds214:+:932:NC_002516.2	8	4	0	1	6	4	0	2	0	0	0	0
CDS:PA0215:-:malonate_transporter_MadL:cds215:+:404:NC_002516.2	41	30	22	26	25	6	0	1	0	0	0	0
CDS:PA0216:-:malonate_transporter_MadM:cds216:+:764:NC_002516.2	26	23	7	10	16	2	0	10	0	0	0	0
CDS:PA0217:-:transcriptional_regulator:cds217:-:929:NC_002516.2	74	31	17	24	32	15	14	0	0	0	0	0
CDS:PA0218:-:transcriptional_regulator:cds218:-:920:NC_002516.2	65	77	36	25	62	21	6	0	0	0	0	0
CDS:PA0219:-:aldehyde_dehydrogenase:cds219:+:1490:NC_002516.2	15	15	2	3	12	3	11	0	0	0	0	0
CDS:PA0220:-:amino_acid_APC_family_transporter:cds220:+:1433:NC_002516.2	8	8	5	2	6	2	11	0	0	0	0	0
CDS:PA0221:-:aminotransferase:cds221:+:1382:NC_002516.2	21	16	1	6	10	8	10	0	0	0	0	0
CDS:PA0222:-:hypothetical_protein:cds222:+:1058:NC_002516.2	10	3	4	1	6	0	1	3	0	0	0	0
CDS:PA0223:-:dihydrodipicolinate_synthetase:cds223:-:881:NC_002516.2	49	37	17	26	24	10	11	0	0	0	0	0
CDS:PA0224:-:class_II_aldolase2Fadducin_domain-containing_protein:cds224:-:782:NC_002516.2	39	33	18	27	13	11	16	0	0	0	0	0
CDS:PA0225:-:transcriptional_regulator:cds225:+:539:NC_002516.2	81	72	48	37	72	22	0	0	7	0	0	0
CDS:PA0226:-:CoA_transferase2C_subunit_A:cds226:+:851:NC_002516.2	33	19	8	10	28	10	9	0	0	0	0	0
CDS:PA0227:-:CoA_transferase_subunit_B:cds227:+:782:NC_002516.2	25	22	7	12	14	3	1	0	0	0	0	0
CDS:PA0228:pcaF:beta-ketoadipyl_CoA_thiolase:cds228:+:1205:NC_002516.2	33	22	14	19	16	3	0	0	0	0	0	0
CDS:PA0229:pcaT:dicarboxylic_acid_transporter_PcaT:cds229:+:1298:NC_002516.2	33	31	14	15	19	9	14	0	0	0	0	0
CDS:PA0230:pcaB:3-carboxy-cis2Ccis-muconate_cycloisomerase:cds230:+:1379:NC_002516.2	69	54	15	28	45	15	15	0	14	0	0	0
CDS:PA0231:pcaD:beta-ketoadipate_enol-lactone_hydrolase:cds231:+:791:NC_002516.2	29	19	13	13	27	7	19	0	2	0	0	0
CDS:PA0232:pcaC:gamma-carboxymuconolactone_decarboxylase:cds232:+:401:NC_002516.2	37	20	20	15	32	2	14	0	6	0	0	0
CDS:PA0233:-:transcriptional_regulator:cds233:+:941:NC_002516.2	72	62	27	21	49	27	0	1	0	0	0	0
CDS:PA0234:-:hypothetical_protein:cds234:+:833:NC_002516.2	49	27	17	14	20	7	12	0	0	0	0	0
CDS:PA0235:pcaK:4-hydroxybenzoate_transporter_PcaK:cds235:-:1346:NC_002516.2	13	6	5	4	7	4	10	0	0	0	0	0
CDS:PA0236:-:transcriptional_regulator:cds236:+:779:NC_002516.2	42	31	9	14	29	5	10	0	0	0	0	0
CDS:PA0237:-:oxidoreductase:cds237:+:1043:NC_002516.2	9	6	4	1	6	4	16	4	0	0	0	0
CDS:PA0238:-:hypothetical_protein:cds238:+:815:NC_002516.2	14	5	5	7	5	0	1	0	0	0	0	0
CDS:PA0239:-:hypothetical_protein:cds239:+:878:NC_002516.2	107	58	19	29	39	11	0	0	0	0	0	0
CDS:PA0240:-:porin:cds240:-:1265:NC_002516.2	5	1	1	1	5	0	16	0	0	0	0	0
CDS:PA0241:-:major_facilitator_superfamily_28MFS29_transporter:cds241:-:1325:NC_002516.2	8	8	1	3	0	1	0	0	0	0	0	0
CDS:PA0242:-:hypothetical_protein:cds242:+:1904:NC_002516.2	18	22	11	12	13	5	9	0	17	0	0	0
CDS:PA0243:-:transcriptional_regulator:cds243:+:668:NC_002516.2	134	115	35	65	94	34	16	0	0	0	0	0
CDS:PA0244:-:shikimate_5-dehydrogenase:cds244:-:854:NC_002516.2	9	8	4	4	5	4	0	0	0	0	0	0
CDS:PA0245:aroQ2:3-dehydroquinate_dehydratase:cds245:-:446:NC_002516.2	24	18	9	14	11	4	0	0	0	0	0	0
CDS:PA0246:-:major_facilitator_superfamily_28MFS29_transporter:cds246:-:1505:NC_002516.2	116	84	37	47	53	24	0	0	0	0	0	0
CDS:PA0247:pobA:4-hydroxybenzoate_3-monooxygenase:cds247:-:1184:NC_002516.2	26	14	3	4	9	2	7	0	0	0	0	0
CDS:PA0248:-:transcriptional_regulator:cds248:+:866:NC_002516.2	184	129	39	65	91	35	23	0	0	0	0	0
CDS:PA0249:-:acetyltransferase:cds249:-:446:NC_002516.2	85	46	36	17	38	10	7	0	12	0	0	0
CDS:PA0250:-:hypothetical_protein:cds250:-:434:NC_002516.2	103	71	23	58	66	12	17	0	0	0	0	0
CDS:PA0251:-:hypothetical_protein:cds251:-:641:NC_002516.2	13	3	1	2	4	2	1	0	1	0	0	0
CDS:PA0252:-:hypothetical_protein:cds252:-:287:NC_002516.2	34	22	14	11	25	8	0	0	0	0	0	0
CDS:PA0253:-:transcriptional_regulator:cds253:-:476:NC_002516.2	72	26	12	30	50	12	0	0	0	0	0	0
CDS:PA0254:-:hypothetical_protein:cds254:-:1490:NC_002516.2	55	38	12	32	37	10	0	10	0	0	0	0
CDS:PA0255:-:hypothetical_protein:cds255:-:686:NC_002516.2	137	88	42	58	65	21	1	0	0	0	0	0
CDS:PA0256:-:hypothetical_protein:cds256:-:932:NC_002516.2	81	58	28	40	50	15	15	3	0	0	0	0
CDS:PA0257:-:hypothetical_protein:cds257:-:791:NC_002516.2	196	142	66	89	117	48	13	0	0	0	0	0
CDS:PA0258:-:hypothetical_protein:cds258:-:185:NC_002516.2	133	84	55	46	83	18	9	0	0	0	0	0
CDS:PA0259:-:hypothetical_protein:cds259:-:1442:NC_002516.2	385	304	127	205	241	82	53	0	2	0	0	0
CDS:PA0260:-:hypothetical_protein:cds260:-:2150:NC_002516.2	114	104	49	104	105	24	9	1	17	0	0	0
CDS:PA0261:-:hypothetical_protein:cds261:-:497:NC_002516.2	30	27	12	20	33	11	0	0	0	0	0	0
CDS:PA0262:-:hypothetical_protein:cds262:-:3059:NC_002516.2	186	149	66	122	160	37	36	0	8	0	0	0
CDS:PA0263:hcpC:secreted_protein_Hcp:cds263:-:518:NC_002516.2	27	20	13	9	15	3	3	0	0	0	0	0
CDS:PA0265:gabD:succinate-semialdehyde_dehydrogenase_I:cds264:+:1451:NC_002516.2	2479	2124	669	1323	1804	609	0	0	0	0	0	0
CDS:PA0266:gabT:4-aminobutyrate_aminotransferase:cds265:+:1280:NC_002516.2	5346	5145	1465	3386	4337	1378	20	0	7	0	0	0
CDS:PA0267:-:hypothetical_protein:cds266:+:1199:NC_002516.2	81	57	34	52	63	17	0	0	1	0	0	0
CDS:PA0268:-:transcriptional_regulator:cds267:-:1421:NC_002516.2	28	23	13	25	15	9	0	0	11	0	0	0
CDS:PA0269:-:hypothetical_protein:cds268:+:437:NC_002516.2	47	42	11	27	38	22	0	0	0	0	0	0
CDS:PA0270:-:hypothetical_protein:cds269:+:407:NC_002516.2	23	26	15	13	22	14	0	0	0	0	0	0
CDS:PA0271:-:hypothetical_protein:cds270:+:284:NC_002516.2	12	13	10	10	14	5	0	0	0	0	0	0
CDS:PA0272:-:transcriptional_regulator:cds271:-:932:NC_002516.2	35	34	22	20	35	8	14	0	0	0	0	0
CDS:PA0273:-:major_facilitator_superfamily_28MFS29_transporter:cds272:-:1214:NC_002516.2	10	3	2	1	7	4	0	0	0	0	0	0
CDS:PA0274:-:hypothetical_protein:cds273:-:770:NC_002516.2	17	32	13	11	14	6	0	0	0	0	0	0
CDS:PA0275:-:transcriptional_regulator:cds274:-:686:NC_002516.2	141	93	51	44	88	35	8	0	6	0	0	0
CDS:PA0276:-:hypothetical_protein:cds275:+:515:NC_002516.2	44	37	30	25	35	21	0	0	0	0	0	0
CDS:PA0277:-:hypothetical_protein:cds276:-:758:NC_002516.2	58	59	16	81	68	21	1	0	11	0	0	0
CDS:PA0278:-:hypothetical_protein:cds277:-:752:NC_002516.2	18	20	11	8	8	1	1	0	0	0	0	0
CDS:PA0279:-:transcriptional_regulator:cds278:+:698:NC_002516.2	41	21	7	17	14	4	8	0	0	0	0	0
CDS:PA0280:cysA:sulfate_transporter_CysA:cds279:-:989:NC_002516.2	66	68	35	47	49	19	3	0	0	0	0	0
CDS:PA0281:cysW:sulfate_transporter_CysW:cds280:-:869:NC_002516.2	51	38	20	31	31	10	8	0	0	0	0	0
CDS:PA0282:cysT:sulfate_transporter_CysT:cds281:-:818:NC_002516.2	43	28	14	15	24	9	0	0	0	0	0	0
CDS:PA0283:sbp:sulfate-binding_protein:cds282:-:998:NC_002516.2	72	56	30	42	37	17	15	0	7	0	0	0
CDS:PA0284:-:hypothetical_protein:cds283:-:182:NC_002516.2	33	23	13	20	24	12	19	1	0	0	0	0
CDS:PA0285:-:hypothetical_protein:cds284:-:2282:NC_002516.2	384	279	154	151	248	93	2	0	0	0	0	0
CDS:PA0286:desA:delta-9_fatty_acid_desaturase_DesA:cds285:+:1178:NC_002516.2	1424	1028	507	590	1010	390	109	21	20	0	0	0
CDS:PA0287:gpuP:3-guanidinopropionate_transporter:cds286:+:1385:NC_002516.2	17	12	1	6	5	8	8	0	0	0	0	0
CDS:PA0288:gpuA:3-guanidinopropionase:cds287:+:956:NC_002516.2	11	10	11	12	10	0	12	0	4	0	0	0
CDS:PA0289:gpuR:transcriptional_activator_GpuR:cds288:+:962:NC_002516.2	120	86	43	69	67	27	0	0	2	0	0	0
CDS:PA0290:-:hypothetical_protein:cds289:+:971:NC_002516.2	79	55	30	16	28	9	1	1	10	0	0	0
CDS:PA0291:oprE:anaerobically-induced_outer_membrane_porin_OprE:cds290:+:1382:NC_002516.2	3845	2582	1129	1725	2227	1117	160	0	11	0	0	0
CDS:PA0292:aguA:agmatine_deiminase:cds291:-:1106:NC_002516.2	395	240	134	165	254	95	15	13	13	0	0	0
CDS:PA0293:aguB:N-carbamoylputrescine_amidohydrolase:cds292:-:878:NC_002516.2	95	93	46	56	62	33	8	0	0	0	0	0
CDS:PA0294:aguR:transcriptional_regulator_AguR:cds293:-:665:NC_002516.2	222	122	70	74	143	64	5	0	0	0	0	0
CDS:PA0295:-:periplasmic_polyamine_binding_protein:cds294:-:1061:NC_002516.2	557	424	195	247	357	162	30	6	1	0	0	0
CDS:PA0296:spuI:glutamine_synthetase:cds295:-:1376:NC_002516.2	4528	2898	1189	1323	2481	1098	132	33	9	0	0	0
CDS:PA0297:spuA:glutamine_amidotransferase:cds296:+:752:NC_002516.2	2904	1381	520	642	1079	495	79	0	0	0	0	0
CDS:PA0298:spuB:glutamine_synthetase:cds297:+:1358:NC_002516.2	2394	1695	446	574	1331	600	22	0	0	0	0	0
CDS:PA0299:spuC:aminotransferase:cds298:+:1370:NC_002516.2	2524	2008	468	763	1790	570	1	7	0	0	0	0
CDS:PA0300:spuD:polyamine_transporter:cds299:+:1103:NC_002516.2	2243	1907	704	849	1768	632	11	0	25	0	0	0
CDS:PA0301:spuE:polyamine_transporter:cds300:+:1097:NC_002516.2	578	545	202	242	486	216	5	0	0	0	0	0
CDS:PA0302:spuF:polyamine_transporter_PotG:cds301:+:1154:NC_002516.2	479	455	130	209	421	133	0	17	0	0	0	0
CDS:PA0303:spuG:polyamine_transporter_PotH:cds302:+:881:NC_002516.2	319	273	106	132	288	84	17	2	0	0	0	0
CDS:PA0304:spuH:polyamine_transporter_PotI:cds303:+:869:NC_002516.2	406	353	108	164	287	92	6	0	0	0	0	0
CDS:PA0305:-:hypothetical_protein:cds304:-:2387:NC_002516.2	143	120	41	87	134	28	0	9	0	0	0	0
CDS:PA0306:-:transcriptional_regulator:cds305:+:1052:NC_002516.2	51	43	25	16	40	8	0	0	0	0	0	0
CDS:PA0306a:-:transcriptional_regulator:cds306:-:503:NC_002516.2	501	356	218	251	336	153	34	7	0	0	0	0
CDS:PA0307:-:hypothetical_protein:cds307:-:611:NC_002516.2	78	51	13	46	40	12	23	10	0	0	0	0
CDS:PA0308:-:hypothetical_protein:cds308:+:1019:NC_002516.2	100	65	47	48	54	24	7	0	1	0	0	0
CDS:PA0309:-:hypothetical_protein:cds309:-:752:NC_002516.2	173	163	65	64	105	35	0	0	0	0	0	0
CDS:PA0310:-:hypothetical_protein:cds310:+:698:NC_002516.2	698	370	228	264	416	131	40	10	8	0	0	0
CDS:PA0311:-:hypothetical_protein:cds311:-:554:NC_002516.2	1	2	1	1	2	0	2	0	0	0	0	0
CDS:PA0312:-:hypothetical_protein:cds312:+:494:NC_002516.2	134	99	25	60	51	21	0	8	0	0	0	0
CDS:PA0313:-:L-cysteine_ABC_transporter_protein_YecS:cds313:-:692:NC_002516.2	73	64	29	37	49	19	0	0	0	0	0	0
CDS:PA0314:-:L-cysteine_ABC_transporter_protein_FliY:cds314:-:770:NC_002516.2	168	143	73	100	148	54	3	0	0	0	0	0
CDS:PA0315:-:hypothetical_protein:cds315:+:437:NC_002516.2	549	587	229	187	471	153	17	0	14	0	0	0
CDS:PA0316:serA:D-3-phosphoglycerate_dehydrogenase:cds316:-:1229:NC_002516.2	1517	1194	644	948	1152	401	60	0	0	0	0	0
CDS:PA0317:-:hypothetical_protein:cds317:+:1394:NC_002516.2	918	685	357	474	648	235	172	7	7	0	0	0
CDS:PA0318:-:hypothetical_protein:cds318:+:665:NC_002516.2	335	280	101	190	257	64	2	0	0	0	0	0
CDS:PA0319:-:hypothetical_protein:cds319:+:989:NC_002516.2	282	179	106	156	205	76	48	0	0	0	0	0
CDS:PA0320:-:hypothetical_protein:cds320:+:350:NC_002516.2	68	34	22	31	41	15	102	0	13	0	0	0
CDS:PA0321:-:acetylpolyamine_aminohydrolase:cds321:-:1034:NC_002516.2	10	12	8	6	5	2	35	7	11	0	0	0
CDS:PA0322:-:transporter:cds322:-:1394:NC_002516.2	30	9	7	11	6	3	1	0	0	0	0	0
CDS:PA0323:-:ABC_transporter:cds323:-:1043:NC_002516.2	47	33	11	22	43	12	0	0	0	0	0	0
CDS:PA0324:-:ABC_transporter_permease:cds324:-:788:NC_002516.2	12	8	4	4	7	4	0	0	0	0	0	0
CDS:PA0325:-:ABC_transporter_permease:cds325:-:929:NC_002516.2	13	9	4	8	8	3	0	0	10	0	0	0
CDS:PA0326:-:ABC_transporter_ATP-binding_protein:cds326:-:1049:NC_002516.2	33	19	8	12	42	8	12	0	0	0	0	0
CDS:PA0327:-:hypothetical_protein:cds327:+:965:NC_002516.2	75	57	21	25	71	19	0	0	0	0	0	0
CDS:PA0328:-:hypothetical_protein:cds328:-:1943:NC_002516.2	87	73	23	31	66	12	18	0	8	0	0	0
CDS:PA0329:-:hypothetical_protein:cds329:-:332:NC_002516.2	476	277	134	270	203	94	10	0	0	0	0	0
CDS:PA0330:rpiA:ribose-5-phosphate_isomerase_A:cds330:-:671:NC_002516.2	454	311	144	183	292	84	0	0	5	0	0	0
CDS:PA0331:ilvA1:threonine_dehydratase:cds331:+:1514:NC_002516.2	529	434	225	286	411	154	14	9	0	0	0	0
CDS:PA0332:-:hypothetical_protein:cds332:+:467:NC_002516.2	156	117	43	65	69	29	0	0	0	0	0	0
CDS:PA0333:-:hypothetical_protein:cds333:+:1271:NC_002516.2	141	98	43	61	85	21	0	0	0	0	0	0
CDS:PA0334:-:major_facilitator_superfamily_28MFS29_transporter:cds334:-:1238:NC_002516.2	150	91	43	51	82	11	1	0	0	0	0	0
CDS:PA0335:-:hypothetical_protein:cds335:-:653:NC_002516.2	361	242	106	142	241	75	0	0	0	0	0	0
CDS:PA0336:ygdP:dinucleoside_polyphosphate_hydrolase:cds336:+:479:NC_002516.2	1010	633	285	399	467	193	23	0	4	0	0	0
CDS:PA0337:ptsP:phosphoenolpyruvate-protein_phosphotransferase_PtsP:cds337:+:2279:NC_002516.2	2178	1698	802	1208	1592	538	30	0	0	0	0	0
CDS:PA0338:-:hypothetical_protein:cds338:+:1130:NC_002516.2	250	180	84	101	154	40	4	0	0	0	0	0
CDS:PA0339:-:hypothetical_protein:cds339:-:755:NC_002516.2	119	83	32	42	60	18	0	0	0	0	0	0
CDS:PA0340:-:hypothetical_protein:cds340:+:803:NC_002516.2	184	111	60	72	112	34	2	0	1	0	0	0
CDS:PA0341:lgt:prolipoprotein_diacylglyceryl_transferase:cds341:+:800:NC_002516.2	304	204	100	121	164	65	15	0	0	0	0	0
CDS:PA0342:thyA:thymidylate_synthase:cds342:+:794:NC_002516.2	633	439	205	244	318	128	23	0	0	0	0	0
CDS:PA0343:-:hypothetical_protein:cds343:-:797:NC_002516.2	97	63	34	59	65	18	0	3	7	0	0	0
CDS:PA0344:-:hypothetical_protein:cds344:-:1379:NC_002516.2	79	57	23	44	55	19	0	1	17	0	0	0
CDS:PA0345:-:hypothetical_protein:cds345:-:1385:NC_002516.2	111	66	17	39	52	20	0	0	0	0	0	0
CDS:PA0346:-:hypothetical_protein:cds346:+:362:NC_002516.2	17	7	5	12	7	4	1	0	0	0	0	0
CDS:PA0347:glpQ:glycerophosphoryl_diester_phosphodiesterase2C_periplasmic:cds347:-:1151:NC_002516.2	16	11	4	3	11	2	11	0	0	0	0	0
CDS:PA0348:-:hypothetical_protein:cds348:+:1094:NC_002516.2	18	12	2	13	9	2	0	0	0	0	0	0
CDS:PA0349:-:hypothetical_protein:cds349:+:1040:NC_002516.2	11	10	5	5	4	2	0	0	0	0	0	0
CDS:PA0350:folA:dihydrofolate_reductase:cds350:+:506:NC_002516.2	92	66	26	34	52	16	4	0	0	0	0	0
CDS:PA0351:-:hypothetical_protein:cds351:-:473:NC_002516.2	141	106	35	65	67	28	0	0	0	0	0	0
CDS:PA0352:-:transporter:cds352:-:1385:NC_002516.2	206	119	63	107	100	44	10	0	0	0	0	0
CDS:PA0353:ilvD:dihydroxy-acid_dehydratase:cds353:-:1838:NC_002516.2	1098	917	465	729	850	303	47	0	7	0	0	0
CDS:PA0354:-:hypothetical_protein:cds354:-:1196:NC_002516.2	266	187	91	101	167	51	22	0	0	0	0	0
CDS:PA0355:pfpI:protease_PfpI:cds355:-:539:NC_002516.2	92	69	21	43	54	12	20	0	0	0	0	0
CDS:PA0356:-:hypothetical_protein:cds356:+:824:NC_002516.2	303	211	118	119	209	68	15	1	0	0	0	0
CDS:PA0357:mutM:formamidopyrimidine-DNA_glycosylase:cds357:+:812:NC_002516.2	510	268	147	161	228	85	22	0	1	0	0	0
CDS:PA0358:-:hypothetical_protein:cds358:+:578:NC_002516.2	119	90	34	52	76	22	1	1	7	0	0	0
CDS:PA0359:-:hypothetical_protein:cds359:+:344:NC_002516.2	1058	639	257	434	565	174	4	0	0	0	0	0
CDS:PA0360:-:hypothetical_protein:cds360:+:986:NC_002516.2	188	125	50	117	133	50	0	0	1	0	0	0
CDS:PA0361:-:gamma-glutamyltranspeptidase:cds361:-:1733:NC_002516.2	355	250	121	145	214	65	6	1	8	0	0	0
CDS:PA0362:fdx1:ferredoxin_284Fe-4S29:cds362:-:251:NC_002516.2	438	240	146	161	221	91	50	14	0	0	0	0
CDS:PA0363:coaD:phosphopantetheine_adenylyltransferase:cds363:-:479:NC_002516.2	303	179	96	96	165	53	19	0	1	0	0	0
CDS:PA0364:-:oxidoreductase:cds364:-:1595:NC_002516.2	50	41	15	8	27	12	0	3	0	0	0	0
CDS:PA0365:-:hypothetical_protein:cds365:-:548:NC_002516.2	11	22	5	7	10	7	17	0	0	0	0	0
CDS:PA0366:-:aldehyde_dehydrogenase:cds366:-:1430:NC_002516.2	62	42	25	34	25	24	5	0	0	0	0	0
CDS:PA0367:-:transcriptional_regulator:cds367:+:647:NC_002516.2	177	126	83	82	134	70	28	0	2	0	0	0
CDS:PA0367a:-:acetyltransferase:cds368:-:410:NC_002516.2	140	125	46	92	88	34	0	0	0	0	0	0
CDS:PA0368:-:hypothetical_protein:cds369:-:998:NC_002516.2	203	137	72	66	93	27	4	0	0	0	0	0
CDS:PA0370:-:hypothetical_protein:cds370:-:596:NC_002516.2	170	137	57	113	138	38	6	0	0	0	0	0
CDS:PA0371:-:hypothetical_protein:cds371:-:1487:NC_002516.2	389	361	178	293	355	125	65	4	10	0	0	0
CDS:PA0372:-:zinc_protease:cds372:-:1397:NC_002516.2	437	394	232	255	373	135	20	7	5	0	0	0
CDS:PA0373:ftsY:signal_recognition_particle_receptor_FtsY:cds373:+:1367:NC_002516.2	754	534	238	334	479	184	34	0	0	0	0	0
CDS:PA0374:ftsE:cell_division_protein_FtsE:cds374:+:671:NC_002516.2	511	344	151	309	316	120	17	6	3	0	0	0
CDS:PA0375:ftsX:cell_division_protein_FtsX:cds375:+:1007:NC_002516.2	725	542	221	399	420	142	28	0	11	0	0	0
CDS:PA0376:rpoH:RNA_polymerase_factor_sigma-32:cds376:+:854:NC_002516.2	3421	2328	1012	1435	1947	552	205	1	2	0	0	0
CDS:PA0377:-:hypothetical_protein:cds377:+:605:NC_002516.2	145	123	47	52	95	29	0	0	0	0	0	0
CDS:PA0378:-:monofunctional_biosynthetic_peptidoglycan_transglycosylase:cds378:-:731:NC_002516.2	104	73	39	39	50	21	13	0	0	0	0	0
CDS:PA0379:-:hypothetical_protein:cds379:+:377:NC_002516.2	63	53	23	31	47	15	1	0	0	0	0	0
CDS:PA0380:-:sulfur_carrier_protein_ThiS:cds380:+:200:NC_002516.2	77	64	35	33	51	13	0	0	1	0	0	0
CDS:PA0381:thiG:thiazole_synthase:cds381:+:797:NC_002516.2	411	314	156	184	243	76	23	0	10	0	0	0
CDS:PA0382:micA:tRNA_28guanine-N28729-29-methyltransferase:cds382:+:671:NC_002516.2	272	173	107	116	149	51	15	0	0	0	0	0
CDS:PA0383:-:hypothetical_protein:cds383:+:1346:NC_002516.2	95	75	41	45	73	13	11	0	0	0	0	0
CDS:PA0384:-:hypothetical_protein:cds384:-:257:NC_002516.2	79	41	23	25	37	13	0	0	0	0	0	0
CDS:PA0385:-:hypothetical_protein:cds385:-:323:NC_002516.2	92	55	32	28	45	15	1	0	0	0	0	0
CDS:PA0386:-:coproporphyrinogen_III_oxidase:cds386:-:1154:NC_002516.2	162	123	63	65	109	52	12	0	0	0	0	0
CDS:PA0387:-:deoxyribonucleotide_triphosphate_pyrophosphatase:cds387:-:593:NC_002516.2	489	368	172	288	342	111	2	0	1	0	0	0
CDS:PA0388:-:hypothetical_protein:cds388:-:419:NC_002516.2	308	248	102	234	199	83	5	0	3	0	0	0
CDS:PA0389:-:hypothetical_protein:cds389:-:620:NC_002516.2	229	196	115	147	154	69	42	0	0	0	0	0
CDS:PA0390:metX:homoserine_O-acetyltransferase:cds390:-:1139:NC_002516.2	462	397	207	229	343	161	16	10	14	0	0	0
CDS:PA0391:-:hypothetical_protein:cds391:-:1967:NC_002516.2	506	409	177	241	345	108	13	0	4	0	0	0
CDS:PA0392:-:hypothetical_protein:cds392:-:593:NC_002516.2	366	319	163	215	212	99	20	0	0	0	0	0
CDS:PA0393:proC:pyrroline-5-carboxylate_reductase:cds393:-:821:NC_002516.2	376	326	134	172	214	77	0	0	0	0	0	0
CDS:PA0394:-:hypothetical_protein:cds394:-:692:NC_002516.2	357	326	142	161	269	103	20	1	0	0	0	0
CDS:PA0395:pilT:twitching_motility_protein_PilT:cds395:+:1034:NC_002516.2	377	285	161	189	277	97	53	8	1	0	0	0
CDS:PA0396:pilU:twitching_motility_protein_PilU:cds396:+:1148:NC_002516.2	420	337	173	253	308	98	0	0	0	0	0	0
CDS:PA0397:-:cation_efflux_system_protein:cds397:-:899:NC_002516.2	67	45	15	32	40	21	0	0	7	0	0	0
CDS:PA0398:-:hypothetical_protein:cds398:+:404:NC_002516.2	257	179	68	108	139	40	0	0	0	0	0	0
CDS:PA0399:-:cystathionine_beta-synthase:cds399:+:1373:NC_002516.2	128	118	53	66	102	23	14	3	6	0	0	0
CDS:PA0400:-:cystathionine_gamma-lyase:cds400:+:1184:NC_002516.2	167	132	60	99	135	45	9	3	0	0	0	0
CDS:PA0401:-:dihydroorotase:cds401:-:1271:NC_002516.2	762	640	268	511	637	180	9	1	4	0	0	0
CDS:PA0402:pyrB:aspartate_carbamoyltransferase:cds402:-:1004:NC_002516.2	1059	885	437	664	999	336	11	0	31	0	0	0
CDS:PA0403:pyrR:bifunctional_pyrimidine_regulatory_protein_PyrR2Furacil_phosphoribosyltransferase:cds403:-:512:NC_002516.2	610	383	193	288	398	164	0	0	0	0	0	0
CDS:PA0404:-:Holliday_junction_resolvase-like_protein:cds404:-:434:NC_002516.2	213	135	72	93	129	30	0	0	0	0	0	0
CDS:PA0405:-:hypothetical_protein:cds405:-:569:NC_002516.2	628	430	250	326	433	180	0	0	0	0	0	0
CDS:PA0406:tonB3:protein_TonB3:cds406:-:959:NC_002516.2	359	253	133	142	194	85	7	0	0	0	0	0
CDS:PA0407:gshB:glutathione_synthetase:cds407:-:953:NC_002516.2	385	260	150	165	230	83	29	10	0	0	0	0
CDS:PA0408:pilG:twitching_motility_protein_PilG:cds408:+:407:NC_002516.2	2448	1860	876	1015	1742	544	79	0	9	0	0	0
CDS:PA0409:pilH:twitching_motility_protein_PilH:cds409:+:365:NC_002516.2	1288	1060	584	503	915	359	34	0	0	0	0	0
CDS:PA0410:pilI:twitching_motility_protein_PilI:cds410:+:536:NC_002516.2	1067	933	421	469	778	226	2	0	8	0	0	0
CDS:PA0411:pilJ:twitching_motility_protein_PilJ:cds411:+:2048:NC_002516.2	2669	2154	1106	1398	2022	725	83	7	8	0	0	0
CDS:PA0412:pilK:methyltransferase_PilK:cds412:+:875:NC_002516.2	677	481	207	340	445	125	5	0	0	0	0	0
CDS:PA0413:chpA:chemotactic_signal_transduction_system_protein:cds413:+:7418:NC_002516.2	2661	2085	825	1788	1768	577	43	0	12	0	0	0
CDS:PA0414:chpB:methylesterase:cds414:+:1031:NC_002516.2	280	220	84	190	215	52	19	0	3	0	0	0
CDS:PA0415:chpC:chemotaxis_protein:cds415:+:506:NC_002516.2	190	152	67	119	141	44	17	0	0	0	0	0
CDS:PA0416:chpD:transcriptional_regulator:cds416:+:794:NC_002516.2	132	96	33	72	93	24	5	0	0	0	0	0
CDS:PA0417:chpE:chemotaxis_protein:cds417:+:611:NC_002516.2	56	22	12	13	18	4	0	0	0	0	0	0
CDS:PA0418:-:hypothetical_protein:cds418:-:1415:NC_002516.2	155	131	50	68	106	39	0	0	0	0	0	0
CDS:PA0419:-:16S_ribosomal_RNA_methyltransferase_RsmE:cds419:-:722:NC_002516.2	129	92	43	52	82	29	0	0	0	0	0	0
CDS:PA0420:bioA:adenosylmethionine-8-amino-7-oxononanoate_aminotransferase:cds420:-:1403:NC_002516.2	317	287	135	149	231	109	13	4	12	0	0	0
CDS:PA0421:-:hypothetical_protein:cds421:+:1490:NC_002516.2	436	337	146	194	244	80	64	0	0	0	0	0
CDS:PA0422:-:hypothetical_protein:cds422:+:569:NC_002516.2	787	521	240	341	394	208	26	19	15	0	0	0
CDS:PA0423:pasP:hypothetical_protein:cds423:+:575:NC_002516.2	3400	2166	1081	1671	2187	821	28	3	8	0	0	0
CDS:PA0424:mexR:multidrug_resistance_operon_repressor_MexR:cds424:-:443:NC_002516.2	172	141	66	104	136	41	6	0	0	0	0	0
CDS:PA0425:mexA:resistance-nodulation-cell_division_28RND29_multidrug_efflux_membrane_fusion_protein_MexA:cds425:+:1151:NC_002516.2	513	390	199	287	435	129	1	0	11	0	0	0
CDS:PA0426:mexB:resistance-nodulation-cell_division_28RND29_multidrug_efflux_transporter_MexB:cds426:+:3140:NC_002516.2	1197	1110	628	852	1000	363	61	19	12	0	0	0
CDS:PA0427:oprM:multidrug_ABC_transporter:cds427:+:1457:NC_002516.2	721	725	291	466	607	173	29	8	10	0	0	0
CDS:PA0428:-:ATP-dependent_RNA_helicase:cds428:-:1919:NC_002516.2	1331	1174	577	756	942	319	80	0	0	0	0	0
CDS:PA0429:-:hypothetical_protein:cds429:-:1070:NC_002516.2	1751	1279	668	739	1206	435	93	18	0	0	0	0
CDS:PA0430:metF:52C10-methylenetetrahydrofolate_reductase:cds430:-:872:NC_002516.2	407	340	174	244	297	116	5	0	1	0	0	0
CDS:PA0431:-:hypothetical_protein:cds431:-:554:NC_002516.2	417	376	190	250	321	128	10	0	20	0	0	0
CDS:PA0432:sahH:S-adenosyl-L-homocysteine_hydrolase:cds432:-:1409:NC_002516.2	2210	1912	1044	1680	2190	655	96	0	5	0	0	0
CDS:PA0433:-:hypothetical_protein:cds433:+:434:NC_002516.2	24	11	8	12	13	1	11	1	0	0	0	0
CDS:PA0434:-:hypothetical_protein:cds434:+:2192:NC_002516.2	47	23	18	13	29	3	30	0	1	0	0	0
CDS:PA0435:-:hypothetical_protein:cds435:+:1478:NC_002516.2	57	27	15	15	23	7	0	0	0	0	0	0
CDS:PA0436:-:transcriptional_regulator:cds436:+:620:NC_002516.2	704	466	227	224	388	145	60	10	0	0	0	0
CDS:PA0437:codA:cytosine_deaminase:cds437:-:1271:NC_002516.2	201	129	92	123	146	52	17	0	4	0	0	0
CDS:PA0438:codB:cytosine_permease:cds438:-:1250:NC_002516.2	60	65	30	44	42	14	5	0	0	0	0	0
CDS:PA0439:-:dihydropyrimidine_dehydrogenase:cds439:-:1277:NC_002516.2	5	5	1	3	3	4	28	0	0	0	0	0
CDS:PA0440:-:oxidoreductase:cds440:-:1367:NC_002516.2	13	5	5	4	4	0	2	0	0	0	0	0
CDS:PA0441:dht:phenylhydantoinase:cds441:-:1439:NC_002516.2	34	24	11	17	19	5	15	0	0	0	0	0
CDS:PA0442:-:hypothetical_protein:cds442:-:116:NC_002516.2	6	4	3	0	3	1	2	0	0	0	0	0
CDS:PA0443:-:transporter:cds443:+:1490:NC_002516.2	12	25	10	10	8	1	21	0	0	0	0	0
CDS:PA0444:-:allantoate_amidohydrolase:cds444:+:1283:NC_002516.2	21	17	9	6	10	0	0	0	0	0	0	0
CDS:PA0445:-:transposase:cds445:-:1016:NC_002516.2	45	44	25	16	30	11	32	0	9	0	0	0
CDS:PA0446:-:hypothetical_protein:cds446:-:1223:NC_002516.2	70	67	29	44	57	20	1	0	0	0	0	0
CDS:PA0447:gcdH:glutaryl-CoA_dehydrogenase:cds447:-:1181:NC_002516.2	184	216	98	115	200	66	15	6	0	0	0	0
CDS:PA0448:-:transcriptional_regulator:cds448:+:908:NC_002516.2	121	76	42	57	54	23	0	0	0	0	0	0
CDS:PA0449:-:hypothetical_protein:cds449:+:539:NC_002516.2	710	488	256	362	374	155	12	0	1	0	0	0
CDS:PA0450:-:phosphate_transporter:cds450:-:1622:NC_002516.2	27	18	8	11	12	3	61	0	8	0	0	0
CDS:PA0451:-:hypothetical_protein:cds451:+:1331:NC_002516.2	52	37	14	16	31	7	0	0	9	0	0	0
CDS:PA0451a:-:amino_acid_ABC_transporter_substrate-binding_protein:cds453:+:731:NC_002516.2	53	32	10	16	25	9	0	0	0	0	0	0
CDS:PA0452:-:stomatin-like_protein:cds452:+:794:NC_002516.2	21	16	7	10	19	6	0	1	9	0	0	0
CDS:PA0454:-:hypothetical_protein:cds454:-:2201:NC_002516.2	328	274	134	157	203	76	17	0	0	0	0	0
CDS:PA0455:dbpA:ATP-dependent_RNA_helicase_DbpA:cds455:-:1376:NC_002516.2	382	249	159	125	229	84	26	1	5	0	0	0
CDS:PA0456:-:cold-shock_protein:cds456:+:209:NC_002516.2	8368	4323	2091	2507	3087	1018	298	16	0	0	0	0
CDS:PA0457:-:hypothetical_protein:cds457:+:524:NC_002516.2	172	93	53	61	78	25	15	0	2	0	0	0
CDS:PA0457.1:-:hypothetical_protein:cds458:-:374:NC_002516.2	42	26	13	19	25	9	0	0	2	0	0	0
CDS:PA0458:-:major_facilitator_superfamily_28MFS29_transporter:cds459:-:1433:NC_002516.2	165	100	54	69	81	33	8	0	12	0	0	0
CDS:PA0459:-:ClpA2FB_protease_ATP_binding_subunit:cds460:+:2552:NC_002516.2	353	289	149	129	298	90	8	0	10	0	0	0
CDS:PA0460:-:hypothetical_protein:cds461:+:578:NC_002516.2	352	273	130	175	212	51	7	0	5	0	0	0
CDS:PA0461:-:acyltransferase:cds462:-:887:NC_002516.2	239	185	86	113	166	66	20	0	0	0	0	0
CDS:PA0462:-:hypothetical_protein:cds463:+:509:NC_002516.2	420	268	115	151	196	75	1	0	0	0	0	0
CDS:PA0463:creB:DNA-binding_response_regulator_CreB:cds464:+:689:NC_002516.2	262	122	70	76	111	41	18	0	9	0	0	0
CDS:PA0464:creC:sensory_histidine_kinase_CreC:cds465:+:1424:NC_002516.2	207	115	58	67	124	38	10	0	0	0	0	0
CDS:PA0465:creD:hypothetical_protein:cds466:+:1358:NC_002516.2	58	35	13	26	29	11	1	0	0	0	0	0
CDS:PA0466:-:hypothetical_protein:cds467:+:302:NC_002516.2	3	6	3	4	2	2	0	0	0	0	0	0
CDS:PA0467:-:hypothetical_protein:cds468:-:620:NC_002516.2	89	75	33	45	68	25	12	0	0	0	0	0
CDS:PA0468:-:hypothetical_protein:cds469:-:950:NC_002516.2	166	146	66	75	107	28	2	0	3	0	0	0
CDS:PA0469:-:hypothetical_protein:cds470:+:857:NC_002516.2	217	152	59	108	113	46	24	1	0	0	0	0
CDS:PA0470:fiuA:ferrichrome_receptor_FiuA:cds471:-:2408:NC_002516.2	60	57	41	15	56	16	30	0	0	0	0	0
CDS:PA0471:-:transmembrane_sensor:cds472:-:971:NC_002516.2	28	24	19	6	24	9	1	0	0	0	0	0
CDS:PA0472:-:RNA_polymerase_sigma_factor:cds473:-:518:NC_002516.2	13	13	10	5	6	4	0	5	0	0	0	0
CDS:PA0473:-:glutathione_S-transferase:cds474:+:749:NC_002516.2	114	66	23	34	54	17	21	0	15	0	0	0
CDS:PA0474:-:hypothetical_protein:cds475:+:404:NC_002516.2	4	7	0	8	0	0	0	0	0	0	0	0
CDS:PA0475:-:transcriptional_regulator:cds476:+:569:NC_002516.2	29	18	12	12	19	9	4	0	0	0	0	0
CDS:PA0476:-:permease:cds477:-:1727:NC_002516.2	61	40	19	29	23	13	18	0	8	0	0	0
CDS:PA0477:-:transcriptional_regulator:cds478:-:926:NC_002516.2	124	99	40	51	62	18	0	0	0	0	0	0
CDS:PA0478:-:N-acetyltransferase:cds479:+:476:NC_002516.2	75	38	22	23	53	19	0	0	0	0	0	0
CDS:PA0479:-:transcriptional_regulator:cds480:-:950:NC_002516.2	82	81	23	47	35	20	1	0	0	0	0	0
CDS:PA0480:-:hydrolase:cds481:+:797:NC_002516.2	8	8	3	7	4	4	0	0	8	0	0	0
CDS:PA0481:-:hypothetical_protein:cds482:+:443:NC_002516.2	15	11	7	6	9	3	0	0	0	0	0	0
CDS:PA0482:glcB:malate_synthase_G:cds483:-:2177:NC_002516.2	737	695	313	360	500	219	40	1	7	0	0	0
CDS:PA0483:-:acetyltransferase:cds484:+:443:NC_002516.2	31	20	19	14	26	8	3	0	0	0	0	0
CDS:PA0484:-:hypothetical_protein:cds485:+:515:NC_002516.2	36	17	20	24	21	11	14	5	0	0	0	0
CDS:PA0485:-:hypothetical_protein:cds486:-:896:NC_002516.2	347	300	127	144	241	74	55	0	0	0	0	0
CDS:PA0486:-:serine2Fthreonine_protein_kinase:cds487:-:974:NC_002516.2	178	141	59	71	111	45	0	0	8	0	0	0
CDS:PA0487:-:molybdenum_transport_regulator:cds488:-:758:NC_002516.2	196	154	63	82	108	43	16	0	3	0	0	0
CDS:PA0488:-:hypothetical_protein:cds489:-:320:NC_002516.2	25	35	8	22	17	3	0	0	0	0	0	0
CDS:PA0489:-:phosphoribosyl_transferase:cds490:-:725:NC_002516.2	44	28	11	7	26	3	1	0	0	0	0	0
CDS:PA0490:-:hypothetical_protein:cds491:-:293:NC_002516.2	133	79	46	65	79	25	12	0	0	0	0	0
CDS:PA0491:-:transcriptional_regulator:cds492:-:926:NC_002516.2	80	64	44	42	66	25	26	0	0	0	0	0
CDS:PA0492:-:hypothetical_protein:cds493:+:758:NC_002516.2	194	136	43	124	132	40	15	0	0	0	0	0
CDS:PA0493:-:hypothetical_protein:cds494:+:248:NC_002516.2	46	28	15	17	30	8	0	0	0	0	0	0
CDS:PA0494:-:acetyl-CoA_carboxylase_biotin_carboxylase_subunit:cds495:+:1376:NC_002516.2	64	32	24	32	59	10	3	0	0	0	0	0
CDS:PA0495:-:hypothetical_protein:cds496:+:878:NC_002516.2	43	29	17	19	40	14	7	0	0	0	0	0
CDS:PA0496:-:hypothetical_protein:cds497:+:977:NC_002516.2	45	36	15	13	28	12	39	0	0	0	0	0
CDS:PA0497:-:hypothetical_protein:cds498:-:1001:NC_002516.2	60	53	19	17	32	16	1	0	0	0	0	0
CDS:PA0498:-:hypothetical_protein:cds499:-:1007:NC_002516.2	44	50	27	29	39	16	28	0	0	0	0	0
CDS:PA0499:-:pili_assembly_chaperone:cds500:-:701:NC_002516.2	19	19	6	14	12	6	0	1	16	0	0	0
CDS:PA0500:bioB:biotin_synthase:cds501:+:1058:NC_002516.2	1136	1196	778	590	1081	415	41	1	8	0	0	0
CDS:PA0501:bioF:8-amino-7-oxononanoate_synthase:cds502:+:1205:NC_002516.2	348	281	161	120	289	91	1	0	0	0	0	0
CDS:PA0502:bioF:biotin_biosynthesis_protein_bioH:cds503:+:722:NC_002516.2	126	104	60	63	80	39	0	0	0	0	0	0
CDS:PA0503:-:biotin_synthesis_protein_BioC:cds504:+:824:NC_002516.2	133	104	67	66	83	25	1	0	0	0	0	0
CDS:PA0504:bioD:dithiobiotin_synthetase:cds505:+:686:NC_002516.2	139	74	51	58	69	32	1	0	0	0	0	0
CDS:PA0505:-:hypothetical_protein:cds506:+:230:NC_002516.2	452	368	118	236	322	113	0	0	0	0	0	0
CDS:PA0506:-:acyl-CoA_dehydrogenase:cds507:+:1805:NC_002516.2	1652	2644	1131	1331	2415	923	41	0	7	0	0	0
CDS:PA0507:-:acyl-CoA_dehydrogenase:cds508:+:1796:NC_002516.2	84	67	24	57	82	13	16	1	0	0	0	0
CDS:PA0508:-:acyl-CoA_dehydrogenase:cds509:+:1778:NC_002516.2	100	99	47	61	108	31	1	14	0	0	0	0
CDS:PA0509:nirN:cytochrome_C:cds510:-:1481:NC_002516.2	75	40	19	147	53	24	10	0	0	0	0	0
CDS:PA0510:nirN:uroporphyrin-III_C-methyltransferase:cds511:-:839:NC_002516.2	32	18	4	63	25	7	0	0	0	0	0	0
CDS:PA0511:nirJ:heme_d1_biosynthesis_protein_NirJ:cds512:-:1163:NC_002516.2	73	46	19	156	65	20	0	0	0	0	0	0
CDS:PA0512:nirJ:hypothetical_protein:cds513:-:515:NC_002516.2	32	26	10	74	33	5	0	0	0	0	0	0
CDS:PA0513:-:transcriptional_regulator:cds514:-:443:NC_002516.2	22	14	8	56	22	7	1	0	0	0	0	0
CDS:PA0514:nirL:heme_d1_biosynthesis_protein_NirL:cds515:-:524:NC_002516.2	34	32	17	69	43	13	14	0	0	0	0	0
CDS:PA0515:nirL:transcriptional_regulator:cds516:-:452:NC_002516.2	39	25	15	59	32	18	0	0	0	0	0	0
CDS:PA0516:nirF:heme_d1_biosynthesis_protein_NirF:cds517:-:1178:NC_002516.2	168	137	57	206	157	72	1	0	0	0	0	0
CDS:PA0517:nirC:cytochrome_C:cds518:-:359:NC_002516.2	57	50	16	89	59	17	0	0	0	0	0	0
CDS:PA0518:nirM:cytochrome_C-551:cds519:-:314:NC_002516.2	152	105	52	190	144	52	9	0	0	0	0	0
CDS:PA0519:nirS:nitrite_reductase:cds520:-:1706:NC_002516.2	1011	838	491	1522	1116	433	14	0	0	0	0	0
CDS:PA0520:nirQ:regulatory_protein_NirQ:cds521:+:782:NC_002516.2	73	62	21	28	42	20	0	0	0	0	0	0
CDS:PA0521:-:cytochrome_C_oxidase_subunit:cds522:+:527:NC_002516.2	10	5	4	9	10	0	7	0	0	0	0	0
CDS:PA0522:-:hypothetical_protein:cds523:+:257:NC_002516.2	3	3	2	4	4	1	0	0	0	0	0	0
CDS:PA0523:norC:nitric-oxide_reductase_subunit_C:cds524:+:440:NC_002516.2	8	2	3	81	12	0	0	0	0	0	0	0
CDS:PA0524:norB:nitric-oxide_reductase_subunit_B:cds525:+:1400:NC_002516.2	25	18	15	98	18	4	10	3	0	0	0	0
CDS:PA0525:-:dinitrification_protein_NorD:cds526:+:1838:NC_002516.2	22	9	7	12	9	3	2	0	0	0	0	0
CDS:PA0526:-:hypothetical_protein:cds527:-:194:NC_002516.2	188	133	44	180	100	36	0	0	0	0	0	0
CDS:PA0527:dnr:transcriptional_regulator_Dnr:cds528:-:683:NC_002516.2	1311	979	528	466	912	297	11	0	0	0	0	0
CDS:PA0528:-:transcriptional_regulator:cds529:-:878:NC_002516.2	50	37	21	26	54	19	1	2	0	0	0	0
CDS:PA0529:-:hypothetical_protein:cds530:+:701:NC_002516.2	658	480	215	547	470	120	11	1	0	0	0	0
CDS:PA0530:-:class_III_pyridoxal_phosphate-dependent_aminotransferase:cds531:+:1181:NC_002516.2	188	221	78	149	196	48	0	0	0	0	0	0
CDS:PA0531:-:glutamine_amidotransferase:cds532:+:716:NC_002516.2	73	99	54	63	88	23	3	0	0	0	0	0
CDS:PA0532:-:hypothetical_protein:cds533:-:506:NC_002516.2	14	16	4	12	13	6	1	0	0	0	0	0
CDS:PA0533:-:transcriptional_regulator:cds534:+:1490:NC_002516.2	107	91	44	50	64	19	23	0	0	0	0	0
CDS:PA0534:-:hypothetical_protein:cds535:+:1289:NC_002516.2	94	67	24	53	51	17	19	0	12	0	0	0
CDS:PA0535:-:transcriptional_regulator:cds536:+:554:NC_002516.2	40	43	15	31	27	13	0	0	0	0	0	0
CDS:PA0536:-:hypothetical_protein:cds537:-:1025:NC_002516.2	259	218	89	169	180	49	1	0	0	0	0	0
CDS:PA0537:-:hypothetical_protein:cds538:-:608:NC_002516.2	465	375	160	265	321	88	12	0	0	0	0	0
CDS:PA0538:dsbB:disulfide_bond_formation_protein:cds539:-:509:NC_002516.2	118	60	50	48	49	21	5	0	0	0	0	0
CDS:PA0539:-:hypothetical_protein:cds540:+:830:NC_002516.2	41	36	18	33	35	11	10	0	0	0	0	0
CDS:PA0540:-:hypothetical_protein:cds541:+:386:NC_002516.2	42	20	13	16	28	6	0	0	0	0	0	0
CDS:PA0541:-:hypothetical_protein:cds542:+:458:NC_002516.2	128	81	46	89	90	22	0	16	0	0	0	0
CDS:PA0542:-:hypothetical_protein:cds543:-:419:NC_002516.2	608	431	210	310	434	135	24	0	0	0	0	0
CDS:PA0543:-:hypothetical_protein:cds544:+:968:NC_002516.2	41	31	14	26	27	8	1	0	0	0	0	0
CDS:PA0544:-:hypothetical_protein:cds545:-:743:NC_002516.2	113	88	41	34	67	20	11	0	0	0	0	0
CDS:PA0545:-:hypothetical_protein:cds546:+:1304:NC_002516.2	937	769	358	648	612	201	32	0	12	0	0	0
CDS:PA0546:metK:S-adenosylmethionine_synthetase:cds547:-:1190:NC_002516.2	1389	1027	609	734	920	346	15	0	0	0	0	0
CDS:PA0547:-:transcriptional_regulator:cds548:-:1001:NC_002516.2	379	242	113	127	160	64	22	0	0	0	0	0
CDS:PA0548:tktA:transketolase:cds549:+:1997:NC_002516.2	1473	1200	584	826	1156	329	59	0	14	0	0	0
CDS:PA0549:tktA:hypothetical_protein:cds550:+:1064:NC_002516.2	422	317	114	244	246	69	1	0	1	0	0	0
CDS:PA0550:-:hypothetical_protein:cds551:-:797:NC_002516.2	29	19	15	15	20	6	31	4	0	0	0	0
CDS:PA0551:epd:D-erythrose_4-phosphate_dehydrogenase:cds552:+:1061:NC_002516.2	224	175	75	120	178	50	33	6	0	0	0	0
CDS:PA0552:pgk:phosphoglycerate_kinase:cds553:+:1163:NC_002516.2	710	507	232	477	491	164	21	0	7	0	0	0
CDS:PA0553:-:hypothetical_protein:cds554:+:200:NC_002516.2	130	90	47	84	80	17	0	1	0	0	0	0
CDS:PA0554:-:hypothetical_protein:cds555:+:341:NC_002516.2	174	175	58	115	134	30	0	0	1	0	0	0
CDS:PA0555:fda:fructose-12C6-bisphosphate_aldolase:cds556:+:1064:NC_002516.2	1933	1569	823	1183	1425	511	92	6	0	0	0	0
CDS:PA0556:-:hypothetical_protein:cds557:+:482:NC_002516.2	109	69	39	74	70	21	0	0	0	0	0	0
CDS:PA0557:-:hypothetical_protein:cds558:-:656:NC_002516.2	11	17	9	1	0	1	1	0	0	0	0	0
CDS:PA0558:-:hypothetical_protein:cds559:+:767:NC_002516.2	117	87	38	23	33	11	0	0	0	0	0	0
CDS:PA0559:-:hypothetical_protein:cds560:-:1178:NC_002516.2	66	44	21	37	42	9	8	0	1	0	0	0
CDS:PA0560:-:hypothetical_protein:cds561:+:488:NC_002516.2	190	112	58	74	102	37	10	0	0	0	0	0
CDS:PA0561:-:hypothetical_protein:cds562:+:1154:NC_002516.2	284	148	89	100	162	42	2	0	0	0	0	0
CDS:PA0562:-:hydrolase:cds563:-:674:NC_002516.2	142	117	51	52	98	38	25	0	0	0	0	0
CDS:PA0563:-:hypothetical_protein:cds564:-:353:NC_002516.2	1137	744	276	523	684	206	81	0	1	0	0	0
CDS:PA0564:-:transcriptional_regulator:cds565:-:911:NC_002516.2	69	78	42	49	42	20	0	0	0	0	0	0
CDS:PA0565:-:hypothetical_protein:cds566:+:338:NC_002516.2	26	21	16	10	17	9	0	0	0	0	0	0
CDS:PA0566:-:hypothetical_protein:cds567:-:515:NC_002516.2	77	53	21	42	31	13	8	0	0	0	0	0
CDS:PA0567:-:hypothetical_protein:cds568:+:158:NC_002516.2	48	47	12	25	31	12	11	0	0	0	0	0
CDS:PA0568:-:hypothetical_protein:cds569:-:458:NC_002516.2	45	40	17	25	36	11	0	0	3	0	0	0
CDS:PA0569:-:hypothetical_protein:cds570:-:470:NC_002516.2	27	18	12	15	31	10	11	0	3	0	0	0
CDS:PA0570:-:hypothetical_protein:cds571:-:347:NC_002516.2	25	12	9	5	11	1	10	0	4	0	0	0
CDS:PA0571:-:hypothetical_protein:cds572:-:614:NC_002516.2	68	54	21	29	35	16	8	0	0	0	0	0
CDS:PA0572:-:hypothetical_protein:cds573:-:2771:NC_002516.2	57	31	9	32	35	11	4	0	0	0	0	0
CDS:PA0573:-:hypothetical_protein:cds574:-:335:NC_002516.2	48	27	8	12	30	9	0	0	0	0	0	0
CDS:PA0574:-:hypothetical_protein:cds575:-:1121:NC_002516.2	279	204	110	123	201	74	9	8	0	0	0	0
CDS:PA0575:-:hypothetical_protein:cds576:-:3737:NC_002516.2	111	62	28	35	64	26	78	0	14	0	0	0
CDS:PA0576:rpoD:RNA_polymerase_sigma_factor_RpoD:cds577:-:1853:NC_002516.2	7950	7490	3450	4298	6138	1780	282	9	0	0	0	0
CDS:PA0577:dnaG:DNA_primase:cds578:-:1994:NC_002516.2	1244	1344	707	733	1028	321	129	18	11	0	0	0
CDS:PA0578:-:hypothetical_protein:cds579:-:449:NC_002516.2	529	363	148	180	338	97	4	11	0	0	0	0
CDS:PA0579:rpsU:30S_ribosomal_protein_S21:cds580:-:215:NC_002516.2	1583	1043	525	457	831	239	227	4	5	0	0	0
CDS:PA0580:gcp:DNA-binding2Firon_metalloprotein2FAP_endonuclease:cds581:+:1025:NC_002516.2	340	213	113	159	188	54	16	0	0	0	0	0
CDS:PA0581:-:glycerol-3-phosphate_acyltransferase_PlsY:cds582:-:569:NC_002516.2	273	203	84	133	125	45	0	0	0	0	0	0
CDS:PA0582:folB:dihydroneopterin_aldolase:cds583:+:353:NC_002516.2	60	38	26	26	40	13	11	0	9	0	0	0
CDS:PA0583:folB:hypothetical_protein:cds584:+:542:NC_002516.2	54	47	17	33	34	11	9	0	0	0	0	0
CDS:PA0584:cca:multifunctional_tRNA_nucleotidyl_transferase2F227327-cyclic_phosphodiesterase2F227nucleotidase2Fphosphatase:cds585:-:1232:NC_002516.2	116	112	42	54	78	27	1	0	0	0	0	0
CDS:PA0585:-:hypothetical_protein:cds586:-:506:NC_002516.2	18	12	9	10	20	9	0	5	0	0	0	0
CDS:PA0586:-:SpoVR_family_protein:cds587:-:1553:NC_002516.2	185	152	91	88	134	38	117	16	0	0	0	0
CDS:PA0587:-:hypothetical_protein:cds588:-:1271:NC_002516.2	199	187	82	112	155	51	27	6	9	0	0	0
CDS:PA0588:-:hypothetical_protein:cds589:-:1922:NC_002516.2	666	638	306	392	554	240	100	2	37	0	0	0
CDS:PA0589:-:thiosulfate_sulfurtransferase:cds590:-:332:NC_002516.2	211	169	68	90	145	54	18	0	0	0	0	0
CDS:PA0590:apaH:diadenosine_tetraphosphatase:cds591:-:851:NC_002516.2	461	390	200	278	377	156	1	0	0	0	0	0
CDS:PA0591:apaH:ApaG_protein:cds592:-:380:NC_002516.2	420	310	182	223	278	114	27	0	0	0	0	0
CDS:PA0592:ksgA:dimethyladenosine_transferase:cds593:-:806:NC_002516.2	283	200	119	123	207	78	20	0	1	0	0	0
CDS:PA0593:pdxA:4-hydroxythreonine-4-phosphate_dehydrogenase:cds594:-:986:NC_002516.2	740	658	297	403	515	205	8	0	11	0	0	0
CDS:PA0594:surA:peptidyl-prolyl_cis-trans_isomerase_SurA:cds595:-:1292:NC_002516.2	2593	2217	1061	1466	1902	636	7	0	1	0	0	0
CDS:PA0595:ostA:organic_solvent_tolerance_protein_OstA:cds596:-:2774:NC_002516.2	5969	4484	2426	3248	4316	1471	340	22	15	0	0	0
CDS:PA0596:-:hypothetical_protein:cds597:+:1016:NC_002516.2	435	395	160	336	328	122	2	5	0	0	0	0
CDS:PA0597:-:nucleotidyl_transferase:cds598:+:674:NC_002516.2	202	205	73	157	177	49	7	0	0	0	0	0
CDS:PA0598:-:hypothetical_protein:cds599:+:758:NC_002516.2	157	177	65	107	122	35	0	0	0	0	0	0
CDS:PA0599:-:hypothetical_protein:cds600:-:1061:NC_002516.2	123	77	41	51	84	25	13	0	0	0	0	0
CDS:PA0600:-:two-component_sensor:cds601:+:2393:NC_002516.2	187	125	50	81	104	26	21	7	5	0	0	0
CDS:PA0601:-:two-component_response_regulator:cds602:+:632:NC_002516.2	189	125	50	81	108	30	17	0	0	0	0	0
CDS:PA0602:-:ABC_transporter:cds603:+:1034:NC_002516.2	160	118	42	63	71	32	10	0	0	0	0	0
CDS:PA0603:-:ABC_transporter_ATP-binding_protein:cds604:+:1109:NC_002516.2	991	717	212	349	590	216	21	0	4	0	0	0
CDS:PA0604:-:ABC_transporter:cds605:+:1046:NC_002516.2	2255	1986	414	637	1404	621	9	0	0	0	0	0
CDS:PA0605:-:ABC_transporter_permease:cds606:+:1247:NC_002516.2	1317	947	318	320	820	390	30	0	0	0	0	0
CDS:PA0606:-:ABC_transporter_permease:cds607:+:830:NC_002516.2	843	590	204	188	524	204	6	0	0	0	0	0
CDS:PA0607:rpe:ribulose-phosphate_3-epimerase:cds608:+:674:NC_002516.2	391	283	130	147	261	98	50	0	0	0	0	0
CDS:PA0608:rpe:phosphoglycolate_phosphatase:cds609:+:818:NC_002516.2	440	309	158	221	289	96	54	0	0	0	0	0
CDS:PA0609:trpE:anthranilate_synthase_component_I:cds610:+:1478:NC_002516.2	567	427	257	263	450	153	25	0	8	0	0	0
CDS:PA0610:prtN:transcriptional_regulator_PrtN:cds611:-:314:NC_002516.2	185	140	76	109	114	47	11	0	0	0	0	0
CDS:PA0611:prtR:transcriptional_regulator_PrtR:cds612:-:770:NC_002516.2	562	415	214	255	320	97	8	0	2	0	0	0
CDS:PA0612:ptrB:repressor_PtrB:cds613:+:200:NC_002516.2	38	28	8	23	21	10	0	0	0	0	0	0
CDS:PA0613:-:hypothetical_protein:cds614:+:359:NC_002516.2	68	50	20	37	46	12	4	0	0	0	0	0
CDS:PA0614:-:hypothetical_protein:cds615:+:449:NC_002516.2	43	29	11	39	48	7	19	0	0	0	0	0
CDS:PA0615:-:hypothetical_protein:cds616:+:515:NC_002516.2	118	89	42	96	86	16	8	0	0	0	0	0
CDS:PA0616:-:hypothetical_protein:cds617:+:557:NC_002516.2	79	60	33	79	71	17	14	15	0	0	0	0
CDS:PA0617:-:bacteriophage_protein:cds618:+:326:NC_002516.2	51	34	14	34	42	8	0	4	0	0	0	0
CDS:PA0618:-:bacteriophage_protein:cds619:+:887:NC_002516.2	152	90	38	109	125	27	0	0	1	0	0	0
CDS:PA0619:-:bacteriophage_protein:cds620:+:533:NC_002516.2	100	64	24	81	102	20	0	0	0	0	0	0
CDS:PA0620:-:bacteriophage_protein:cds621:+:2075:NC_002516.2	453	344	146	393	488	131	107	0	22	0	0	0
CDS:PA0621:-:hypothetical_protein:cds622:+:458:NC_002516.2	148	117	58	149	181	47	58	0	0	0	0	0
CDS:PA0622:-:bacteriophage_protein:cds623:+:1160:NC_002516.2	503	366	186	516	511	136	81	1	8	0	0	0
CDS:PA0623:-:bacteriophage_protein:cds624:+:503:NC_002516.2	169	132	57	173	162	59	40	0	0	0	0	0
CDS:PA0624:-:hypothetical_protein:cds625:+:344:NC_002516.2	64	53	23	69	79	22	0	0	0	0	0	0
CDS:PA0625:-:hypothetical_protein:cds626:+:2237:NC_002516.2	290	219	95	296	300	60	10	10	0	0	0	0
CDS:PA0626:-:hypothetical_protein:cds627:+:872:NC_002516.2	113	81	33	90	92	31	0	14	0	0	0	0
CDS:PA0627:-:hypothetical_protein:cds628:+:206:NC_002516.2	33	23	9	18	22	8	11	0	0	0	0	0
CDS:PA0628:-:hypothetical_protein:cds629:+:989:NC_002516.2	101	70	35	84	78	21	40	0	0	0	0	0
CDS:PA0629:-:hypothetical_protein:cds630:+:629:NC_002516.2	45	21	8	27	29	5	1	0	2	0	0	0
CDS:PA0630:-:hypothetical_protein:cds631:+:362:NC_002516.2	16	25	7	21	18	3	0	0	18	0	0	0
CDS:PA0631:-:hypothetical_protein:cds632:+:257:NC_002516.2	15	13	3	17	14	2	0	0	0	0	0	0
CDS:PA0633:-:hypothetical_protein:cds633:+:494:NC_002516.2	250	154	77	209	231	46	21	0	0	0	0	0
CDS:PA0634:-:hypothetical_protein:cds634:+:347:NC_002516.2	84	62	20	76	97	14	0	0	0	0	0	0
CDS:PA0635:-:hypothetical_protein:cds635:+:254:NC_002516.2	78	56	21	52	50	11	14	0	0	0	0	0
CDS:PA0636:-:hypothetical_protein:cds636:+:1835:NC_002516.2	285	210	88	249	306	83	65	0	0	0	0	0
CDS:PA0637:-:hypothetical_protein:cds637:+:341:NC_002516.2	44	38	16	35	55	23	0	0	0	0	0	0
CDS:PA0638:-:bacteriophage_protein:cds638:+:695:NC_002516.2	72	44	18	55	45	13	0	0	10	0	0	0
CDS:PA0639:-:hypothetical_protein:cds639:+:770:NC_002516.2	67	60	17	88	93	19	0	0	0	0	0	0
CDS:PA0640:-:bacteriophage_protein:cds640:+:602:NC_002516.2	64	37	14	42	54	16	28	0	0	0	0	0
CDS:PA0641:-:bacteriophage_protein:cds641:+:3614:NC_002516.2	333	242	87	289	308	69	29	0	34	0	0	0
CDS:PA0643:-:hypothetical_protein:cds642:+:1091:NC_002516.2	128	100	50	100	135	31	39	2	4	0	0	0
CDS:PA0644:-:hypothetical_protein:cds643:+:335:NC_002516.2	83	68	44	61	100	28	14	6	1	0	0	0
CDS:PA0645:-:hypothetical_protein:cds644:+:230:NC_002516.2	93	60	42	66	109	17	13	0	11	0	0	0
CDS:PA0646:-:hypothetical_protein:cds645:+:1052:NC_002516.2	90	92	29	95	114	31	23	0	5	0	0	0
CDS:PA0647:-:hypothetical_protein:cds646:+:302:NC_002516.2	55	36	21	45	42	8	7	0	16	0	0	0
CDS:PA0648:-:hypothetical_protein:cds647:+:230:NC_002516.2	73	71	25	65	69	18	14	0	7	0	0	0
CDS:PA0649:trpG:anthranilate_synthase_component_II:cds648:+:605:NC_002516.2	404	310	155	176	287	90	66	3	4	0	0	0
CDS:PA0650:trpD:anthranilate_phosphoribosyltransferase:cds649:+:1049:NC_002516.2	426	363	179	237	366	102	1	4	0	0	0	0
CDS:PA0651:trpC:indole-3-glycerol_phosphate_synthase:cds650:+:836:NC_002516.2	436	296	136	222	315	98	38	0	1	0	0	0
CDS:PA0652:vfr:cAMP-regulatory_protein:cds651:-:644:NC_002516.2	1855	1105	570	767	1043	362	128	0	8	0	0	0
CDS:PA0653:-:hypothetical_protein:cds652:+:422:NC_002516.2	166	103	52	58	79	26	0	0	0	0	0	0
CDS:PA0654:speD:S-adenosylmethionine_decarboxylase:cds653:+:794:NC_002516.2	524	371	279	415	358	116	34	4	0	0	0	0
CDS:PA0655:-:hypothetical_protein:cds654:-:647:NC_002516.2	868	623	343	442	610	186	5	0	0	0	0	0
CDS:PA0656:-:HIT_family_protein:cds655:-:338:NC_002516.2	86	62	23	50	56	19	14	0	0	0	0	0
CDS:PA0657:-:ATPase:cds656:+:1481:NC_002516.2	197	163	45	82	138	44	6	0	9	0	0	0
CDS:PA0658:-:short-chain_dehydrogenase:cds657:-:800:NC_002516.2	247	188	104	137	201	70	0	0	0	0	0	0
CDS:PA0659:-:hypothetical_protein:cds658:-:1076:NC_002516.2	344	287	134	212	309	102	48	0	1	0	0	0
CDS:PA0660:-:hypothetical_protein:cds659:-:968:NC_002516.2	281	239	85	139	235	89	34	0	0	0	0	0
CDS:PA0661:-:hypothetical_protein:cds660:-:422:NC_002516.2	146	103	55	80	82	30	12	0	0	0	0	0
CDS:PA0662:argC:N-acetyl-gamma-glutamyl-phosphate_reductase:cds661:+:1034:NC_002516.2	211	150	76	115	115	46	0	0	9	0	0	0
CDS:PA0663:argC:hypothetical_protein:cds662:+:719:NC_002516.2	243	183	86	106	155	63	6	0	0	0	0	0
CDS:PA0664:-:hypothetical_protein:cds663:+:422:NC_002516.2	214	160	53	95	121	49	29	0	0	0	0	0
CDS:PA0665:-:iron-sulfur_cluster_insertion_protein_ErpA:cds664:+:350:NC_002516.2	370	259	120	181	219	65	64	15	1	0	0	0
CDS:PA0666:-:anhydro-N-acetylmuramic_acid_kinase:cds665:-:1091:NC_002516.2	492	390	178	289	337	120	0	3	0	0	0	0
CDS:PA0667:-:hypothetical_protein:cds666:-:1343:NC_002516.2	1726	1445	659	1003	1460	531	67	21	0	0	0	0
CDS:PA0668:tyrZ:tyrosyl-tRNA_synthetase:cds667:+:1199:NC_002516.2	1700	875	583	543	804	338	115	8	0	0	0	0
CDS:PA0669:-:DNA_polymerase_subunit_alpha:cds668:-:3095:NC_002516.2	50	33	19	28	38	15	22	0	0	0	0	0
CDS:PA0670:-:hypothetical_protein:cds669:-:1415:NC_002516.2	18	9	6	12	12	2	0	1	4	0	0	0
CDS:PA0671:-:hypothetical_protein:cds670:-:551:NC_002516.2	9	3	3	9	4	2	0	0	0	0	0	0
CDS:PA0672:hemO:heme_oxygenase:cds671:+:596:NC_002516.2	23	38	33	10	83	17	26	0	0	0	0	0
CDS:PA0673:-:hypothetical_protein:cds672:-:320:NC_002516.2	35	16	4	11	13	4	0	0	0	0	0	0
CDS:PA0674:vreA:VreA_protein:cds673:+:716:NC_002516.2	12	8	1	2	6	2	8	0	0	0	0	0
CDS:PA0675:vreI:ECF_sigma_factor_VreI:cds674:+:545:NC_002516.2	2	3	1	1	5	1	0	0	2	0	0	0
CDS:PA0676:vreR:sigma_factor_regulator_VreR:cds675:+:959:NC_002516.2	20	7	4	11	4	3	1	1	0	0	0	0
CDS:PA0677:-:HxcW_pseudopilin:cds676:-:641:NC_002516.2	6	4	3	2	4	2	0	0	0	0	0	0
CDS:PA0678:-:HxcU_pseudopilin:cds677:-:449:NC_002516.2	9	2	0	2	2	0	0	0	0	0	0	0
CDS:PA0679:-:hypothetical_protein:cds678:+:431:NC_002516.2	11	4	1	0	3	0	0	0	0	0	0	0
CDS:PA0680:-:HxcV_pseudopilin:cds679:-:374:NC_002516.2	4	3	1	2	1	1	0	0	0	0	0	0
CDS:PA0681:-:HxcT_pseudopilin:cds680:+:449:NC_002516.2	3	2	2	2	3	2	9	0	0	0	0	0
CDS:PA0682:-:HxcX_atypical_pseudopilin:cds681:+:965:NC_002516.2	1	3	0	1	6	0	2	0	0	0	0	0
CDS:PA0683:-:type_II_secretion_system_protein:cds682:+:1145:NC_002516.2	1	3	0	2	3	1	0	0	0	0	0	0
CDS:PA0684:-:type_II_secretion_system_protein:cds683:+:593:NC_002516.2	0	1	0	2	0	0	0	0	0	0	0	0
CDS:PA0685:-:type_II_secretion_system_protein:cds684:+:2411:NC_002516.2	7	8	3	3	3	1	2	0	0	0	0	0
CDS:PA0686:-:type_II_secretion_system_protein:cds685:+:1409:NC_002516.2	4	1	1	2	5	1	0	0	0	0	0	0
CDS:PA0687:-:type_II_secretion_system_protein:cds686:+:1214:NC_002516.2	0	0	1	0	1	1	1	0	0	0	0	0
CDS:PA0688:-:ABC_transporter:cds687:+:1106:NC_002516.2	32	9	12	10	12	8	35	0	0	0	0	0
CDS:PA0689:-:hypothetical_protein:cds688:+:1112:NC_002516.2	76	69	26	47	44	17	36	0	0	0	0	0
CDS:PA0690:-:hypothetical_protein:cds689:+:12542:NC_002516.2	290	225	95	148	190	71	124	7	15	0	0	0
CDS:PA0691:-:hypothetical_protein:cds690:+:602:NC_002516.2	2	2	0	0	1	0	1	0	11	0	0	0
CDS:PA0692:-:hypothetical_protein:cds691:+:1634:NC_002516.2	10	6	1	2	9	3	1	0	20	0	0	0
CDS:PA0693:exbB2:transporter_ExbB2:cds692:+:1847:NC_002516.2	10	4	4	5	5	2	0	0	2	0	0	0
CDS:PA0694:exbD2:transporter_ExbD:cds693:+:419:NC_002516.2	2	4	1	0	2	1	0	0	9	0	0	0
CDS:PA0695:-:hypothetical_protein:cds694:+:746:NC_002516.2	6	3	0	0	4	2	5	0	0	0	0	0
CDS:PA0696:-:hypothetical_protein:cds695:+:1706:NC_002516.2	11	4	1	5	5	1	0	0	0	0	0	0
CDS:PA0697:-:hypothetical_protein:cds696:+:662:NC_002516.2	0	1	1	1	3	0	0	0	0	0	0	0
CDS:PA0698:-:hypothetical_protein:cds697:+:479:NC_002516.2	3	5	1	4	1	1	0	0	8	0	0	0
CDS:PA0699:-:PpiC-type_peptidyl-prolyl_cis-trans_isomerase:cds698:+:944:NC_002516.2	7	8	2	3	4	3	5	0	0	0	0	0
CDS:PA0700:-:hypothetical_protein:cds699:+:425:NC_002516.2	2	2	2	1	5	0	1	0	0	0	0	0
CDS:PA0701:-:transcriptional_regulator:cds700:+:986:NC_002516.2	31	17	6	8	11	0	0	0	0	0	0	0
CDS:PA0701a:-:AraC_family_transcriptional_regulator:cds701:+:665:NC_002516.2	52	35	14	19	14	10	0	0	0	0	0	0
CDS:PA0702:-:hypothetical_protein:cds702:-:905:NC_002516.2	16	10	5	6	8	2	14	0	0	0	0	0
CDS:PA0703:-:major_facilitator_superfamily_28MFS29_transporter:cds703:-:1316:NC_002516.2	59	34	23	15	37	12	5	0	0	0	0	0
CDS:PA0704:-:amidase:cds704:-:1394:NC_002516.2	122	93	39	58	108	22	0	0	0	0	0	0
CDS:PA0705:migA:alpha-12C6-rhamnosyltransferase_MigA:cds705:-:899:NC_002516.2	909	708	349	345	653	218	23	1	5	0	0	0
CDS:PA0706:cat:chloramphenicol_acetyltransferase:cds706:-:638:NC_002516.2	171	122	55	50	102	30	7	0	15	0	0	0
CDS:PA0707:toxR:transcriptional_regulator_ToxR:cds707:-:779:NC_002516.2	44	29	16	21	17	12	42	0	0	0	0	0
CDS:PA0708:-:transcriptional_regulator:cds708:-:854:NC_002516.2	278	219	122	99	139	58	4	0	0	0	0	0
CDS:PA0709:-:hypothetical_protein:cds709:+:296:NC_002516.2	20	13	7	4	9	9	0	0	0	0	0	0
CDS:PA0710:gloA2:lactoylglutathione_lyase:cds710:+:395:NC_002516.2	5	4	2	7	7	2	1	9	0	0	0	0
CDS:PA0711:-:hypothetical_protein:cds711:-:506:NC_002516.2	7	5	1	5	3	2	0	0	0	0	0	0
CDS:PA0712:-:hypothetical_protein:cds712:-:257:NC_002516.2	74	51	18	20	43	13	0	0	0	0	0	0
CDS:PA0713:-:hypothetical_protein:cds713:+:293:NC_002516.2	64	42	26	67	40	12	10	0	1	0	0	0
CDS:PA0714:-:hypothetical_protein:cds714:+:476:NC_002516.2	20	35	21	31	31	5	1	1	6	0	0	0
CDS:PA0715:-:hypothetical_protein:cds715:+:956:NC_002516.2	2156	1129	656	681	848	382	17	0	0	0	0	0
CDS:PA0716:-:hypothetical_protein:cds716:+:1325:NC_002516.2	2691	1552	1007	776	1179	586	42	1	1	0	0	0
CDS:PA0718:-:hypothetical_protein:cds717:+:290:NC_002516.2	4	10	6	9	3	2	0	0	0	0	0	0
CDS:PA0719:-:hypothetical_protein:cds718:+:377:NC_002516.2	11	7	5	7	11	4	6	0	0	0	0	0
CDS:PA0720:-:helix_destabilizing_protein_of_bacteriophage_Pf1:cds719:+:434:NC_002516.2	23	29	12	15	24	9	12	0	4	0	0	0
CDS:PA0721:-:hypothetical_protein:cds720:+:92:NC_002516.2	4	3	2	2	2	2	0	0	0	0	0	0
CDS:PA0722:-:hypothetical_protein:cds721:+:251:NC_002516.2	41	40	24	28	37	8	4	0	0	0	0	0
CDS:PA0723:coaB:coat_protein_B_of_bacteriophage_Pf1:cds722:+:248:NC_002516.2	59	49	17	30	44	13	2	0	0	0	0	0
CDS:PA0724:-:coat_protein_A_of_bacteriophage_Pf1:cds723:+:1262:NC_002516.2	37	19	9	16	36	12	13	0	0	0	0	0
CDS:PA0725:-:hypothetical_protein:cds724:+:356:NC_002516.2	3	2	1	2	1	0	10	0	0	0	0	0
CDS:PA0726:-:hypothetical_protein:cds725:+:1274:NC_002516.2	25	26	9	24	21	10	30	24	5	0	0	0
CDS:PA0727:-:hypothetical_protein:cds726:+:1292:NC_002516.2	60	45	9	27	35	7	0	3	28	0	0	0
CDS:PA0728:-:bacteriophage_integrase:cds727:+:983:NC_002516.2	52	37	14	21	27	11	30	0	0	0	0	0
CDS:PA0729:-:hypothetical_protein:cds728:+:347:NC_002516.2	583	497	278	274	366	105	71	0	0	0	0	0
CDS:PA0730:-:transferase:cds729:-:902:NC_002516.2	216	165	91	77	103	42	66	0	0	0	0	0
CDS:PA0731:-:hypothetical_protein:cds730:-:737:NC_002516.2	215	142	71	81	99	33	3	0	6	0	0	0
CDS:PA0732:-:hypothetical_protein:cds731:-:1043:NC_002516.2	413	314	145	226	301	99	37	0	0	0	0	0
CDS:PA0733:-:pseudouridylate_synthase:cds732:-:692:NC_002516.2	79	49	18	13	26	10	0	0	0	0	0	0
CDS:PA0734:-:hypothetical_protein:cds733:-:272:NC_002516.2	67	41	28	25	25	6	4	0	0	0	0	0
CDS:PA0735:-:hypothetical_protein:cds734:-:815:NC_002516.2	61	51	25	48	40	24	3	0	0	0	0	0
CDS:PA0736:-:hypothetical_protein:cds735:-:1076:NC_002516.2	91	72	58	57	74	31	0	0	0	0	0	0
CDS:PA0736a:-:hypothetical_protein:cds736:+:179:NC_002516.2	107	67	46	29	24	13	0	0	0	0	0	0
CDS:PA0737:-:hypothetical_protein:cds737:+:455:NC_002516.2	65	42	14	6	26	7	1	13	0	0	0	0
CDS:PA0738:-:hypothetical_protein:cds738:+:245:NC_002516.2	14	5	0	3	2	1	0	0	0	0	0	0
CDS:PA0739:-:transcriptional_regulator:cds739:-:914:NC_002516.2	67	50	21	42	40	10	0	1	0	0	0	0
CDS:PA0740:sdsA1:SDS_hydrolase_SdsA1:cds740:+:1976:NC_002516.2	27	15	10	20	14	9	25	0	7	0	0	0
CDS:PA0741:-:hypothetical_protein:cds741:-:641:NC_002516.2	43	31	12	16	9	3	12	0	0	0	0	0
CDS:PA0742:-:hypothetical_protein:cds742:-:644:NC_002516.2	28	26	17	3	13	6	0	0	0	0	0	0
CDS:PA0743:-:3-hydroxyisobutyrate_dehydrogenase:cds743:-:896:NC_002516.2	39	24	7	10	13	9	0	0	0	0	0	0
CDS:PA0744:-:enoyl-CoA_hydratase:cds744:-:1103:NC_002516.2	44	46	13	29	33	18	23	0	1	0	0	0
CDS:PA0745:-:enoyl-CoA_hydratase:cds745:-:818:NC_002516.2	136	96	46	56	93	56	70	0	0	0	0	0
CDS:PA0746:-:acyl-CoA_dehydrogenase:cds746:-:1163:NC_002516.2	93	68	17	32	77	27	0	0	0	0	0	0
CDS:PA0747:-:aldehyde_dehydrogenase:cds747:-:1508:NC_002516.2	143	96	42	57	98	21	12	0	0	0	0	0
CDS:PA0749:-:hypothetical_protein:cds748:+:821:NC_002516.2	95	68	38	27	54	17	0	0	0	0	0	0
CDS:PA0750:ung:uracil-DNA_glycosylase:cds749:+:695:NC_002516.2	207	178	88	113	150	65	7	0	10	0	0	0
CDS:PA0751:-:hypothetical_protein:cds750:-:1037:NC_002516.2	25	15	6	5	6	3	0	0	0	0	0	0
CDS:PA0752:-:hypothetical_protein:cds751:-:1517:NC_002516.2	35	20	5	2	10	5	10	0	0	0	0	0
CDS:PA0753:-:hypothetical_protein:cds752:-:470:NC_002516.2	7	4	3	1	1	0	0	0	0	0	0	0
CDS:PA0754:-:hypothetical_protein:cds753:-:983:NC_002516.2	39	24	8	11	22	14	22	0	0	0	0	0
CDS:PA0755:opdH:cis-aconitate_porin_OpdH:cds754:-:1283:NC_002516.2	33	19	6	7	21	7	42	0	15	0	0	0
CDS:PA0756:-:two-component_response_regulator:cds755:+:671:NC_002516.2	48	30	15	20	36	6	0	0	0	0	0	0
CDS:PA0757:-:two-component_sensor:cds756:+:1382:NC_002516.2	67	42	26	44	40	12	5	1	0	0	0	0
CDS:PA0758:-:hypothetical_protein:cds757:-:836:NC_002516.2	355	239	137	81	114	41	14	0	0	0	0	0
CDS:PA0759:-:hypothetical_protein:cds758:-:944:NC_002516.2	318	263	135	184	209	77	46	0	7	0	0	0
CDS:PA0760:-:hypothetical_protein:cds759:+:254:NC_002516.2	107	70	40	36	40	15	17	0	0	0	0	0
CDS:PA0761:nadB:L-aspartate_oxidase:cds760:-:1616:NC_002516.2	1018	728	351	550	666	232	28	13	1	0	0	0
CDS:PA0762:algU:RNA_polymerase_sigma_factor_AlgU:cds761:+:581:NC_002516.2	2780	2189	941	1376	1756	459	142	0	16	0	0	0
CDS:PA0763:mucA:anti-sigma_factor_MucA:cds762:+:584:NC_002516.2	2080	1783	769	1125	1426	452	63	0	17	0	0	0
CDS:PA0764:mucB:negative_regulator_for_alginate_biosynthesis_MucB:cds763:+:950:NC_002516.2	1601	1246	516	840	1084	334	0	16	0	0	0	0
CDS:PA0765:mucC:positive_regulator_for_alginate_biosynthesis_MucC:cds764:+:455:NC_002516.2	487	384	182	255	270	100	8	0	13	0	0	0
CDS:PA0766:mucD:serine_protease_MucD:cds765:+:1424:NC_002516.2	1832	1564	689	1194	1275	398	28	0	0	0	0	0
CDS:PA0767:lepA:GTP-binding_protein_LepA:cds766:+:1799:NC_002516.2	1075	888	461	608	893	319	93	6	15	0	0	0
CDS:PA0768:lepB:signal_peptidase_I:cds767:+:854:NC_002516.2	950	692	320	479	628	226	68	0	0	0	0	0
CDS:PA0769:-:hypothetical_protein:cds768:+:377:NC_002516.2	380	230	106	161	226	121	22	0	8	0	0	0
CDS:PA0770:rnc:ribonuclease_III:cds769:+:689:NC_002516.2	409	301	134	163	257	88	2	0	17	0	0	0
CDS:PA0771:era:GTP-binding_protein_Era:cds770:+:917:NC_002516.2	467	403	211	248	401	134	0	0	0	0	0	0
CDS:PA0772:recO:DNA_repair_protein_RecO:cds771:+:701:NC_002516.2	132	90	43	56	68	35	1	0	0	0	0	0
CDS:PA0773:pdxJ:pyridoxine_527-phosphate_synthase:cds772:+:746:NC_002516.2	295	231	109	165	156	71	1	0	1	0	0	0
CDS:PA0774:-:hypothetical_protein:cds773:-:968:NC_002516.2	109	75	38	52	79	16	0	0	0	0	0	0
CDS:PA0775:-:hypothetical_protein:cds774:-:740:NC_002516.2	83	54	38	47	54	21	0	0	0	0	0	0
CDS:PA0776:-:hypothetical_protein:cds775:-:572:NC_002516.2	12	13	6	9	8	2	0	0	0	0	0	0
CDS:PA0777:-:hypothetical_protein:cds776:-:752:NC_002516.2	95	71	23	43	41	23	0	0	0	0	0	0
CDS:PA0778:icp:inhibitor_of_cysteine_peptidase:cds777:-:404:NC_002516.2	140	116	51	63	94	31	0	0	0	0	0	0
CDS:PA0779:-:ATP-dependent_protease:cds778:-:2399:NC_002516.2	1932	2381	1104	1066	1369	492	48	13	1	0	0	0
CDS:PA0780:pruR:proline_utilization_regulator:cds779:+:752:NC_002516.2	159	93	66	76	91	41	0	0	0	0	0	0
CDS:PA0781:-:hypothetical_protein:cds780:-:2063:NC_002516.2	12	12	7	18	19	5	21	1	7	0	0	0
CDS:PA0782:putA:bifunctional_proline_dehydrogenase2Fpyrroline-5-carboxylate_dehydrogenase:cds781:+:3182:NC_002516.2	3793	3084	1272	2404	2658	828	45	11	24	0	0	0
CDS:PA0783:putP:sodium2Fproline_symporter_PutP:cds782:+:1520:NC_002516.2	1857	1623	599	747	1394	429	36	0	0	0	0	0
CDS:PA0784:-:transcriptional_regulator:cds783:-:929:NC_002516.2	220	136	76	89	129	53	0	0	0	0	0	0
CDS:PA0785:azoR1:FMN-dependent_NADH-azoreductase_AzoR:cds784:+:638:NC_002516.2	16	16	5	9	12	3	0	0	0	0	0	0
CDS:PA0786:-:transporter:cds785:+:305:NC_002516.2	10	2	3	1	1	0	0	0	0	0	0	0
CDS:PA0787:-:hypothetical_protein:cds786:+:1163:NC_002516.2	167	116	53	79	95	35	0	0	0	0	0	0
CDS:PA0788:-:hypothetical_protein:cds787:-:3125:NC_002516.2	69	45	27	50	43	13	24	0	4	0	0	0
CDS:PA0788a:-:hypothetical_protein:cds788:+:209:NC_002516.2	295	178	98	66	151	37	0	0	0	0	0	0
CDS:PA0789:-:amino_acid_permease:cds789:+:1415:NC_002516.2	798	502	243	205	371	200	18	11	0	0	0	0
CDS:PA0790:-:hypothetical_protein:cds790:-:815:NC_002516.2	0	4	0	3	2	1	1	0	0	0	0	0
CDS:PA0791:-:transcriptional_regulator:cds791:+:788:NC_002516.2	93	65	30	32	36	21	0	0	0	0	0	0
CDS:PA0792:prpD:2-methylcitrate_dehydratase:cds792:-:1484:NC_002516.2	92	59	28	27	70	23	0	0	0	0	0	0
CDS:PA0793:-:hypothetical_protein:cds793:-:1187:NC_002516.2	112	82	34	38	74	30	10	0	0	0	0	0
CDS:PA0794:-:aconitate_hydratase:cds794:-:2606:NC_002516.2	250	252	82	134	153	91	13	0	0	0	0	0
CDS:PA0795:prpC:methylcitrate_synthase:cds795:-:1127:NC_002516.2	500	383	123	111	348	133	3	0	7	0	0	0
CDS:PA0796:prpB:2-methylisocitrate_lyase:cds796:-:896:NC_002516.2	196	162	83	67	170	47	22	0	0	0	0	0
CDS:PA0797:-:transcriptional_regulator:cds797:-:722:NC_002516.2	48	42	23	26	38	13	13	0	0	0	0	0
CDS:PA0798:pmtA:phospholipid_methyltransferase:cds798:+:650:NC_002516.2	8	5	4	3	7	0	18	0	0	0	0	0
CDS:PA0799:-:helicase:cds799:-:1991:NC_002516.2	193	140	76	91	132	45	1	0	0	0	0	0
CDS:PA0800:-:hypothetical_protein:cds800:+:533:NC_002516.2	9	9	5	2	8	1	5	6	0	0	0	0
CDS:PA0801:-:hypothetical_protein:cds801:+:1520:NC_002516.2	85	79	41	43	70	15	14	8	0	0	0	0
CDS:PA0802:-:hypothetical_protein:cds802:+:323:NC_002516.2	29	28	10	9	22	13	0	0	0	0	0	0
CDS:PA0803:-:hypothetical_protein:cds803:+:440:NC_002516.2	30	36	18	15	23	10	0	0	0	0	0	0
CDS:PA0804:-:oxidoreductase:cds804:+:821:NC_002516.2	75	54	30	40	76	13	0	0	0	0	0	0
CDS:PA0805:-:hypothetical_protein:cds805:-:227:NC_002516.2	2054	1093	540	653	771	293	126	2	9	0	0	0
CDS:PA0806:-:hypothetical_protein:cds806:+:395:NC_002516.2	15	1	5	7	3	3	0	0	0	0	0	0
CDS:PA0807:ampDh3:protein_AmpDh3:cds807:+:767:NC_002516.2	41	47	14	26	26	12	21	0	0	0	0	0
CDS:PA0808:-:hypothetical_protein:cds808:+:473:NC_002516.2	12	10	1	8	5	1	0	0	0	0	0	0
CDS:PA0809:-:manganese_transporter_MntH:cds809:-:1316:NC_002516.2	27	17	9	10	13	4	0	1	0	0	0	0
CDS:PA0810:-:haloacid_dehalogenase:cds810:-:701:NC_002516.2	36	17	16	13	23	6	15	0	0	0	0	0
CDS:PA0811:-:major_facilitator_superfamily_28MFS29_transporter:cds811:-:1247:NC_002516.2	40	26	6	16	21	12	4	0	0	0	0	0
CDS:PA0812:-:hypothetical_protein:cds812:-:1295:NC_002516.2	10	8	4	7	6	3	1	12	0	0	0	0
CDS:PA0813:-:hypothetical_protein:cds813:-:1247:NC_002516.2	4	5	5	2	5	0	7	0	8	0	0	0
CDS:PA0814:-:hypothetical_protein:cds814:-:434:NC_002516.2	5	4	2	6	1	0	0	0	0	0	0	0
CDS:PA0815:-:transcriptional_regulator:cds815:+:953:NC_002516.2	252	148	70	166	133	32	0	0	0	0	0	0
CDS:PA0816:-:transcriptional_regulator:cds816:-:884:NC_002516.2	110	87	39	66	58	19	0	0	0	0	0	0
CDS:PA0817:-:ring-cleaving_dioxygenase:cds817:+:425:NC_002516.2	33	16	10	9	14	5	12	0	0	0	0	0
CDS:PA0818:-:hypothetical_protein:cds818:-:272:NC_002516.2	5	8	1	1	6	1	0	0	0	0	0	0
CDS:PA0819:-:hypothetical_protein:cds819:+:293:NC_002516.2	9	13	6	10	5	3	0	0	0	0	0	0
CDS:PA0820:-:hypothetical_protein:cds820:+:812:NC_002516.2	373	273	141	168	218	98	70	0	0	0	0	0
CDS:PA0821:-:hypothetical_protein:cds821:-:1088:NC_002516.2	178	144	69	83	112	46	0	7	0	0	0	0
CDS:PA0823:-:hypothetical_protein:cds822:-:233:NC_002516.2	3	0	0	0	0	1	0	0	0	0	0	0
CDS:PA0824:-:hypothetical_protein:cds823:-:518:NC_002516.2	4	6	2	3	4	0	0	0	0	0	0	0
CDS:PA0825:-:hypothetical_protein:cds824:-:335:NC_002516.2	28	4	5	7	7	8	5	0	0	0	0	0
CDS:PA0826:-:hypothetical_protein:cds825:-:638:NC_002516.2	157	154	69	76	115	47	11	2	0	0	0	0
CDS:PA0827:-:hypothetical_protein:cds826:-:878:NC_002516.2	80	70	29	44	66	17	24	1	0	0	0	0
CDS:PA0828:-:transcriptional_regulator:cds827:+:683:NC_002516.2	11	4	1	5	8	1	6	0	0	0	0	0
CDS:PA0829:-:hydrolase:cds828:+:941:NC_002516.2	20	12	3	9	11	2	10	0	0	0	0	0
CDS:PA0830:-:hypothetical_protein:cds829:-:833:NC_002516.2	69	110	40	69	114	32	2	9	5	0	0	0
CDS:PA0831:oruR:transcriptional_regulator_OruR:cds830:+:1019:NC_002516.2	294	184	110	78	124	47	10	0	5	0	0	0
CDS:PA0832:-:hypothetical_protein:cds831:+:641:NC_002516.2	226	140	86	83	132	60	6	0	12	0	0	0
CDS:PA0833:-:hypothetical_protein:cds832:+:713:NC_002516.2	2949	2210	1036	1657	1796	493	37	19	6	0	0	0
CDS:PA0834:-:acyltransferase:cds833:-:914:NC_002516.2	215	160	73	120	177	50	24	0	0	0	0	0
CDS:PA0835:pta:phosphate_acetyltransferase:cds834:-:2114:NC_002516.2	1251	1061	451	815	875	254	16	0	13	0	0	0
CDS:PA0836:ackA:acetate_kinase:cds835:-:1184:NC_002516.2	1684	1329	525	1012	1185	379	10	0	0	0	0	0
CDS:PA0837:slyD:peptidyl-prolyl_cis-trans_isomerase_SlyD:cds836:+:485:NC_002516.2	985	525	265	373	410	157	33	10	0	0	0	0
CDS:PA0838:-:glutathione_peroxidase:cds837:+:482:NC_002516.2	403	304	94	114	179	64	0	0	0	0	0	0
CDS:PA0839:-:transcriptional_regulator:cds838:+:590:NC_002516.2	241	161	69	177	202	56	7	0	0	0	0	0
CDS:PA0840:-:oxidoreductase:cds839:+:1112:NC_002516.2	172	130	66	139	142	36	0	0	3	0	0	0
CDS:PA0841:-:hypothetical_protein:cds840:+:959:NC_002516.2	90	62	34	45	74	20	19	0	0	0	0	0
CDS:PA0842:-:glycosyl_transferase_family_protein:cds841:-:1220:NC_002516.2	6	8	4	7	7	2	0	0	0	0	0	0
CDS:PA0843:plcR:phospholipase_accessory_protein_PlcR:cds842:-:623:NC_002516.2	34	22	12	19	18	10	0	0	7	0	0	0
CDS:PA0844:plcH:hemolytic_phospholipase_C:cds843:-:2192:NC_002516.2	7	20	3	9	12	3	2	0	0	0	0	0
CDS:PA0845:-:hypothetical_protein:cds844:-:2012:NC_002516.2	13	15	12	5	15	8	0	1	3	0	0	0
CDS:PA0846:-:sulfate_transporter_CysZ:cds845:-:740:NC_002516.2	102	96	38	63	63	16	7	0	10	0	0	0
CDS:PA0847:-:hypothetical_protein:cds846:-:2207:NC_002516.2	100	98	39	48	72	32	14	13	6	0	0	0
CDS:PA0848:-:alkyl_hydroperoxide_reductase:cds847:+:599:NC_002516.2	19	21	12	13	16	6	2	0	0	0	0	0
CDS:PA0849:trxB2:thioredoxin_reductase:cds848:+:950:NC_002516.2	50	42	18	32	39	10	18	1	0	0	0	0
CDS:PA0850:-:hypothetical_protein:cds849:+:419:NC_002516.2	15	8	4	5	3	1	0	0	0	0	0	0
CDS:PA0851:-:hypothetical_protein:cds850:-:962:NC_002516.2	85	79	19	34	64	24	0	0	0	0	0	0
CDS:PA0852:cbpD:chitin-binding_protein_CbpD:cds851:-:1169:NC_002516.2	47	24	14	9	16	11	0	0	9	0	0	0
CDS:PA0853:-:oxidoreductase:cds852:-:623:NC_002516.2	78	65	39	59	56	10	0	0	0	0	0	0
CDS:PA0854:fumC2:fumarate_hydratase:cds853:-:1394:NC_002516.2	265	216	92	144	217	66	9	0	0	0	0	0
CDS:PA0855:-:hypothetical_protein:cds854:-:1019:NC_002516.2	160	101	44	66	138	29	1	0	0	0	0	0
CDS:PA0856:-:hypothetical_protein:cds855:+:548:NC_002516.2	1030	676	356	424	587	240	25	0	0	0	0	0
CDS:PA0857:bolA:morphogene_protein_BolA:cds856:+:305:NC_002516.2	523	359	188	209	346	126	0	0	0	0	0	0
CDS:PA0858:-:hypothetical_protein:cds857:+:938:NC_002516.2	473	354	211	193	300	104	14	0	0	0	0	0
CDS:PA0859:-:hypothetical_protein:cds858:+:602:NC_002516.2	157	107	36	48	69	21	0	0	0	0	0	0
CDS:PA0860:-:ABC_transporter_ATP-binding_protein2Fpermease:cds859:+:1790:NC_002516.2	264	173	100	120	139	54	4	0	0	0	0	0
CDS:PA0861:-:hypothetical_protein:cds860:+:2456:NC_002516.2	766	654	306	372	513	175	2	0	0	0	0	0
CDS:PA0862:-:hypothetical_protein:cds861:+:782:NC_002516.2	531	433	176	281	344	118	18	0	0	0	0	0
CDS:PA0863:-:oxidoreductase:cds862:-:959:NC_002516.2	9	3	5	2	3	4	1	0	0	0	0	0
CDS:PA0864:-:transcriptional_regulator:cds863:-:788:NC_002516.2	14	11	5	2	3	6	0	0	0	0	0	0
CDS:PA0865:hpd:4-hydroxyphenylpyruvate_dioxygenase:cds864:+:1073:NC_002516.2	984	973	245	364	765	243	72	9	19	0	0	0
CDS:PA0866:aroP2:aromatic_amino_acid_transporter_AroP2:cds865:+:1418:NC_002516.2	255	208	92	100	157	50	14	0	18	0	0	0
CDS:PA0867:mliC:lysozyme_inhibitor:cds866:+:383:NC_002516.2	188	129	60	135	148	39	0	0	0	0	0	0
CDS:PA0868:-:peptidyl-tRNA_hydrolase:cds867:+:413:NC_002516.2	31	19	6	10	11	7	0	0	0	0	0	0
CDS:PA0869:pbpG:D-alanyl-D-alanine_endopeptidase:cds868:-:932:NC_002516.2	873	650	360	471	563	205	45	0	3	0	0	0
CDS:PA0870:phhC:aromatic_amino_acid_aminotransferase:cds869:-:1199:NC_002516.2	1518	1672	513	763	1406	381	17	1	3	0	0	0
CDS:PA0871:phhB:pterin-4-alpha-carbinolamine_dehydratase:cds870:-:356:NC_002516.2	860	860	287	504	801	298	41	28	10	0	0	0
CDS:PA0872:phhA:phenylalanine_4-monooxygenase:cds871:-:788:NC_002516.2	4051	3585	1389	3364	3627	1124	94	1	3	0	0	0
CDS:PA0873:phhR:transcriptional_regulator_PhhR:cds872:+:1559:NC_002516.2	345	221	115	109	158	82	32	0	8	0	0	0
CDS:PA0874:-:hypothetical_protein:cds873:-:266:NC_002516.2	38	30	8	15	10	5	5	0	12	0	0	0
CDS:PA0875:-:hypothetical_protein:cds874:-:2195:NC_002516.2	14	16	6	8	12	7	0	0	15	0	0	0
CDS:PA0876:-:transcriptional_regulator:cds875:+:944:NC_002516.2	299	229	117	149	202	61	0	0	0	0	0	0
CDS:PA0877:-:transcriptional_regulator:cds876:-:896:NC_002516.2	67	43	22	30	54	12	0	0	0	0	0	0
CDS:PA0878:-:hypothetical_protein:cds877:+:827:NC_002516.2	16	10	5	3	11	6	0	0	0	0	0	0
CDS:PA0879:-:acyl-CoA_dehydrogenase:cds878:+:1160:NC_002516.2	9	4	5	7	4	3	0	0	10	0	0	0
CDS:PA0880:-:ring-cleaving_dioxygenase:cds879:+:380:NC_002516.2	2	4	0	2	0	1	0	0	0	0	0	0
CDS:PA0881:-:hypothetical_protein:cds880:+:1352:NC_002516.2	1	2	4	4	3	0	9	0	0	0	0	0
CDS:PA0882:-:hypothetical_protein:cds881:+:1202:NC_002516.2	22	25	5	10	8	2	0	0	0	0	0	0
CDS:PA0883:-:acyl-CoA_lyase_subunit_beta:cds882:+:827:NC_002516.2	2	2	1	4	2	0	0	0	0	0	0	0
CDS:PA0884:-:C4-dicarboxylate-binding_periplasmic_protein:cds883:+:995:NC_002516.2	7	9	2	7	10	4	0	0	0	0	0	0
CDS:PA0885:-:C4-dicarboxylate_transporter:cds884:+:638:NC_002516.2	5	2	0	4	3	0	7	0	0	0	0	0
CDS:PA0886:-:C4-dicarboxylate_transporter:cds885:+:1283:NC_002516.2	17	13	3	10	6	2	15	0	1	0	0	0
CDS:PA0887:acsA:acetyl-CoA_synthetase:cds886:+:1955:NC_002516.2	2989	2131	703	548	1171	722	43	1	8	0	0	0
CDS:PA0888:aotJ:arginine2Fornithine_binding_protein_AotJ:cds887:+:779:NC_002516.2	915	653	308	458	588	212	21	0	2	0	0	0
CDS:PA0889:aotQ:arginine2Fornithine_transporter_AotQ:cds888:+:689:NC_002516.2	159	135	63	69	106	41	0	0	0	0	0	0
CDS:PA0890:aotM:arginine2Fornithine_transporter_AotM:cds889:+:698:NC_002516.2	255	202	97	110	140	80	8	0	0	0	0	0
CDS:PA0891:-:hypothetical_protein:cds890:+:1112:NC_002516.2	371	280	107	132	223	76	0	0	0	0	0	0
CDS:PA0892:aotP:arginine2Fornithine_transporter_AotP:cds891:+:764:NC_002516.2	391	346	139	179	289	81	0	0	0	0	0	0
CDS:PA0893:argR:transcriptional_regulator_ArgR:cds892:+:989:NC_002516.2	408	371	171	205	297	120	0	0	0	0	0	0
CDS:PA0894:-:hypothetical_protein:cds893:-:323:NC_002516.2	25	10	3	14	8	2	4	0	0	0	0	0
CDS:PA0895:aruC:bifunctional_N-succinyldiaminopimelate-aminotransferase2Facetylornithine_transaminase_protein:cds894:+:1220:NC_002516.2	1081	883	410	487	751	259	47	8	10	0	0	0
CDS:PA0896:aruF:arginine2Fornithine_succinyltransferase_AI_subunit:cds895:+:1016:NC_002516.2	542	336	177	205	334	128	52	0	10	0	0	0
CDS:PA0897:aruG:arginine2Fornithine_succinyltransferase_AII_subunit:cds896:+:1022:NC_002516.2	552	382	141	242	299	139	10	6	0	0	0	0
CDS:PA0898:aruD:succinylglutamic_semialdehyde_dehydrogenase:cds897:+:1466:NC_002516.2	461	353	121	196	297	104	0	0	13	0	0	0
CDS:PA0899:aruB:succinylarginine_dihydrolase:cds898:+:1346:NC_002516.2	573	564	203	283	583	176	21	0	0	0	0	0
CDS:PA0900:-:hypothetical_protein:cds899:+:290:NC_002516.2	370	320	155	169	285	93	0	0	0	0	0	0
CDS:PA0901:aruE:succinylglutamate_desuccinylase:cds900:+:998:NC_002516.2	697	562	210	351	541	176	10	0	6	0	0	0
CDS:PA0902:-:hypothetical_protein:cds901:+:1004:NC_002516.2	198	103	52	73	106	36	11	0	0	0	0	0
CDS:PA0903:alaS:alanyl-tRNA_synthetase:cds902:+:2624:NC_002516.2	1038	872	442	665	927	269	11	0	5	0	0	0
CDS:PA0904:lysC:aspartate_kinase:cds903:+:1238:NC_002516.2	1124	1029	445	702	901	302	16	20	0	0	0	0
CDS:PA0905:rsmA:carbon_storage_regulator:cds904:+:185:NC_002516.2	958	615	278	421	422	137	32	0	1	0	0	0
CDS:PA0906:-:transcriptional_regulator:cds905:-:713:NC_002516.2	282	157	62	111	205	64	22	0	6	0	0	0
CDS:PA0907:-:hypothetical_protein:cds906:+:530:NC_002516.2	68	42	22	46	42	9	0	0	0	0	0	0
CDS:PA0908:-:hypothetical_protein:cds907:+:374:NC_002516.2	10	6	5	8	6	1	5	0	0	0	0	0
CDS:PA0909:-:hypothetical_protein:cds908:+:275:NC_002516.2	10	3	3	3	5	3	0	0	0	0	0	0
CDS:PA0910:-:hypothetical_protein:cds909:+:503:NC_002516.2	30	16	6	13	11	6	8	0	0	0	0	0
CDS:PA0911:-:hypothetical_protein:cds910:+:452:NC_002516.2	19	22	6	15	23	3	9	0	0	0	0	0
CDS:PA0912:-:hypothetical_protein:cds911:-:539:NC_002516.2	15	18	9	11	13	4	11	0	0	0	0	0
CDS:PA0913:mgtE:Mg_transporter_MgtE:cds912:+:1448:NC_002516.2	889	561	263	367	522	150	175	0	8	0	0	0
CDS:PA0914:-:hypothetical_protein:cds913:-:392:NC_002516.2	16	9	11	13	9	4	4	0	0	0	0	0
CDS:PA0915:-:hypothetical_protein:cds914:-:461:NC_002516.2	38	34	27	19	35	16	0	0	0	0	0	0
CDS:PA0916:-:hypothetical_protein:cds915:-:1322:NC_002516.2	157	142	85	90	138	43	7	0	25	0	0	0
CDS:PA0917:kup:potassium_uptake_protein_Kup:cds916:+:1904:NC_002516.2	163	134	74	111	108	34	11	2	2	0	0	0
CDS:PA0918:-:cytochrome_b561:cds917:-:548:NC_002516.2	196	134	74	141	158	55	8	0	2	0	0	0
CDS:PA0919:-:hypothetical_protein:cds918:-:1283:NC_002516.2	305	283	108	174	224	66	18	0	2	0	0	0
CDS:PA0920:-:hypothetical_protein:cds919:-:2645:NC_002516.2	556	447	207	306	374	134	47	0	0	0	0	0
CDS:PA0921:-:hypothetical_protein:cds920:+:359:NC_002516.2	413	232	128	155	226	68	28	0	0	0	0	0
CDS:PA0922:-:hypothetical_protein:cds921:-:314:NC_002516.2	120	70	39	50	95	20	26	0	8	0	0	0
CDS:PA0923:dinB:DNA_polymerase_IV:cds922:+:1049:NC_002516.2	133	120	53	75	86	26	0	0	3	0	0	0
CDS:PA0924:-:hypothetical_protein:cds923:-:1928:NC_002516.2	121	78	37	52	76	28	0	1	12	0	0	0
CDS:PA0925:-:hypothetical_protein:cds924:-:407:NC_002516.2	170	118	67	68	124	42	0	0	0	0	0	0
CDS:PA0926:-:hypothetical_protein:cds925:-:425:NC_002516.2	118	85	41	70	67	35	0	1	0	0	0	0
CDS:PA0927:ldhA:D-lactate_dehydrogenase:cds926:-:989:NC_002516.2	155	119	36	77	99	44	0	0	1	0	0	0
CDS:PA0928:gacS:sensor2Fresponse_regulator_hybrid:cds927:-:2777:NC_002516.2	420	344	144	245	291	106	20	0	4	0	0	0
CDS:PA0929:-:two-component_response_regulator:cds928:+:719:NC_002516.2	22	34	10	12	34	11	10	0	0	0	0	0
CDS:PA0930:-:two-component_sensor:cds929:+:1337:NC_002516.2	70	55	35	26	39	29	9	0	0	0	0	0
CDS:PA0931:pirA:outer_membrane_receptor_FepA:cds930:+:2228:NC_002516.2	56	76	34	29	75	17	6	0	0	0	0	0
CDS:PA0932:cysM:cysteine_synthase_B:cds931:+:899:NC_002516.2	495	378	188	271	369	116	45	6	12	0	0	0
CDS:PA0933:ygcA:23S_rRNA_5-methyluridine_methyltransferase:cds932:+:1352:NC_002516.2	389	260	145	199	278	82	21	0	2	0	0	0
CDS:PA0934:relA:GTP_pyrophosphokinase:cds933:+:2243:NC_002516.2	1378	1155	635	926	1254	407	46	12	9	0	0	0
CDS:PA0935:-:nucleoside_triphosphate_pyrophosphohydrolase:cds934:+:830:NC_002516.2	174	141	71	79	125	37	17	0	15	0	0	0
CDS:PA0936:lpxO2:lipopolysaccharide_biosynthetic_protein_LpxO2:cds935:-:938:NC_002516.2	504	338	194	236	309	115	49	0	0	0	0	0
CDS:PA0937:-:hypothetical_protein:cds936:+:539:NC_002516.2	439	308	139	110	261	85	14	0	0	0	0	0
CDS:PA0938:-:hypothetical_protein:cds937:+:1328:NC_002516.2	893	596	286	437	545	174	54	0	1	0	0	0
CDS:PA0939:-:hypothetical_protein:cds938:-:326:NC_002516.2	13	9	3	5	7	2	15	0	0	0	0	0
CDS:PA0940:-:hypothetical_protein:cds939:-:254:NC_002516.2	31	22	7	15	14	3	13	0	0	0	0	0
CDS:PA0941:-:hypothetical_protein:cds940:-:233:NC_002516.2	24	13	6	14	15	5	0	0	0	0	0	0
CDS:PA0942:-:transcriptional_regulator:cds941:+:560:NC_002516.2	136	100	40	72	83	37	6	0	0	0	0	0
CDS:PA0943:-:hypothetical_protein:cds942:-:716:NC_002516.2	936	896	428	584	798	261	102	0	10	0	0	0
CDS:PA0944:purN:phosphoribosylglycinamide_formyltransferase:cds943:-:668:NC_002516.2	395	382	199	271	291	102	40	0	0	0	0	0
CDS:PA0945:purM:phosphoribosylaminoimidazole_synthetase:cds944:-:1061:NC_002516.2	462	373	173	285	318	103	34	0	1	0	0	0
CDS:PA0946:-:hypothetical_protein:cds945:+:1037:NC_002516.2	403	260	131	174	215	83	9	0	0	0	0	0
CDS:PA0947:-:DNA_replication_initiation_factor:cds946:+:704:NC_002516.2	723	522	309	309	464	175	110	0	0	0	0	0
CDS:PA0948:-:hypothetical_protein:cds947:-:419:NC_002516.2	111	93	44	40	66	29	10	0	0	0	0	0
CDS:PA0949:wrbA:Trp_repressor_binding_protein_WrbA:cds948:-:596:NC_002516.2	270	222	83	105	159	47	1	0	0	0	0	0
CDS:PA0950:wrbA:arsenate_reductase:cds949:-:353:NC_002516.2	185	128	70	95	132	36	3	1	0	0	0	0
CDS:PA0951:-:ribonuclease:cds950:+:1235:NC_002516.2	120	74	47	59	80	26	23	0	0	0	0	0
CDS:PA0951a:-:hypothetical_protein:cds951:+:185:NC_002516.2	399	244	100	217	229	66	10	0	2	0	0	0
CDS:PA0952:-:hypothetical_protein:cds952:-:383:NC_002516.2	22	18	9	12	11	7	1	0	0	0	0	0
CDS:PA0953:-:thioredoxin:cds953:+:464:NC_002516.2	76	60	21	35	49	16	24	0	11	0	0	0
CDS:PA0954:-:acylphosphatase:cds954:+:275:NC_002516.2	54	38	14	33	30	7	0	0	0	0	0	0
CDS:PA0955:-:hypothetical_protein:cds955:-:956:NC_002516.2	507	448	250	329	483	166	110	0	6	0	0	0
CDS:PA0956:proS:prolyl-tRNA_synthetase:cds956:-:1715:NC_002516.2	1594	1331	723	956	1340	476	99	0	36	0	0	0
CDS:PA0957:-:hypothetical_protein:cds957:+:407:NC_002516.2	19	7	9	8	15	0	8	0	0	0	0	0
CDS:PA0958:oprD:porin:cds958:-:1331:NC_002516.2	3994	2682	1264	1355	2336	1002	151	8	0	0	0	0
CDS:PA0959:-:hypothetical_protein:cds959:+:629:NC_002516.2	176	146	60	89	114	27	53	0	0	0	0	0
CDS:PA0960:-:hypothetical_protein:cds960:+:209:NC_002516.2	53	37	14	26	33	11	12	0	0	0	0	0
CDS:PA0961:-:cold-shock_protein:cds961:-:614:NC_002516.2	333	257	156	150	306	98	140	0	7	0	0	0
CDS:PA0962:-:dna-binding_stress_protein:cds962:-:470:NC_002516.2	4234	2617	1618	2705	2678	1319	42	0	0	0	0	0
CDS:PA0963:aspS:aspartyl-tRNA_synthetase:cds963:+:1775:NC_002516.2	1792	1374	737	989	1394	404	88	1	0	0	0	0
CDS:PA0964:pmpR:hypothetical_protein:cds964:+:746:NC_002516.2	1371	1206	559	923	1150	343	12	0	7	0	0	0
CDS:PA0965:ruvC:Holliday_junction_resolvase:cds965:+:524:NC_002516.2	264	270	97	169	247	72	38	2	7	0	0	0
CDS:PA0966:ruvA:Holliday_junction_DNA_helicase_RuvA:cds966:+:605:NC_002516.2	416	306	165	189	301	116	34	4	7	0	0	0
CDS:PA0967:ruvB:Holliday_junction_DNA_helicase_RuvB:cds967:+:1058:NC_002516.2	609	564	279	320	522	165	3	0	7	0	0	0
CDS:PA0968:-:hypothetical_protein:cds968:+:446:NC_002516.2	419	344	186	257	290	90	23	0	0	0	0	0
CDS:PA0969:tolQ:TolQ_protein:cds969:+:695:NC_002516.2	1019	826	456	521	726	237	33	0	1	0	0	0
CDS:PA0970:tolR:TolR_protein:cds970:+:440:NC_002516.2	426	308	179	230	348	106	19	0	0	0	0	0
CDS:PA0971:tolA:TolA_protein:cds971:+:1043:NC_002516.2	1386	1149	587	755	1060	370	28	0	10	0	0	0
CDS:PA0972:tolB:translocation_protein_TolB:cds972:+:1298:NC_002516.2	2226	1700	952	1274	1524	585	421	0	76	0	0	0
CDS:PA0973:oprL:peptidoglycan_associated_lipoprotein_OprL:cds973:+:506:NC_002516.2	7414	4465	2337	3807	4551	1628	100	0	33	0	0	0
CDS:PA0974:-:hypothetical_protein:cds974:+:824:NC_002516.2	4510	3369	1377	2458	2746	789	118	6	1	0	0	0
CDS:PA0975:-:radical_activating_enzyme:cds975:+:794:NC_002516.2	94	54	36	35	41	20	18	0	0	0	0	0
CDS:PA0976:-:hypothetical_protein:cds976:+:674:NC_002516.2	64	53	26	50	47	16	22	0	0	0	0	0
CDS:PA0978:-:hypothetical_protein:cds977:-:827:NC_002516.2	25	16	11	11	20	1	15	0	1	0	0	0
CDS:PA0979:-:hypothetical_protein:cds978:-:308:NC_002516.2	8	7	4	5	18	4	5	0	4	0	0	0
CDS:PA0981:-:hypothetical_protein:cds979:+:623:NC_002516.2	112	83	45	41	54	24	7	1	6	0	0	0
CDS:PA0982:-:hypothetical_protein:cds980:-:548:NC_002516.2	135	86	42	37	73	27	5	0	0	0	0	0
CDS:PA0983:-:hypothetical_protein:cds981:+:287:NC_002516.2	56	43	26	25	42	11	1	0	0	0	0	0
CDS:PA0984:-:colicin_immunity_protein:cds982:+:326:NC_002516.2	235	128	112	104	98	53	0	0	0	0	0	0
CDS:PA0985:pyoS5:pyocin_S5:cds983:-:1496:NC_002516.2	193	88	39	111	185	48	14	0	13	0	0	0
CDS:PA0986:-:hypothetical_protein:cds984:+:263:NC_002516.2	7	6	3	2	3	1	0	0	0	0	0	0
CDS:PA0987:-:hypothetical_protein:cds985:+:842:NC_002516.2	5	9	2	7	4	0	15	0	0	0	0	0
CDS:PA0988:-:hypothetical_protein:cds986:+:404:NC_002516.2	206	112	68	73	121	46	0	6	0	0	0	0
CDS:PA0989:-:hypothetical_protein:cds987:-:560:NC_002516.2	11	8	4	8	15	3	30	0	13	0	0	0
CDS:PA0990:-:hypothetical_protein:cds988:-:638:NC_002516.2	33	39	9	24	18	12	31	0	0	0	0	0
CDS:PA0992:cupC1:fimbrial_subunit_CupC1:cds989:+:617:NC_002516.2	101	64	38	34	43	14	18	0	0	0	0	0
CDS:PA0993:cupC2:chaperone_CupC2:cds990:+:713:NC_002516.2	4	6	0	4	3	1	0	0	5	0	0	0
CDS:PA0994:cupC3:usher_CupC3:cds991:+:2519:NC_002516.2	95	86	29	58	68	32	12	0	9	0	0	0
CDS:PA0995:ogt:methylated-DNA--protein-cysteine_methyltransferase:cds992:-:521:NC_002516.2	270	171	82	121	154	60	7	0	0	0	0	0
CDS:PA0996:pqsA:coenzyme_A_ligase:cds993:+:1553:NC_002516.2	26	3	4	4	8	6	22	0	8	0	0	0
CDS:PA0997:pqsB:PqsB_protein:cds994:+:851:NC_002516.2	13	7	0	5	2	2	11	0	2	0	0	0
CDS:PA0998:pqsC:PqsC_protein:cds995:+:1046:NC_002516.2	12	5	1	3	1	0	0	0	5	0	0	0
CDS:PA0999:pqsD:3-oxoacyl-ACP_synthase:cds996:+:1013:NC_002516.2	18	8	5	9	9	4	16	0	0	0	0	0
CDS:PA1000:pqsE:quinolone_signal_response_protein:cds997:+:905:NC_002516.2	34	11	8	13	6	4	12	0	0	0	0	0
CDS:PA1001:phnA:anthranilate_synthase_component_I:cds998:+:1592:NC_002516.2	12	10	5	11	8	3	16	3	5	0	0	0
CDS:PA1002:phnB:anthranilate_synthase_component_II:cds999:+:602:NC_002516.2	8	5	0	4	8	2	3	0	11	0	0	0
CDS:PA1003:mvfR:transcriptional_regulator_MvfR:cds1000:-:998:NC_002516.2	214	111	73	41	68	38	9	0	6	0	0	0
CDS:PA1004:nadA:quinolinate_synthetase:cds1001:+:1058:NC_002516.2	347	316	144	230	276	88	2	0	0	0	0	0
CDS:PA1005:-:hypothetical_protein:cds1002:-:1433:NC_002516.2	465	346	169	215	311	108	9	0	0	0	0	0
CDS:PA1006:-:hypothetical_protein:cds1003:+:251:NC_002516.2	90	61	31	32	53	21	0	0	0	0	0	0
CDS:PA1007:-:hypothetical_protein:cds1004:+:1073:NC_002516.2	174	115	53	78	119	33	9	0	0	0	0	0
CDS:PA1008:bcp:bacterioferritin_comigratory_protein:cds1005:-:473:NC_002516.2	533	502	212	304	386	141	76	5	0	0	0	0
CDS:PA1009:-:hypothetical_protein:cds1006:-:557:NC_002516.2	518	464	236	286	336	173	68	0	6	0	0	0
CDS:PA1010:dapA:dihydrodipicolinate_synthase:cds1007:+:878:NC_002516.2	1355	991	485	575	849	292	195	9	16	0	0	0
CDS:PA1011:-:hypothetical_protein:cds1008:+:1190:NC_002516.2	1395	1144	546	852	1048	345	37	0	0	0	0	0
CDS:PA1012:-:hypothetical_protein:cds1009:+:758:NC_002516.2	890	642	294	424	543	197	12	0	8	0	0	0
CDS:PA1013:purC:phosphoribosylaminoimidazole-succinocarboxamide_synthase:cds1010:+:710:NC_002516.2	1600	1049	572	874	1006	318	108	0	0	0	0	0
CDS:PA1014:-:glycosyl_transferase_family_protein:cds1011:+:992:NC_002516.2	173	128	58	85	127	36	31	0	0	0	0	0
CDS:PA1015:-:transcriptional_regulator:cds1012:-:800:NC_002516.2	102	68	45	52	55	26	11	1	5	0	0	0
CDS:PA1016:-:thiolase:cds1013:+:1151:NC_002516.2	70	66	29	34	43	23	11	0	0	0	0	0
CDS:PA1017:pauA:pimeloyl-CoA_synthetase:cds1014:+:2147:NC_002516.2	39	21	13	15	29	13	0	0	0	0	0	0
CDS:PA1018:pauA:hypothetical_protein:cds1015:+:866:NC_002516.2	15	14	6	9	7	6	12	1	0	0	0	0
CDS:PA1019:mucK:cis2Ccis-muconate_transporter_MucK:cds1016:+:1355:NC_002516.2	28	21	8	8	10	11	17	0	0	0	0	0
CDS:PA1019a:-:thioesterase:cds1017:+:407:NC_002516.2	8	3	3	2	3	3	9	0	0	0	0	0
CDS:PA1020:-:acyl-CoA_dehydrogenase:cds1018:+:1112:NC_002516.2	16	22	13	15	19	5	9	0	0	0	0	0
CDS:PA1021:-:enoyl-CoA_hydratase:cds1019:+:761:NC_002516.2	14	7	3	6	7	3	0	0	0	0	0	0
CDS:PA1022:-:acyl-CoA_dehydrogenase:cds1020:+:1145:NC_002516.2	26	22	10	15	27	11	0	0	0	0	0	0
CDS:PA1023:-:short-chain_dehydrogenase:cds1021:+:917:NC_002516.2	31	40	7	8	30	11	0	0	0	0	0	0
CDS:PA1024:-:2-nitropropane_dioxygenase:cds1022:+:986:NC_002516.2	32	12	7	9	29	7	5	0	0	0	0	0
CDS:PA1025:-:porin:cds1023:+:1250:NC_002516.2	21	10	4	12	14	4	3	0	0	0	0	0
CDS:PA1026:-:hypothetical_protein:cds1024:-:476:NC_002516.2	53	41	17	27	46	12	0	0	8	0	0	0
CDS:PA1027:-:aldehyde_dehydrogenase:cds1025:+:1589:NC_002516.2	27	33	10	27	16	9	7	0	0	0	0	0
CDS:PA1028:-:oxidoreductase:cds1026:+:1286:NC_002516.2	14	14	3	11	14	5	0	1	0	0	0	0
CDS:PA1030:-:hypothetical_protein:cds1027:+:755:NC_002516.2	234	249	129	169	217	57	5	0	0	0	0	0
CDS:PA1031:-:hypothetical_protein:cds1028:+:1361:NC_002516.2	308	230	116	179	171	84	7	0	7	0	0	0
CDS:PA1032:quiP:QuiP_protein:cds1029:-:2543:NC_002516.2	312	257	126	179	245	88	15	0	4	0	0	0
CDS:PA1033:-:glutathione_S-transferase:cds1030:-:641:NC_002516.2	121	90	54	52	93	52	35	0	4	0	0	0
CDS:PA1034:-:hypothetical_protein:cds1031:-:200:NC_002516.2	554	316	177	188	257	114	6	0	0	0	0	0
CDS:PA1035:-:hypothetical_protein:cds1032:-:494:NC_002516.2	303	221	120	146	182	79	63	10	0	0	0	0
CDS:PA1036:-:hypothetical_protein:cds1033:+:560:NC_002516.2	94	64	21	29	58	12	0	12	0	0	0	0
CDS:PA1037:-:hypothetical_protein:cds1034:-:620:NC_002516.2	49	33	10	25	27	11	0	0	0	0	0	0
CDS:PA1038:-:hypothetical_protein:cds1035:-:317:NC_002516.2	55	55	31	23	51	14	12	0	9	0	0	0
CDS:PA1039:-:hypothetical_protein:cds1036:-:473:NC_002516.2	111	114	46	60	106	30	2	0	0	0	0	0
CDS:PA1040:-:hypothetical_protein:cds1037:-:497:NC_002516.2	118	122	56	58	89	20	0	0	0	0	0	0
CDS:PA1041:-:hypothetical_protein:cds1038:+:632:NC_002516.2	46	26	10	15	24	12	0	0	0	0	0	0
CDS:PA1042:-:hypothetical_protein:cds1039:+:299:NC_002516.2	19	7	6	4	14	2	1	0	0	0	0	0
CDS:PA1043:-:hypothetical_protein:cds1040:+:809:NC_002516.2	38	31	13	21	29	5	0	0	0	0	0	0
CDS:PA1044:-:hypothetical_protein:cds1041:-:464:NC_002516.2	23	23	11	12	21	7	0	0	1	0	0	0
CDS:PA1045:-:ATP-dependent_DNA_helicase_DinG:cds1042:+:2144:NC_002516.2	294	206	116	152	170	61	35	8	0	0	0	0
CDS:PA1046:-:hypothetical_protein:cds1043:+:2273:NC_002516.2	193	145	57	89	92	41	2	9	0	0	0	0
CDS:PA1047:-:esterase:cds1044:+:1178:NC_002516.2	233	147	86	99	128	53	0	0	0	0	0	0
CDS:PA1048:-:hypothetical_protein:cds1045:+:881:NC_002516.2	777	565	301	180	186	92	34	0	0	0	0	0
CDS:PA1049:pdxH:pyridoxamine_527-phosphate_oxidase:cds1046:+:647:NC_002516.2	797	491	246	378	489	176	21	0	0	0	0	0
CDS:PA1050:-:hypothetical_protein:cds1047:+:1112:NC_002516.2	413	201	97	231	280	79	0	0	0	0	0	0
CDS:PA1051:-:transporter:cds1048:+:1358:NC_002516.2	409	260	153	32	71	128	8	0	6	0	0	0
CDS:PA1052:-:hypothetical_protein:cds1049:+:1145:NC_002516.2	179	114	38	29	44	39	0	0	0	0	0	0
CDS:PA1052a:-:hypothetical_protein:cds1050:-:242:NC_002516.2	114	57	18	46	54	19	0	0	0	0	0	0
CDS:PA1053:-:hypothetical_protein:cds1051:+:464:NC_002516.2	3951	2857	1315	2029	2447	726	30	0	0	0	0	0
CDS:PA1054:-:monovalent_cation2FH2B_antiporter_subunit_A:cds1052:+:2801:NC_002516.2	799	542	284	416	422	163	3	14	18	0	0	0
CDS:PA1055:-:monovalent_cation2FH2B_antiporter_subunit_C:cds1053:+:338:NC_002516.2	99	84	42	55	53	14	8	3	0	0	0	0
CDS:PA1056:-:monovalent_cation2FH2B_antiporter_subunit_D:cds1054:+:1499:NC_002516.2	397	234	110	165	210	62	17	0	0	0	0	0
CDS:PA1057:-:monovalent_cation2FH2B_antiporter_subunit_E:cds1055:+:524:NC_002516.2	164	68	54	85	84	20	21	1	0	0	0	0
CDS:PA1058:-:monovalent_cation2FH2B_antiporter_subunit_F:cds1056:+:269:NC_002516.2	62	41	24	44	43	14	1	0	0	0	0	0
CDS:PA1059:-:monovalent_cation2FH2B_antiporter_subunit_G:cds1057:+:347:NC_002516.2	86	68	31	52	68	26	21	0	0	0	0	0
CDS:PA1060:-:hypothetical_protein:cds1058:+:905:NC_002516.2	258	178	63	124	126	44	9	0	0	0	0	0
CDS:PA1061:-:hypothetical_protein:cds1059:+:1097:NC_002516.2	188	148	68	94	142	53	16	5	8	0	0	0
CDS:PA1062:-:hypothetical_protein:cds1060:+:521:NC_002516.2	57	71	21	50	57	20	10	0	0	0	0	0
CDS:PA1063:-:hypothetical_protein:cds1061:+:251:NC_002516.2	33	37	17	28	39	12	14	0	0	0	0	0
CDS:PA1064:-:hypothetical_protein:cds1062:-:665:NC_002516.2	196	158	72	99	131	35	0	1	23	0	0	0
CDS:PA1065:-:hypothetical_protein:cds1063:+:473:NC_002516.2	51	32	17	16	28	10	0	0	0	0	0	0
CDS:PA1066:-:short-chain_dehydrogenase:cds1064:-:656:NC_002516.2	46	22	16	16	32	16	3	5	0	0	0	0
CDS:PA1067:-:transcriptional_regulator:cds1065:+:914:NC_002516.2	36	18	8	14	28	7	28	1	3	0	0	0
CDS:PA1068:-:heat_shock_protein_28hsp90_family29:cds1066:+:1910:NC_002516.2	241	184	95	166	227	60	27	2	2	0	0	0
CDS:PA1069:-:hypothetical_protein:cds1067:+:2294:NC_002516.2	348	327	144	322	354	102	10	1	11	0	0	0
CDS:PA1070:braG:branched-chain_amino_acid_ABC_transporter:cds1068:-:701:NC_002516.2	319	277	66	74	207	65	28	0	0	0	0	0
CDS:PA1071:braF:leucine2Fisoleucine2Fvaline_ABC_transporter_ATP-binding_protein:cds1069:-:767:NC_002516.2	350	311	69	88	266	118	18	0	0	0	0	0
CDS:PA1072:braE:leucine2Fisoleucine2Fvaline_ABC_transporter_permease:cds1070:-:1253:NC_002516.2	287	249	74	74	183	91	25	3	7	0	0	0
CDS:PA1073:braD:branched-chain_amino_acid_ABC_transporter:cds1071:-:923:NC_002516.2	386	272	83	92	178	97	12	0	7	0	0	0
CDS:PA1074:braC:branched-chain_amino_acid_ABC_transporter:cds1072:-:1121:NC_002516.2	2532	1988	663	985	1568	641	91	31	12	0	0	0
CDS:PA1075:-:hypothetical_protein:cds1073:+:317:NC_002516.2	175	115	58	71	107	31	9	0	0	0	0	0
CDS:PA1076:-:hypothetical_protein:cds1074:+:362:NC_002516.2	1667	999	460	769	986	279	3	0	0	0	0	0
CDS:PA1077:flgB:flagellar_basal-body_rod_protein_FlgB:cds1075:+:407:NC_002516.2	727	439	219	319	409	123	43	6	0	0	0	0
CDS:PA1078:flgC:flagellar_basal_body_rod_protein_FlgC:cds1076:+:440:NC_002516.2	289	249	100	146	198	50	7	0	0	0	0	0
CDS:PA1079:flgD:flagellar_basal_body_rod_modification_protein:cds1077:+:713:NC_002516.2	784	632	330	491	521	137	18	0	3	0	0	0
CDS:PA1080:flgE:flagellar_hook_protein_FlgE:cds1078:+:1388:NC_002516.2	2087	1543	810	1163	1253	470	48	0	21	0	0	0
CDS:PA1081:flgF:flagellar_basal_body_rod_protein_FlgF:cds1079:+:749:NC_002516.2	446	260	123	187	217	64	24	10	14	0	0	0
CDS:PA1082:flgG:flagellar_basal_body_rod_protein_FlgG:cds1080:+:785:NC_002516.2	887	635	337	443	466	162	45	0	0	0	0	0
CDS:PA1083:flgH:flagellar_basal_body_L-ring_protein:cds1081:+:695:NC_002516.2	504	357	177	240	310	134	0	0	0	0	0	0
CDS:PA1084:flgI:flagellar_basal_body_P-ring_biosynthesis_protein_FlgA:cds1082:+:1109:NC_002516.2	561	393	207	246	284	102	9	0	0	0	0	0
CDS:PA1085:flgJ:flagellar_rod_assembly_protein2Fmuramidase_FlgJ:cds1083:+:1202:NC_002516.2	604	467	201	348	372	153	14	4	0	0	0	0
CDS:PA1086:flgK:flagellar_hook-associated_protein_FlgK:cds1084:+:2051:NC_002516.2	795	674	361	530	627	222	31	0	21	0	0	0
CDS:PA1087:flgL:flagellar_hook-associated_protein_FlgL:cds1085:+:1319:NC_002516.2	888	733	396	552	645	256	15	0	19	0	0	0
CDS:PA1088:-:hypothetical_protein:cds1086:+:761:NC_002516.2	249	219	109	143	184	63	6	0	0	0	0	0
CDS:PA1089:-:hypothetical_protein:cds1087:+:602:NC_002516.2	145	122	63	90	104	36	0	0	0	0	0	0
CDS:PA1090:-:hypothetical_protein:cds1088:+:662:NC_002516.2	163	132	75	88	133	39	0	9	8	0	0	0
CDS:PA1091:fgtA:flagellar_glycosyl_transferase2C_FgtA:cds1089:+:5084:NC_002516.2	1001	716	261	502	586	196	23	4	24	0	0	0
CDS:PA1092:fliC:flagellin_type_B:cds1090:+:1466:NC_002516.2	13889	11438	5257	8130	8826	3494	430	46	61	0	0	0
CDS:PA1093:-:hypothetical_protein:cds1091:+:371:NC_002516.2	660	608	252	465	507	130	5	0	0	0	0	0
CDS:PA1094:fliD:flagellar_capping_protein_FliD:cds1092:+:1424:NC_002516.2	3540	2692	1409	1972	2457	911	104	6	9	0	0	0
CDS:PA1095:-:flagellar_protein_FliS:cds1093:+:380:NC_002516.2	1372	1057	459	723	954	263	104	0	15	0	0	0
CDS:PA1096:-:hypothetical_protein:cds1094:+:296:NC_002516.2	1624	1142	475	770	1018	291	75	0	0	0	0	0
CDS:PA1097:fleQ:transcriptional_regulator_FleQ:cds1095:+:1472:NC_002516.2	2182	1679	822	1084	1428	449	25	0	0	0	0	0
CDS:PA1098:fleS:two-component_sensor:cds1096:+:1208:NC_002516.2	827	604	286	336	518	249	13	7	0	0	0	0
CDS:PA1099:fleR:two-component_response_regulator:cds1097:+:1421:NC_002516.2	462	335	155	256	275	83	43	2	21	0	0	0
CDS:PA1100:fliE:flagellar_hook-basal_body_protein_FliE:cds1098:+:329:NC_002516.2	295	160	98	99	160	54	0	0	0	0	0	0
CDS:PA1101:fliF:flagellar_MS-ring_protein:cds1099:+:1796:NC_002516.2	835	624	337	420	538	180	10	0	1	0	0	0
CDS:PA1102:fliG:flagellar_motor_switch_protein_G:cds1100:+:1016:NC_002516.2	635	560	284	463	511	198	31	0	0	0	0	0
CDS:PA1103:-:flagellar_assembly_protein_H:cds1101:+:806:NC_002516.2	519	449	201	283	363	114	5	0	0	0	0	0
CDS:PA1104:fliI:flagellum-specific_ATP_synthase:cds1102:+:1355:NC_002516.2	414	290	121	178	213	75	0	0	0	0	0	0
CDS:PA1105:fliJ:flagellar_biosynthesis_chaperone:cds1103:+:443:NC_002516.2	83	87	32	46	59	18	0	1	0	0	0	0
CDS:PA1106:-:hypothetical_protein:cds1104:-:713:NC_002516.2	60	61	18	3	7	3	0	0	0	0	0	0
CDS:PA1107:-:hypothetical_protein:cds1105:-:1196:NC_002516.2	108	83	44	49	48	10	2	24	0	0	0	0
CDS:PA1108:-:major_facilitator_superfamily_28MFS29_transporter:cds1106:-:1157:NC_002516.2	0	1	0	0	1	0	1	0	0	0	0	0
CDS:PA1109:-:transcriptional_regulator:cds1107:+:779:NC_002516.2	69	59	19	30	49	23	0	0	0	0	0	0
CDS:PA1110:-:hypothetical_protein:cds1108:-:710:NC_002516.2	124	97	43	55	78	19	8	0	0	0	0	0
CDS:PA1111:-:hypothetical_protein:cds1109:+:623:NC_002516.2	25	23	8	22	15	9	0	0	0	0	0	0
CDS:PA1112:-:hypothetical_protein:cds1110:+:1148:NC_002516.2	54	50	13	33	24	11	2	0	0	0	0	0
CDS:PA1112a:-:hypothetical_protein:cds1111:-:221:NC_002516.2	136	72	42	34	62	24	45	0	0	0	0	0
CDS:PA1112b:-:hypothetical_protein:cds1112:-:191:NC_002516.2	887	594	269	384	533	130	10	0	0	0	0	0
CDS:PA1113:-:ABC_transporter_ATP-binding_protein2Fpermease:cds1113:+:1766:NC_002516.2	72	45	20	26	39	12	8	0	0	0	0	0
CDS:PA1114:-:hypothetical_protein:cds1114:-:335:NC_002516.2	68	39	22	23	34	15	0	0	0	0	0	0
CDS:PA1115:-:hypothetical_protein:cds1115:-:2324:NC_002516.2	657	448	253	331	375	156	35	0	13	0	0	0
CDS:PA1116:-:hypothetical_protein:cds1116:+:839:NC_002516.2	74	59	26	41	47	20	26	0	0	0	0	0
CDS:PA1117:-:hypothetical_protein:cds1117:-:374:NC_002516.2	157	103	44	52	79	21	11	0	0	0	0	0
CDS:PA1118:-:hypothetical_protein:cds1118:-:683:NC_002516.2	200	158	79	111	120	55	9	0	0	0	0	0
CDS:PA1119:yfiB:hypothetical_protein:cds1119:-:506:NC_002516.2	216	173	58	132	165	44	4	0	0	0	0	0
CDS:PA1120:tpbB:diguanylate_cyclase:cds1120:-:1307:NC_002516.2	185	119	58	76	118	41	0	0	0	0	0	0
CDS:PA1121:yfiR:hypothetical_protein:cds1121:-:572:NC_002516.2	99	78	29	48	36	9	3	0	0	0	0	0
CDS:PA1123:-:hypothetical_protein:cds1122:-:320:NC_002516.2	36	19	13	56	26	11	29	0	0	0	0	0
CDS:PA1124:dgt:deoxyguanosinetriphosphate_triphosphohydrolase:cds1123:+:1496:NC_002516.2	221	141	71	92	154	36	23	1	7	0	0	0
CDS:PA1125:-:cobalamin_biosynthetic_protein:cds1124:+:752:NC_002516.2	40	34	17	17	21	11	0	0	0	0	0	0
CDS:PA1126:-:hypothetical_protein:cds1125:-:587:NC_002516.2	103	85	36	44	58	26	4	0	10	0	0	0
CDS:PA1127:-:oxidoreductase:cds1126:-:989:NC_002516.2	195	183	69	75	133	51	5	0	0	0	0	0
CDS:PA1128:-:transcriptional_regulator:cds1127:+:911:NC_002516.2	47	28	18	20	31	9	4	0	1	0	0	0
CDS:PA1129:-:fosfomycin_resistance_protein:cds1128:+:407:NC_002516.2	18	13	9	17	20	4	0	0	22	0	0	0
CDS:PA1130:rhlC:rhamnosyltransferase_2:cds1129:-:977:NC_002516.2	29	10	9	5	11	6	0	0	0	0	0	0
CDS:PA1131:rhlC:major_facilitator_superfamily_28MFS29_transporter:cds1130:-:1268:NC_002516.2	17	10	4	4	4	2	0	0	0	0	0	0
CDS:PA1132:-:hypothetical_protein:cds1131:+:689:NC_002516.2	264	161	98	107	145	59	0	0	0	0	0	0
CDS:PA1133:-:hypothetical_protein:cds1132:-:350:NC_002516.2	20	13	3	12	4	2	0	0	0	0	0	0
CDS:PA1134:-:hypothetical_protein:cds1133:-:521:NC_002516.2	5	8	2	4	0	1	6	0	0	0	0	0
CDS:PA1135:-:chaperone_protein_HchA:cds1134:-:875:NC_002516.2	56	56	34	38	58	22	9	10	9	0	0	0
CDS:PA1136:-:transcriptional_regulator:cds1135:+:731:NC_002516.2	35	25	13	17	21	5	0	0	0	0	0	0
CDS:PA1137:-:oxidoreductase:cds1136:-:986:NC_002516.2	142	187	70	86	243	55	7	0	0	0	0	0
CDS:PA1138:-:transcriptional_regulator:cds1137:+:875:NC_002516.2	109	96	31	61	72	14	10	0	0	0	0	0
CDS:PA1139:-:hypothetical_protein:cds1138:+:848:NC_002516.2	102	65	30	37	47	17	0	0	0	0	0	0
CDS:PA1140:-:hypothetical_protein:cds1139:-:836:NC_002516.2	155	117	64	98	132	32	7	0	9	0	0	0
CDS:PA1141:-:transcriptional_regulator:cds1140:-:902:NC_002516.2	39	32	20	18	27	7	0	0	1	0	0	0
CDS:PA1142:-:transcriptional_regulator:cds1141:-:716:NC_002516.2	57	73	31	41	43	16	0	0	0	0	0	0
CDS:PA1143:-:hypothetical_protein:cds1142:-:653:NC_002516.2	3	3	0	0	2	1	0	0	0	0	0	0
CDS:PA1144:-:major_facilitator_superfamily_28MFS29_transporter:cds1143:-:1334:NC_002516.2	14	4	4	6	3	2	9	13	0	0	0	0
CDS:PA1145:-:transcriptional_regulator:cds1144:+:902:NC_002516.2	36	17	13	10	16	10	1	0	0	0	0	0
CDS:PA1146:-:iron-containing_alcohol_dehydrogenase:cds1145:-:1181:NC_002516.2	10	7	2	4	4	1	9	0	0	0	0	0
CDS:PA1147:-:amino_acid_permease:cds1146:-:1490:NC_002516.2	51	23	11	17	20	10	4	0	0	0	0	0
CDS:PA1148:toxA:exotoxin_A:cds1147:-:1916:NC_002516.2	29	14	7	8	13	5	20	1	1	0	0	0
CDS:PA1149:-:hypothetical_protein:cds1148:-:368:NC_002516.2	20	11	8	14	12	2	0	0	0	0	0	0
CDS:PA1150:pys2:pyocin_S2:cds1149:+:2069:NC_002516.2	705	450	192	327	431	147	32	26	6	0	0	0
CDS:PA1151:imm2:pyocin_S2_immunity_protein:cds1150:+:263:NC_002516.2	984	621	281	407	518	164	1	0	0	0	0	0
CDS:PA1153:-:hypothetical_protein:cds1151:-:554:NC_002516.2	10	14	4	1	9	5	0	1	0	0	0	0
CDS:PA1154:-:hypothetical_protein:cds1152:-:533:NC_002516.2	18	10	5	6	10	6	0	6	0	0	0	0
CDS:PA1155:nrdB:ribonucleotide-diphosphate_reductase_subunit_beta:cds1153:-:1247:NC_002516.2	1339	1345	787	1701	1341	395	126	23	10	0	0	0
CDS:PA1156:nrdA:ribonucleotide-diphosphate_reductase_subunit_alpha:cds1154:-:2891:NC_002516.2	3107	2919	1914	2480	2925	1004	142	0	0	0	0	0
CDS:PA1157:-:two-component_response_regulator:cds1155:+:710:NC_002516.2	148	88	45	68	107	30	17	0	0	0	0	0
CDS:PA1158:-:two-component_sensor:cds1156:+:1358:NC_002516.2	76	60	28	63	53	14	3	0	0	0	0	0
CDS:PA1159:-:cold-shock_protein:cds1157:+:209:NC_002516.2	571	363	147	161	290	91	21	0	0	0	0	0
CDS:PA1160:-:hypothetical_protein:cds1158:-:383:NC_002516.2	228	132	55	97	141	47	0	0	0	0	0	0
CDS:PA1161:rrmA:rRNA_methyltransferase:cds1159:-:803:NC_002516.2	111	81	34	49	81	18	0	1	0	0	0	0
CDS:PA1162:dapE:succinyl-diaminopimelate_desuccinylase:cds1160:-:1151:NC_002516.2	209	147	77	92	139	45	46	0	15	0	0	0
CDS:PA1163:ndvB:NdvB_protein:cds1161:-:2609:NC_002516.2	71	59	35	32	56	15	3	0	0	0	0	0
CDS:PA1164:-:hypothetical_protein:cds1162:+:812:NC_002516.2	152	108	37	70	80	24	0	0	0	0	0	0
CDS:PA1165:pcpS:protein_Pcprotein_PS:cds1163:-:728:NC_002516.2	62	44	11	30	32	17	0	0	0	0	0	0
CDS:PA1166:-:hypothetical_protein:cds1164:-:788:NC_002516.2	9	10	2	7	10	4	4	0	0	0	0	0
CDS:PA1167:-:hypothetical_protein:cds1165:+:671:NC_002516.2	41	33	15	13	29	12	0	0	0	0	0	0
CDS:PA1168:-:hypothetical_protein:cds1166:+:320:NC_002516.2	3	3	0	0	0	1	0	0	8	0	0	0
CDS:PA1169:-:lipoxygenase:cds1167:+:2057:NC_002516.2	18	22	10	14	15	5	10	0	0	0	0	0
CDS:PA1170:-:hypothetical_protein:cds1168:-:734:NC_002516.2	101	66	36	28	36	12	0	0	7	0	0	0
CDS:PA1171:-:transglycosylase:cds1169:+:1196:NC_002516.2	172	122	48	84	103	36	10	1	4	0	0	0
CDS:PA1172:napC:cytochrome_C_protein_NapC:cds1170:-:596:NC_002516.2	10	7	5	4	0	3	11	0	0	0	0	0
CDS:PA1173:napB:cytochrome_C_protein_NapB:cds1171:-:491:NC_002516.2	6	7	4	4	3	1	1	0	8	0	0	0
CDS:PA1174:napA:nitrate_reductase_catalytic_subunit:cds1172:-:2489:NC_002516.2	48	43	25	35	50	13	16	0	11	0	0	0
CDS:PA1175:napD:NapD_protein_of_periplasmic_nitrate_reductase:cds1173:-:329:NC_002516.2	6	7	2	5	3	1	0	0	0	0	0	0
CDS:PA1176:napF:ferredoxin_protein_NapF:cds1174:-:491:NC_002516.2	11	13	5	5	8	3	0	0	0	0	0	0
CDS:PA1177:napE:periplasmic_nitrate_reductase_protein_NapE:cds1175:-:167:NC_002516.2	10	8	3	5	8	5	26	0	0	0	0	0
CDS:PA1178:oprH:PhoP2FQ_and_low_Mg22B_inducible_outer_membrane_protein_H1:cds1176:+:602:NC_002516.2	18836	16416	7098	12048	13154	5193	284	6	21	0	0	0
CDS:PA1179:phoP:two-component_response_regulator_PhoP:cds1177:+:677:NC_002516.2	1284	1260	524	975	1144	370	15	0	2	0	0	0
CDS:PA1180:phoQ:two-component_sensor_PhoQ:cds1178:+:1346:NC_002516.2	856	907	373	629	817	227	10	0	8	0	0	0
CDS:PA1181:-:sensor_protein:cds1179:+:3362:NC_002516.2	348	271	140	190	227	83	14	5	31	0	0	0
CDS:PA1182:-:transcriptional_regulator:cds1180:-:1001:NC_002516.2	69	34	25	23	54	18	8	0	4	0	0	0
CDS:PA1183:dctA:C4-dicarboxylate_transporter_DctA:cds1181:+:1310:NC_002516.2	433	216	419	60	74	166	99	3	10	0	0	0
CDS:PA1184:-:transcriptional_regulator:cds1182:-:890:NC_002516.2	64	52	15	39	26	15	1	0	0	0	0	0
CDS:PA1185:-:glutathione_S-transferase:cds1183:+:629:NC_002516.2	6	7	2	4	3	1	10	0	0	0	0	0
CDS:PA1186:-:hypothetical_protein:cds1184:+:1019:NC_002516.2	10	2	2	5	4	4	0	0	0	0	0	0
CDS:PA1187:-:acyl-CoA_dehydrogenase:cds1185:+:1139:NC_002516.2	14	17	5	11	12	2	1	0	0	0	0	0
CDS:PA1188:-:hypothetical_protein:cds1186:+:1181:NC_002516.2	22	33	7	15	15	5	0	0	0	0	0	0
CDS:PA1189:-:hypothetical_protein:cds1187:-:497:NC_002516.2	39	12	19	6	12	4	1	0	0	0	0	0
CDS:PA1190:-:hypothetical_protein:cds1188:-:599:NC_002516.2	41	29	22	12	17	4	5	8	0	0	0	0
CDS:PA1191:-:hypothetical_protein:cds1189:-:593:NC_002516.2	107	66	23	36	48	19	20	0	0	0	0	0
CDS:PA1192:-:hypothetical_protein:cds1190:+:824:NC_002516.2	401	309	158	183	278	93	59	0	0	0	0	0
CDS:PA1193:-:hypothetical_protein:cds1191:+:671:NC_002516.2	139	113	45	72	83	23	1	0	0	0	0	0
CDS:PA1194:-:amino_acid_permease:cds1192:-:1418:NC_002516.2	6	6	0	3	3	4	0	0	1	0	0	0
CDS:PA1195:-:hypothetical_protein:cds1193:-:764:NC_002516.2	12	17	1	8	14	1	0	0	0	0	0	0
CDS:PA1196:-:transcriptional_regulator:cds1194:+:1400:NC_002516.2	1108	969	361	488	771	223	0	0	0	0	0	0
CDS:PA1197:-:NAD-dependent_deacetylase:cds1195:+:770:NC_002516.2	494	446	198	209	412	71	12	0	0	0	0	0
CDS:PA1198:-:hypothetical_protein:cds1196:+:617:NC_002516.2	831	664	300	438	604	201	39	23	0	0	0	0
CDS:PA1199:-:lipoprotein:cds1197:+:533:NC_002516.2	632	430	204	270	331	120	45	0	33	0	0	0
CDS:PA1200:-:hypothetical_protein:cds1198:+:662:NC_002516.2	241	173	93	111	142	51	0	0	8	0	0	0
CDS:PA1201:-:transcriptional_regulator:cds1199:-:914:NC_002516.2	44	46	19	30	39	18	3	0	0	0	0	0
CDS:PA1202:-:hydrolase:cds1200:+:617:NC_002516.2	105	54	31	99	148	33	11	0	0	0	0	0
CDS:PA1203:-:hypothetical_protein:cds1201:+:407:NC_002516.2	66	33	16	19	36	24	0	4	0	0	0	0
CDS:PA1204:-:hypothetical_protein:cds1202:+:557:NC_002516.2	65	71	28	37	62	21	12	2	0	0	0	0
CDS:PA1205:-:hypothetical_protein:cds1203:+:947:NC_002516.2	72	60	28	45	56	27	14	0	0	0	0	0
CDS:PA1206:-:hypothetical_protein:cds1204:+:473:NC_002516.2	68	54	25	26	40	18	0	0	0	0	0	0
CDS:PA1207:kefB:glutathione-regulated_potassium-efflux_system_protein_KefB:cds1205:+:1841:NC_002516.2	211	163	64	116	130	35	14	0	0	0	0	0
CDS:PA1208:-:hypothetical_protein:cds1206:+:1499:NC_002516.2	42	35	14	29	31	9	12	6	1	0	0	0
CDS:PA1209:-:hypothetical_protein:cds1207:-:935:NC_002516.2	84	76	27	41	54	12	0	0	0	0	0	0
CDS:PA1210:-:hypothetical_protein:cds1208:-:698:NC_002516.2	31	17	13	13	10	4	0	0	0	0	0	0
CDS:PA1211:-:hypothetical_protein:cds1209:-:635:NC_002516.2	9	5	1	4	1	0	0	0	0	0	0	0
CDS:PA1212:-:major_facilitator_superfamily_28MFS29_transporter:cds1210:-:1229:NC_002516.2	2	6	2	0	2	0	11	0	0	0	0	0
CDS:PA1213:-:hypothetical_protein:cds1211:-:959:NC_002516.2	4	1	0	1	1	0	0	0	1	0	0	0
CDS:PA1214:-:hypothetical_protein:cds1212:-:1598:NC_002516.2	3	1	2	1	5	1	6	0	0	0	0	0
CDS:PA1215:-:hypothetical_protein:cds1213:-:1286:NC_002516.2	7	3	1	6	1	0	0	0	0	0	0	0
CDS:PA1216:-:hypothetical_protein:cds1214:-:746:NC_002516.2	9	4	5	3	4	4	0	0	0	0	0	0
CDS:PA1217:-:2-isopropylmalate_synthase:cds1215:-:1367:NC_002516.2	12	3	1	3	3	0	8	0	0	0	0	0
CDS:PA1218:-:hypothetical_protein:cds1216:-:878:NC_002516.2	8	5	1	2	5	1	12	0	7	0	0	0
CDS:PA1219:-:hypothetical_protein:cds1217:-:614:NC_002516.2	1	5	1	1	1	1	0	0	0	0	0	0
CDS:PA1220:-:hypothetical_protein:cds1218:-:1262:NC_002516.2	3	2	0	0	3	0	0	0	0	0	0	0
CDS:PA1221:-:hypothetical_protein:cds1219:-:1856:NC_002516.2	5	4	0	1	1	3	0	0	0	0	0	0
CDS:PA1222:-:membrane-bound_lytic_murein_transglycosylase_A:cds1220:-:1157:NC_002516.2	168	110	55	56	104	28	6	0	0	0	0	0
CDS:PA1223:-:transcriptional_regulator:cds1221:-:893:NC_002516.2	189	108	56	70	94	29	1	0	0	0	0	0
CDS:PA1224:-:NAD28P29H_dehydrogenase:cds1222:+:779:NC_002516.2	29	20	13	13	12	7	9	0	0	0	0	0
CDS:PA1225:-:NAD28P29H_dehydrogenase:cds1223:-:626:NC_002516.2	31	26	15	13	24	8	12	0	0	0	0	0
CDS:PA1226:-:transcriptional_regulator:cds1224:+:608:NC_002516.2	63	32	12	25	23	13	0	0	0	0	0	0
CDS:PA1227:-:hypothetical_protein:cds1225:+:848:NC_002516.2	35	25	11	9	16	6	1	1	0	0	0	0
CDS:PA1228:-:hypothetical_protein:cds1226:-:350:NC_002516.2	137	73	40	43	26	14	0	0	0	0	0	0
CDS:PA1229:-:transcriptional_regulator:cds1227:-:806:NC_002516.2	45	57	25	34	38	13	2	1	0	0	0	0
CDS:PA1230:-:hypothetical_protein:cds1228:+:197:NC_002516.2	4	1	0	1	0	0	0	0	0	0	0	0
CDS:PA1231:-:hypothetical_protein:cds1229:+:908:NC_002516.2	2	3	0	1	2	2	0	0	0	0	0	0
CDS:PA1232:-:hypothetical_protein:cds1230:+:2039:NC_002516.2	4	6	4	7	9	2	17	0	0	0	0	0
CDS:PA1233:-:hypothetical_protein:cds1231:+:257:NC_002516.2	2	1	0	1	2	0	0	0	0	0	0	0
CDS:PA1234:-:hypothetical_protein:cds1232:-:503:NC_002516.2	38	26	13	17	25	11	0	0	0	0	0	0
CDS:PA1235:-:transcriptional_regulator:cds1233:+:782:NC_002516.2	43	18	27	24	25	5	0	0	0	0	0	0
CDS:PA1236:-:major_facilitator_superfamily_28MFS29_transporter:cds1234:-:1511:NC_002516.2	4	1	3	3	5	0	24	0	6	0	0	0
CDS:PA1237:-:multidrug_resistance_efflux_pump:cds1235:-:1151:NC_002516.2	6	4	1	0	2	1	1	0	3	0	0	0
CDS:PA1238:-:multidrug_efflux_pump_outer_membrane_protein:cds1236:-:1448:NC_002516.2	1	1	0	0	1	0	0	0	16	0	0	0
CDS:PA1239:-:hypothetical_protein:cds1237:-:884:NC_002516.2	11	6	2	4	6	1	0	0	0	0	0	0
CDS:PA1240:-:enoyl-CoA_hydratase:cds1238:-:797:NC_002516.2	15	15	8	7	8	4	0	0	0	0	0	0
CDS:PA1241:-:transcriptional_regulator:cds1239:+:560:NC_002516.2	59	40	27	34	38	10	11	23	8	0	0	0
CDS:PA1242:-:hypothetical_protein:cds1240:+:1772:NC_002516.2	19	22	8	12	20	8	7	0	1	0	0	0
CDS:PA1243:-:sensor2Fresponse_regulator_hybrid:cds1241:-:2576:NC_002516.2	126	128	67	76	114	48	29	0	0	0	0	0
CDS:PA1244:-:hypothetical_protein:cds1242:-:341:NC_002516.2	573	382	157	266	329	113	13	0	0	0	0	0
CDS:PA1245:-:hypothetical_protein:cds1243:+:1244:NC_002516.2	44	28	18	12	13	3	0	0	0	0	0	0
CDS:PA1246:aprD:alkaline_protease_secretion_protein_AprD:cds1244:+:1781:NC_002516.2	14	14	4	5	8	1	0	0	0	0	0	0
CDS:PA1247:aprE:alkaline_protease_secretion_protein_AprE:cds1245:+:1298:NC_002516.2	16	7	2	3	4	2	0	0	1	0	0	0
CDS:PA1248:aprF:alkaline_protease_secretion_outer_membrane_protein_AprF:cds1246:+:1445:NC_002516.2	20	9	3	3	7	6	7	1	0	0	0	0
CDS:PA1249:aprA:alkaline_metalloproteinase:cds1247:+:1439:NC_002516.2	20	13	5	17	18	5	0	10	0	0	0	0
CDS:PA1250:aprI:alkaline_proteinase_inhibitor_AprI:cds1248:+:395:NC_002516.2	14	11	6	2	6	1	0	0	0	0	0	0
CDS:PA1251:-:chemotaxis_transducer:cds1249:-:1625:NC_002516.2	7	4	1	3	8	2	0	0	6	0	0	0
CDS:PA1252:-:L-malate_dehydrogenase:cds1250:+:1004:NC_002516.2	30	13	4	5	10	4	8	3	0	0	0	0
CDS:PA1253:-:semialdehyde_dehydrogenase:cds1251:-:1580:NC_002516.2	2	3	0	1	3	0	11	1	0	0	0	0
CDS:PA1254:-:dihydrodipicolinate_synthetase:cds1252:-:917:NC_002516.2	2	5	1	1	4	1	1	0	17	0	0	0
CDS:PA1255:-:hypothetical_protein:cds1253:-:1034:NC_002516.2	4	5	1	3	5	0	0	0	0	0	0	0
CDS:PA1256:-:amino_acid_ABC_transporter_ATP_binding_protein:cds1254:-:722:NC_002516.2	5	4	2	2	1	3	6	0	0	0	0	0
CDS:PA1257:-:amino_acid_ABC_transporter_membrane_protein:cds1255:-:644:NC_002516.2	2	1	0	0	1	0	3	0	0	0	0	0
CDS:PA1258:-:ABC_transporter_permease:cds1256:-:665:NC_002516.2	0	0	0	0	1	0	0	0	0	0	0	0
CDS:PA1259:-:hypothetical_protein:cds1257:-:1742:NC_002516.2	4	4	3	0	6	0	1	0	6	0	0	0
CDS:PA1260:-:amino_acid_ABC_transporter_substrate-binding_protein:cds1258:-:821:NC_002516.2	3	5	3	2	2	1	0	1	0	0	0	0
CDS:PA1261:-:transcriptional_regulator:cds1259:-:674:NC_002516.2	20	14	7	9	11	5	1	0	0	0	0	0
CDS:PA1262:-:major_facilitator_superfamily_28MFS29_transporter:cds1260:-:1442:NC_002516.2	14	3	2	2	5	2	2	0	0	0	0	0
CDS:PA1263:-:hypothetical_protein:cds1261:+:944:NC_002516.2	97	70	36	55	81	30	0	0	0	0	0	0
CDS:PA1264:-:transcriptional_regulator:cds1262:-:866:NC_002516.2	53	28	15	19	13	3	0	0	0	0	0	0
CDS:PA1265:-:hypothetical_protein:cds1263:+:902:NC_002516.2	3	2	2	3	6	0	0	0	0	0	0	0
CDS:PA1266:-:oxidoreductase:cds1264:-:1253:NC_002516.2	10	4	1	1	0	0	1	0	0	0	0	0
CDS:PA1267:-:hypothetical_protein:cds1265:-:1115:NC_002516.2	11	2	1	1	4	2	0	0	0	0	0	0
CDS:PA1268:-:hypothetical_protein:cds1266:-:944:NC_002516.2	24	17	11	7	19	3	7	0	0	0	0	0
CDS:PA1269:-:transcriptional_regulator:cds1267:-:668:NC_002516.2	149	92	52	62	91	34	18	0	9	0	0	0
CDS:PA1270:-:hypothetical_protein:cds1268:+:2039:NC_002516.2	76	38	25	24	29	12	0	0	0	0	0	0
CDS:PA1271:-:tonB-dependent_receptor:cds1269:+:1850:NC_002516.2	204	205	90	113	155	43	9	0	12	0	0	0
CDS:PA1272:cobO:cob28I29yrinic_acid_a2Cc-diamide_adenosyltransferase:cds1270:+:611:NC_002516.2	151	93	45	68	108	30	21	0	0	0	0	0
CDS:PA1273:cobB:cobyrinic_acid_a2Cc-diamide_synthase:cds1271:+:1307:NC_002516.2	189	150	61	109	123	41	0	0	0	0	0	0
CDS:PA1274:-:hypothetical_protein:cds1272:+:656:NC_002516.2	80	71	25	34	47	22	0	0	0	0	0	0
CDS:PA1275:cobD:cobalamin_biosynthesis_protein:cds1273:+:938:NC_002516.2	131	70	30	30	57	27	1	1	1	0	0	0
CDS:PA1276:cobC:threonine-phosphate_decarboxylase:cds1274:+:995:NC_002516.2	124	74	39	65	59	26	0	0	0	0	0	0
CDS:PA1277:cobQ:cobyric_acid_synthase:cds1275:+:1472:NC_002516.2	219	135	57	108	111	32	1	0	0	0	0	0
CDS:PA1278:cobP:adenosylcobinamide_kinase:cds1276:+:521:NC_002516.2	83	61	24	36	48	12	0	0	0	0	0	0
CDS:PA1279:cobU:nicotinate-nucleotide--dimethylbenzimidazole_phosphoribosyltransferase:cds1277:+:1055:NC_002516.2	155	94	40	54	76	23	0	0	0	0	0	0
CDS:PA1280:cobU:hypothetical_protein:cds1278:+:584:NC_002516.2	48	37	27	25	47	11	0	0	0	0	0	0
CDS:PA1281:cobV:cobalamin_synthase:cds1279:+:737:NC_002516.2	67	45	20	24	37	12	0	0	0	0	0	0
CDS:PA1282:cobV:major_facilitator_superfamily_28MFS29_transporter:cds1280:-:1505:NC_002516.2	75	57	36	40	43	19	0	0	0	0	0	0
CDS:PA1283:-:transcriptional_regulator:cds1281:+:560:NC_002516.2	64	77	18	69	48	9	4	0	0	0	0	0
CDS:PA1284:-:acyl-CoA_dehydrogenase:cds1282:-:1820:NC_002516.2	16	18	3	3	13	3	34	0	12	0	0	0
CDS:PA1285:-:transcriptional_regulator:cds1283:+:449:NC_002516.2	62	50	19	34	39	12	0	0	0	0	0	0
CDS:PA1286:-:major_facilitator_superfamily_28MFS29_transporter:cds1284:+:1199:NC_002516.2	9	8	8	13	20	2	14	0	0	0	0	0
CDS:PA1287:-:glutathione_peroxidase:cds1285:+:554:NC_002516.2	169	106	47	78	79	41	0	0	0	0	0	0
CDS:PA1288:-:hypothetical_protein:cds1286:-:1274:NC_002516.2	4713	3885	1621	1904	3813	1346	96	36	0	0	0	0
CDS:PA1289:-:hypothetical_protein:cds1287:-:479:NC_002516.2	36	30	18	15	17	8	1	0	0	0	0	0
CDS:PA1290:-:transcriptional_regulator:cds1288:-:593:NC_002516.2	57	65	17	53	51	19	7	0	0	0	0	0
CDS:PA1291:-:hypothetical_protein:cds1289:+:839:NC_002516.2	46	26	15	30	24	6	0	0	0	0	0	0
CDS:PA1292:-:3-mercaptopyruvate_sulfurtransferase:cds1290:-:854:NC_002516.2	161	113	45	65	108	38	8	0	0	0	0	0
CDS:PA1293:-:hypothetical_protein:cds1291:-:1061:NC_002516.2	264	198	94	122	141	56	34	13	43	0	0	0
CDS:PA1294:rnd:ribonuclease_D:cds1292:+:1124:NC_002516.2	155	144	66	73	96	34	5	0	0	0	0	0
CDS:PA1295:rnd:hypothetical_protein:cds1293:+:293:NC_002516.2	64	52	18	26	42	19	8	0	0	0	0	0
CDS:PA1296:-:2-hydroxyacid_dehydrogenase:cds1294:+:932:NC_002516.2	191	118	62	92	94	49	0	0	9	0	0	0
CDS:PA1297:-:metal_transporter:cds1295:-:980:NC_002516.2	49	47	11	47	33	14	26	0	0	0	0	0
CDS:PA1298:-:hypothetical_protein:cds1296:+:275:NC_002516.2	23	20	9	5	18	4	3	0	0	0	0	0
CDS:PA1299:-:hypothetical_protein:cds1297:+:449:NC_002516.2	45	31	19	23	14	8	16	0	0	0	0	0
CDS:PA1300:-:ECF_subfamily_sigma-70_factor:cds1298:+:527:NC_002516.2	18	16	8	15	27	4	0	0	0	0	0	0
CDS:PA1301:-:transmembrane_sensor:cds1299:+:983:NC_002516.2	22	11	2	6	8	4	0	0	5	0	0	0
CDS:PA1302:-:heme_utilization_protein:cds1300:+:2555:NC_002516.2	68	50	32	24	52	16	29	13	11	0	0	0
CDS:PA1303:-:signal_peptidase:cds1301:-:539:NC_002516.2	37	32	9	21	23	9	8	0	0	0	0	0
CDS:PA1304:-:oligopeptidase:cds1302:-:2051:NC_002516.2	135	165	61	93	136	45	31	0	1	0	0	0
CDS:PA1305:-:hypothetical_protein:cds1303:+:473:NC_002516.2	413	228	126	143	230	74	15	0	0	0	0	0
CDS:PA1306:-:HIT_family_protein:cds1304:+:461:NC_002516.2	321	246	128	143	255	95	14	0	2	0	0	0
CDS:PA1307:-:hypothetical_protein:cds1305:+:773:NC_002516.2	258	202	80	136	182	49	14	0	0	0	0	0
CDS:PA1308:-:hypothetical_protein:cds1306:+:524:NC_002516.2	159	110	44	75	78	35	0	0	0	0	0	0
CDS:PA1309:-:transcriptional_regulator:cds1307:-:860:NC_002516.2	79	65	32	35	34	12	6	0	0	0	0	0
CDS:PA1310:phnW:2-aminoethylphosphonate--pyruvate_transaminase:cds1308:+:1115:NC_002516.2	15	22	14	9	13	8	0	0	0	0	0	0
CDS:PA1311:phnX:phosphonoacetaldehyde_hydrolase:cds1309:+:827:NC_002516.2	23	17	5	16	22	1	0	0	0	0	0	0
CDS:PA1312:-:transcriptional_regulator:cds1310:-:911:NC_002516.2	52	24	19	22	27	9	0	0	0	0	0	0
CDS:PA1313:-:major_facilitator_superfamily_28MFS29_transporter:cds1311:+:1358:NC_002516.2	15	5	4	6	7	4	23	0	0	0	0	0
CDS:PA1314:-:hypothetical_protein:cds1312:+:386:NC_002516.2	7	10	5	3	3	3	0	0	0	0	0	0
CDS:PA1315:-:transcriptional_regulator:cds1313:-:614:NC_002516.2	90	74	29	33	64	17	0	0	1	0	0	0
CDS:PA1316:-:major_facilitator_superfamily_28MFS29_transporter:cds1314:+:1541:NC_002516.2	23	13	8	9	11	6	0	0	4	0	0	0
CDS:PA1317:cyoA:cytochrome_o_ubiquinol_oxidase_subunit_II:cds1315:+:995:NC_002516.2	48	47	38	13	48	9	2	0	0	0	0	0
CDS:PA1318:cyoB:cytochrome_o_ubiquinol_oxidase_subunit_I:cds1316:+:1976:NC_002516.2	105	65	112	43	68	32	50	9	0	0	0	0
CDS:PA1319:cyoC:cytochrome_o_ubiquinol_oxidase_subunit_III:cds1317:+:629:NC_002516.2	30	23	39	14	25	10	9	0	0	0	0	0
CDS:PA1320:cyoD:cytochrome_o_ubiquinol_oxidase_subunit_IV:cds1318:+:335:NC_002516.2	15	13	25	10	19	11	0	0	0	0	0	0
CDS:PA1321:cyoE:protoheme_IX_farnesyltransferase:cds1319:+:890:NC_002516.2	20	13	19	9	14	6	0	0	0	0	0	0
CDS:PA1322:-:TonB-dependent_receptor:cds1320:+:2198:NC_002516.2	42	17	9	12	14	7	14	0	11	0	0	0
CDS:PA1323:-:hypothetical_protein:cds1321:+:332:NC_002516.2	111	104	42	86	80	20	19	0	1	0	0	0
CDS:PA1324:-:hypothetical_protein:cds1322:+:512:NC_002516.2	150	129	57	97	106	47	43	6	11	0	0	0
CDS:PA1325:-:hypothetical_protein:cds1323:+:407:NC_002516.2	124	80	37	45	101	22	8	0	3	0	0	0
CDS:PA1326:ilvA2:threonine_dehydratase:cds1324:+:1547:NC_002516.2	44	25	13	17	26	8	10	0	13	0	0	0
CDS:PA1327:-:protease:cds1325:+:1970:NC_002516.2	38	22	9	16	29	17	0	0	1	0	0	0
CDS:PA1328:-:transcriptional_regulator:cds1326:-:908:NC_002516.2	60	65	26	60	52	15	1	0	0	0	0	0
CDS:PA1329:-:hypothetical_protein:cds1327:+:431:NC_002516.2	2	0	3	1	1	0	0	0	0	0	0	0
CDS:PA1330:-:short-chain_dehydrogenase:cds1328:+:779:NC_002516.2	20	20	6	11	15	9	0	0	0	0	0	0
CDS:PA1331:-:hypothetical_protein:cds1329:-:1547:NC_002516.2	279	203	106	132	171	68	9	0	0	0	0	0
CDS:PA1332:-:hypothetical_protein:cds1330:-:551:NC_002516.2	444	263	118	167	201	75	19	0	0	0	0	0
CDS:PA1333:-:hypothetical_protein:cds1331:-:206:NC_002516.2	433	282	119	182	212	100	17	0	0	0	0	0
CDS:PA1334:-:oxidoreductase:cds1332:-:1112:NC_002516.2	12	10	3	6	5	0	0	0	0	0	0	0
CDS:PA1335:-:two-component_response_regulator:cds1333:-:1277:NC_002516.2	165	120	42	41	61	19	1	0	7	0	0	0
CDS:PA1336:-:two-component_sensor:cds1334:-:1901:NC_002516.2	339	223	95	58	151	79	27	0	0	0	0	0
CDS:PA1337:ansB:glutaminase-asparaginase:cds1335:-:1088:NC_002516.2	706	722	220	284	639	197	15	0	0	0	0	0
CDS:PA1338:ggt:gamma-glutamyltranspeptidase:cds1336:-:1673:NC_002516.2	552	383	133	113	293	135	5	0	0	0	0	0
CDS:PA1339:-:amino_acid_ABC_transporter_ATP_binding_protein:cds1337:-:734:NC_002516.2	578	586	200	199	392	166	16	1	1	0	0	0
CDS:PA1340:-:amino_acid_ABC_transporter_membrane_protein:cds1338:-:668:NC_002516.2	225	175	83	71	140	50	20	0	0	0	0	0
CDS:PA1341:-:amino_acid_ABC_transporter_membrane_protein:cds1339:-:746:NC_002516.2	209	202	69	55	150	68	11	0	0	0	0	0
CDS:PA1342:-:ABC_transporter:cds1340:-:908:NC_002516.2	1624	1501	387	440	1167	484	21	1	11	0	0	0
CDS:PA1343:-:hypothetical_protein:cds1341:+:458:NC_002516.2	119	138	38	78	82	25	52	0	5	0	0	0
CDS:PA1344:-:short-chain_dehydrogenase:cds1342:+:794:NC_002516.2	127	124	47	89	101	29	8	0	1	0	0	0
CDS:PA1345:-:hypothetical_protein:cds1343:+:1589:NC_002516.2	54	47	16	17	30	7	0	0	0	0	0	0
CDS:PA1346:-:hypothetical_protein:cds1344:-:1547:NC_002516.2	6	9	0	2	6	0	0	0	0	0	0	0
CDS:PA1347:-:transcriptional_regulator:cds1345:-:692:NC_002516.2	6	6	3	4	1	0	2	0	11	0	0	0
CDS:PA1348:-:hypothetical_protein:cds1346:+:707:NC_002516.2	53	20	8	13	9	3	0	0	16	0	0	0
CDS:PA1349:-:hypothetical_protein:cds1347:+:350:NC_002516.2	3	2	1	1	2	0	0	0	0	0	0	0
CDS:PA1350:-:hypothetical_protein:cds1348:+:749:NC_002516.2	35	24	6	9	13	7	0	0	0	0	0	0
CDS:PA1351:-:ECF_subfamily_sigma-70_factor:cds1349:+:1223:NC_002516.2	9	8	2	2	5	1	1	0	0	0	0	0
CDS:PA1352:-:hypothetical_protein:cds1350:-:1211:NC_002516.2	5	3	2	3	3	2	0	0	0	0	0	0
CDS:PA1353:-:hypothetical_protein:cds1351:-:413:NC_002516.2	8	9	5	3	6	1	0	0	0	0	0	0
CDS:PA1354:-:hypothetical_protein:cds1352:-:425:NC_002516.2	5	6	2	2	8	0	0	0	0	0	0	0
CDS:PA1355:-:hypothetical_protein:cds1353:+:380:NC_002516.2	1	0	1	0	3	0	0	0	0	0	0	0
CDS:PA1356:-:hypothetical_protein:cds1354:+:1106:NC_002516.2	9	7	0	2	2	1	0	1	0	0	0	0
CDS:PA1357:-:hypothetical_protein:cds1355:+:476:NC_002516.2	100	64	35	50	66	28	14	1	1	0	0	0
CDS:PA1358:-:hypothetical_protein:cds1356:-:398:NC_002516.2	21	30	8	7	18	7	9	0	0	0	0	0
CDS:PA1359:-:transcriptional_regulator:cds1357:-:656:NC_002516.2	39	28	7	18	22	7	0	0	0	0	0	0
CDS:PA1360:-:hypothetical_protein:cds1358:+:893:NC_002516.2	52	34	19	20	38	14	1	0	0	0	0	0
CDS:PA1361:-:transporter:cds1359:-:1433:NC_002516.2	169	86	50	69	87	27	19	0	2	0	0	0
CDS:PA1362:-:hypothetical_protein:cds1360:+:323:NC_002516.2	41	24	13	11	17	10	0	0	0	0	0	0
CDS:PA1363:-:ECF_subfamily_sigma-70_factor:cds1361:+:740:NC_002516.2	28	21	10	9	13	6	0	15	0	0	0	0
CDS:PA1364:-:transmembrane_sensor:cds1362:+:842:NC_002516.2	17	26	10	10	12	5	2	0	0	0	0	0
CDS:PA1365:-:siderophore_receptor:cds1363:+:2441:NC_002516.2	87	109	48	47	132	38	26	0	15	0	0	0
CDS:PA1366:-:hypothetical_protein:cds1364:-:770:NC_002516.2	490	356	170	244	310	91	40	0	0	0	0	0
CDS:PA1367:-:hypothetical_protein:cds1365:-:836:NC_002516.2	29	30	17	29	27	10	0	0	0	0	0	0
CDS:PA1368:-:hypothetical_protein:cds1366:-:1424:NC_002516.2	86	46	35	36	46	25	13	0	0	0	0	0
CDS:PA1369:-:hypothetical_protein:cds1367:+:752:NC_002516.2	294	207	105	108	170	55	12	0	0	0	0	0
CDS:PA1370:-:hypothetical_protein:cds1368:+:1865:NC_002516.2	450	354	172	195	285	100	17	0	15	0	0	0
CDS:PA1371:-:hypothetical_protein:cds1369:-:701:NC_002516.2	564	443	209	193	321	135	0	0	0	0	0	0
CDS:PA1372:-:hypothetical_protein:cds1370:-:2135:NC_002516.2	3217	2352	1147	1108	1904	684	14	0	16	0	0	0
CDS:PA1373:fabF2:3-oxoacyl-ACP_synthase:cds1371:-:1268:NC_002516.2	80	47	16	34	36	6	0	0	0	0	0	0
CDS:PA1374:-:hypothetical_protein:cds1372:+:506:NC_002516.2	16	13	10	3	14	5	0	0	0	0	0	0
CDS:PA1375:pdxB:erythronate-4-phosphate_dehydrogenase:cds1373:+:1142:NC_002516.2	162	100	31	66	68	28	0	0	0	0	0	0
CDS:PA1376:aceK:bifunctional_isocitrate_dehydrogenase_kinase2Fphosphatase_protein:cds1374:-:1733:NC_002516.2	313	249	115	138	260	84	5	0	16	0	0	0
CDS:PA1377:-:hypothetical_protein:cds1375:+:533:NC_002516.2	121	85	34	50	110	25	18	0	0	0	0	0
CDS:PA1378:-:hypothetical_protein:cds1376:+:362:NC_002516.2	15	10	10	14	16	6	0	0	0	0	0	0
CDS:PA1379:-:short-chain_dehydrogenase:cds1377:-:833:NC_002516.2	9	12	3	7	3	2	2	6	0	0	0	0
CDS:PA1380:-:transcriptional_regulator:cds1378:+:965:NC_002516.2	99	51	27	37	64	18	0	0	0	0	0	0
CDS:PA1381:-:hypothetical_protein:cds1379:+:491:NC_002516.2	10	2	3	1	3	2	2	0	0	0	0	0
CDS:PA1382:-:type_II_secretion_system_protein:cds1380:+:2279:NC_002516.2	271	225	124	179	220	60	95	10	0	0	0	0
CDS:PA1383:-:hypothetical_protein:cds1381:+:1805:NC_002516.2	131	99	60	75	84	32	4	0	8	0	0	0
CDS:PA1384:galE:UDP-glucose_4-epimerase:cds1382:+:1013:NC_002516.2	23	9	10	9	9	0	1	0	3	0	0	0
CDS:PA1385:-:glycosyl_transferase_family_protein:cds1383:+:1124:NC_002516.2	33	18	16	17	15	5	23	0	11	0	0	0
CDS:PA1386:-:ABC_transporter_ATP-binding_protein:cds1384:+:1268:NC_002516.2	28	30	13	11	14	7	19	0	10	0	0	0
CDS:PA1387:-:hypothetical_protein:cds1385:+:1556:NC_002516.2	54	56	25	23	28	16	31	4	0	0	0	0
CDS:PA1388:-:hypothetical_protein:cds1386:+:728:NC_002516.2	35	18	16	19	25	5	11	0	0	0	0	0
CDS:PA1389:-:glycosyl_transferase_family_protein:cds1387:+:1484:NC_002516.2	66	44	16	26	32	10	13	0	5	0	0	0
CDS:PA1390:-:glycosyl_transferase_family_protein:cds1388:+:1034:NC_002516.2	44	27	12	4	28	5	6	0	0	0	0	0
CDS:PA1391:-:glycosyl_transferase_family_protein:cds1389:+:1775:NC_002516.2	25	25	7	8	13	6	4	0	37	0	0	0
CDS:PA1392:-:hypothetical_protein:cds1390:+:1244:NC_002516.2	57	32	16	17	31	11	5	0	0	0	0	0
CDS:PA1393:cysC:adenosine_527-phosphosulfate_28APS29_kinase:cds1391:-:590:NC_002516.2	27	13	13	10	15	7	16	0	0	0	0	0
CDS:PA1394:-:hypothetical_protein:cds1392:+:254:NC_002516.2	21	11	4	4	10	4	0	0	0	0	0	0
CDS:PA1395:-:hypothetical_protein:cds1393:+:416:NC_002516.2	14	7	5	5	8	3	0	0	1	0	0	0
CDS:PA1396:-:two-component_sensor:cds1394:-:1622:NC_002516.2	135	74	59	55	77	21	29	0	0	0	0	0
CDS:PA1397:-:two-component_response_regulator:cds1395:+:632:NC_002516.2	34	27	13	20	19	5	9	0	1	0	0	0
CDS:PA1398:-:hypothetical_protein:cds1396:+:341:NC_002516.2	47	19	17	11	19	6	10	0	0	0	0	0
CDS:PA1399:-:transcriptional_regulator:cds1397:-:920:NC_002516.2	35	24	9	9	17	2	0	0	0	0	0	0
CDS:PA1400:-:pyruvate_carboxylase:cds1398:+:3287:NC_002516.2	20	21	14	8	21	6	3	0	0	0	0	0
CDS:PA1401:-:hypothetical_protein:cds1399:-:407:NC_002516.2	33	22	11	11	16	8	18	0	0	0	0	0
CDS:PA1402:-:hypothetical_protein:cds1400:-:665:NC_002516.2	21	16	9	14	12	5	0	0	0	0	0	0
CDS:PA1403:-:transcriptional_regulator:cds1401:+:632:NC_002516.2	10	11	5	10	6	4	0	0	0	0	0	0
CDS:PA1404:-:hypothetical_protein:cds1402:-:227:NC_002516.2	12	5	6	3	5	1	0	0	0	0	0	0
CDS:PA1405:-:helicase:cds1403:+:1592:NC_002516.2	177	126	65	81	84	33	10	0	7	0	0	0
CDS:PA1406:-:hypothetical_protein:cds1404:-:758:NC_002516.2	69	44	13	25	31	14	0	0	0	0	0	0
CDS:PA1407:-:hypothetical_protein:cds1405:-:941:NC_002516.2	36	30	11	20	14	10	0	0	0	0	0	0
CDS:PA1408:-:hypothetical_protein:cds1406:-:2423:NC_002516.2	102	75	29	53	58	22	15	0	0	0	0	0
CDS:PA1409:aphA:acetylpolyamine_aminohydrolase:cds1407:+:1040:NC_002516.2	11	3	4	1	3	4	16	0	0	0	0	0
CDS:PA1410:-:periplasmic_spermidine2Fputrescine-binding_protein:cds1408:+:1091:NC_002516.2	13	11	1	4	8	4	1	0	2	0	0	0
CDS:PA1411:-:hypothetical_protein:cds1409:+:911:NC_002516.2	38	27	12	18	24	8	12	0	16	0	0	0
CDS:PA1412:-:hypothetical_protein:cds1410:-:1193:NC_002516.2	1	4	1	2	2	1	0	0	0	0	0	0
CDS:PA1413:-:transcriptional_regulator:cds1411:+:872:NC_002516.2	45	36	16	23	21	6	7	0	0	0	0	0
CDS:PA1414:-:hypothetical_protein:cds1412:+:233:NC_002516.2	2445	2310	847	1652	1819	550	19	0	0	0	0	0
CDS:PA1415:-:hypothetical_protein:cds1413:-:728:NC_002516.2	32	33	12	16	33	6	10	0	0	0	0	0
CDS:PA1416:-:hypothetical_protein:cds1414:-:1382:NC_002516.2	36	46	6	25	59	10	1	0	0	0	0	0
CDS:PA1417:-:hypothetical_protein:cds1415:-:1601:NC_002516.2	99	74	9	44	76	19	3	0	5	0	0	0
CDS:PA1418:-:sodium:solute_symport_protein:cds1416:-:1391:NC_002516.2	166	132	19	59	140	30	15	0	0	0	0	0
CDS:PA1419:-:transporter:cds1417:-:1511:NC_002516.2	200	148	21	74	162	38	5	1	7	0	0	0
CDS:PA1420:-:hypothetical_protein:cds1418:-:419:NC_002516.2	102	82	16	55	124	23	20	0	0	0	0	0
CDS:PA1421:gbuA:guanidinobutyrase:cds1419:-:959:NC_002516.2	469	399	71	236	455	134	19	0	7	0	0	0
CDS:PA1422:gbuR:protein_GbuR:cds1420:+:893:NC_002516.2	47	45	15	10	21	3	0	0	0	0	0	0
CDS:PA1423:bdlA:protein_BdlA:cds1421:-:1253:NC_002516.2	64	57	23	26	41	11	2	0	0	0	0	0
CDS:PA1424:-:hypothetical_protein:cds1422:+:611:NC_002516.2	76	48	30	32	45	21	14	0	0	0	0	0
CDS:PA1424a:-:hypothetical_protein:cds1423:-:335:NC_002516.2	48	43	13	26	33	15	7	0	0	0	0	0
CDS:PA1425:-:ABC_transporter_ATP-binding_protein:cds1424:+:1616:NC_002516.2	130	73	28	45	61	25	1	0	0	0	0	0
CDS:PA1428:-:hypothetical_protein:cds1426:+:431:NC_002516.2	66	37	25	28	42	17	0	0	0	0	0	0
CDS:PA1428a:-:hypothetical_protein:cds1425:-:1589:NC_002516.2	67	52	31	32	63	18	23	0	0	0	0	0
CDS:PA1429:-:cation-transporting_P-type_ATPase:cds1427:+:2708:NC_002516.2	2033	1529	601	1328	1447	440	1	17	8	0	0	0
CDS:PA1430:lasR:transcriptional_regulator_LasR:cds1428:+:719:NC_002516.2	958	700	290	410	570	183	90	0	0	0	0	0
CDS:PA1431:rsaL:regulatory_protein_RsaL:cds1429:-:242:NC_002516.2	1225	344	149	158	157	58	0	0	0	0	0	0
CDS:PA1432:lasI:autoinducer_synthesis_protein_LasI:cds1430:+:605:NC_002516.2	1923	548	214	234	250	73	13	0	0	0	0	0
CDS:PA1433:-:hypothetical_protein:cds1431:-:1952:NC_002516.2	102	45	25	47	47	22	3	0	0	0	0	0
CDS:PA1434:-:hypothetical_protein:cds1432:-:713:NC_002516.2	69	53	16	22	40	11	3	0	0	0	0	0
CDS:PA1435:-:resistance-nodulation-cell_division_28RND29_efflux_membrane_fusion_protein:cds1433:+:1157:NC_002516.2	12	13	4	13	5	3	12	0	0	0	0	0
CDS:PA1436:-:resistance-nodulation-cell_division_28RND29_efflux_transporter:cds1434:+:3110:NC_002516.2	23	20	12	7	16	1	6	7	7	0	0	0
CDS:PA1437:-:two-component_response_regulator:cds1435:+:689:NC_002516.2	43	44	21	25	40	18	11	0	0	0	0	0
CDS:PA1438:-:two-component_sensor:cds1436:+:1445:NC_002516.2	65	49	26	30	23	10	9	0	0	0	0	0
CDS:PA1439:-:hypothetical_protein:cds1437:-:407:NC_002516.2	229	172	77	103	127	38	0	0	0	0	0	0
CDS:PA1440:-:hypothetical_protein:cds1438:-:587:NC_002516.2	618	412	203	253	387	106	110	0	1	0	0	0
CDS:PA1441:-:hypothetical_protein:cds1439:+:1283:NC_002516.2	611	437	187	265	317	88	15	0	6	0	0	0
CDS:PA1442:-:flagellar_basal_body_protein_FliL:cds1440:+:521:NC_002516.2	197	138	74	80	122	30	1	0	0	0	0	0
CDS:PA1443:fliM:flagellar_motor_switch_protein_FliM:cds1441:+:971:NC_002516.2	541	344	175	237	318	127	24	0	0	0	0	0
CDS:PA1444:fliN:flagellar_motor_switch_protein:cds1442:+:473:NC_002516.2	276	255	106	150	183	55	15	0	0	0	0	0
CDS:PA1445:fliO:flagellar_protein_FliO:cds1443:+:452:NC_002516.2	167	161	57	100	123	49	2	0	0	0	0	0
CDS:PA1446:fliP:flagellar_biosynthesis_protein_FliP:cds1444:+:767:NC_002516.2	220	148	88	99	136	40	19	0	8	0	0	0
CDS:PA1447:fliQ:flagellar_biosynthesis_protein_FliQ:cds1445:+:269:NC_002516.2	106	84	50	63	64	20	2	4	0	0	0	0
CDS:PA1448:fliR:flagellar_biosynthesis_protein_FliR:cds1446:+:776:NC_002516.2	157	90	62	88	84	29	23	1	0	0	0	0
CDS:PA1449:flhB:flagellar_biosynthesis_protein_FlhB:cds1447:+:1136:NC_002516.2	97	80	36	41	52	19	0	0	0	0	0	0
CDS:PA1450:-:hypothetical_protein:cds1448:+:1259:NC_002516.2	131	70	30	33	61	27	16	0	0	0	0	0
CDS:PA1451:-:hypothetical_protein:cds1449:+:1343:NC_002516.2	44	31	16	30	40	11	0	0	3	0	0	0
CDS:PA1452:flhA:flagellar_biosynthesis_protein_FlhA:cds1450:+:2123:NC_002516.2	722	460	248	281	397	132	25	20	0	0	0	0
CDS:PA1453:flhF:flagellar_biosynthesis_regulator_FlhF:cds1451:+:1289:NC_002516.2	871	559	262	412	475	132	17	9	0	0	0	0
CDS:PA1454:fleN:flagellar_synthesis_regulator_FleN:cds1452:+:842:NC_002516.2	1062	732	366	494	625	216	8	2	9	0	0	0
CDS:PA1455:fliA:flagellar_biosynthesis_sigma_factor:cds1453:+:743:NC_002516.2	1968	1488	661	815	1277	438	1	0	0	0	0	0
CDS:PA1456:cheY:chemotaxis_protein_CheY:cds1454:+:374:NC_002516.2	501	407	161	246	367	137	8	0	1	0	0	0
CDS:PA1457:cheZ:chemotaxis_protein_CheZ:cds1455:+:788:NC_002516.2	854	735	342	417	676	247	30	0	0	0	0	0
CDS:PA1458:-:two-component_sensor:cds1456:+:2261:NC_002516.2	1511	1170	513	852	987	320	24	0	0	0	0	0
CDS:PA1459:-:chemotaxis-specific_methylesterase:cds1457:+:1106:NC_002516.2	396	340	166	265	296	101	0	0	0	0	0	0
CDS:PA1460:motC:flagellar_motor_protein:cds1458:+:740:NC_002516.2	302	275	130	222	247	73	8	0	4	0	0	0
CDS:PA1461:motD:flagellar_motor_protein_MotD:cds1459:+:890:NC_002516.2	418	276	135	191	219	90	12	0	0	0	0	0
CDS:PA1462:-:plasmid_partitioning_protein:cds1460:+:788:NC_002516.2	585	386	196	289	349	129	37	0	0	0	0	0
CDS:PA1463:-:hypothetical_protein:cds1461:+:890:NC_002516.2	397	315	140	220	243	83	27	0	0	0	0	0
CDS:PA1464:-:purine-binding_chemotaxis_protein:cds1462:+:479:NC_002516.2	485	406	167	322	412	128	31	0	0	0	0	0
CDS:PA1465:-:hypothetical_protein:cds1463:+:407:NC_002516.2	369	235	112	176	194	63	0	0	0	0	0	0
CDS:PA1466:-:hypothetical_protein:cds1464:-:686:NC_002516.2	13	9	4	4	6	4	20	0	0	0	0	0
CDS:PA1467:-:hypothetical_protein:cds1465:+:971:NC_002516.2	58	55	23	35	44	11	0	0	0	0	0	0
CDS:PA1468:-:hypothetical_protein:cds1466:+:416:NC_002516.2	16	10	9	4	16	6	0	0	0	0	0	0
CDS:PA1469:-:hypothetical_protein:cds1467:+:722:NC_002516.2	58	47	28	17	35	11	0	0	0	0	0	0
CDS:PA1470:-:short-chain_dehydrogenase:cds1468:+:737:NC_002516.2	19	24	9	11	11	9	0	0	0	0	0	0
CDS:PA1471:-:hypothetical_protein:cds1469:-:296:NC_002516.2	109	65	40	41	30	10	0	0	0	0	0	0
CDS:PA1472:-:hypothetical_protein:cds1470:-:554:NC_002516.2	39	31	15	28	30	10	13	0	0	0	0	0
CDS:PA1473:-:hypothetical_protein:cds1471:-:335:NC_002516.2	99	96	26	56	83	23	0	0	0	0	0	0
CDS:PA1474:-:hypothetical_protein:cds1472:-:1478:NC_002516.2	232	185	77	104	156	49	1	0	0	0	0	0
CDS:PA1475:ccmA:cytochrome_C_biogenesis_protein_CcmA:cds1473:+:701:NC_002516.2	170	96	55	82	69	25	8	0	0	0	0	0
CDS:PA1476:ccmB:heme_exporter_protein_CcmB:cds1474:+:671:NC_002516.2	143	95	45	73	82	13	12	0	0	0	0	0
CDS:PA1477:ccmC:heme_exporter_protein_CcmC:cds1475:+:758:NC_002516.2	237	138	93	148	149	40	5	0	0	0	0	0
CDS:PA1478:ccmC:hypothetical_protein:cds1476:+:176:NC_002516.2	76	55	28	56	49	15	0	0	0	0	0	0
CDS:PA1479:ccmE:cytochrome_C_biogenesis_protein_CcmE:cds1477:+:488:NC_002516.2	204	172	71	139	131	51	0	0	0	0	0	0
CDS:PA1480:ccmF:cytochrome_C_biogenesis_protein_CcmF:cds1478:+:1973:NC_002516.2	553	456	239	400	407	149	39	10	0	0	0	0
CDS:PA1481:ccmG:cytochrome_C_biogenesis_protein_CcmG:cds1479:+:542:NC_002516.2	205	189	80	144	157	59	16	11	0	0	0	0
CDS:PA1482:ccmH:cytochrome_C_biogenesis_protein_CcmH:cds1480:+:467:NC_002516.2	224	194	77	121	170	71	1	0	0	0	0	0
CDS:PA1483:cycH:cytochrome_C_biogenesis_protein:cds1481:+:1223:NC_002516.2	460	296	141	248	281	74	0	0	0	0	0	0
CDS:PA1483a:-:hypothetical_protein:cds1482:+:416:NC_002516.2	160	94	49	81	78	24	0	0	0	0	0	0
CDS:PA1484:-:transcriptional_regulator:cds1483:-:806:NC_002516.2	39	22	6	16	26	6	1	1	8	0	0	0
CDS:PA1485:-:amino_acid_permease:cds1484:+:1367:NC_002516.2	8	10	2	1	10	1	1	0	0	0	0	0
CDS:PA1486:-:hypothetical_protein:cds1485:+:1100:NC_002516.2	9	7	5	0	2	4	0	0	0	0	0	0
CDS:PA1487:-:carbohydrate_kinase:cds1486:-:1415:NC_002516.2	44	40	16	16	22	13	8	0	1	0	0	0
CDS:PA1488:-:hypothetical_protein:cds1487:-:1238:NC_002516.2	36	22	11	10	14	7	0	0	1	0	0	0
CDS:PA1489:-:hypothetical_protein:cds1488:-:1190:NC_002516.2	38	33	11	18	20	13	0	0	0	0	0	0
CDS:PA1490:-:transcriptional_regulator:cds1489:-:776:NC_002516.2	40	44	20	22	41	10	9	0	0	0	0	0
CDS:PA1491:-:transporter:cds1490:+:1235:NC_002516.2	19	10	9	1	9	4	4	0	0	0	0	0
CDS:PA1492:-:hypothetical_protein:cds1491:+:356:NC_002516.2	9	9	6	7	10	3	1	0	0	0	0	0
CDS:PA1493:cysP:sulfate_ABC_transporter_substrate-binding_protein:cds1492:-:998:NC_002516.2	941	734	367	465	695	227	19	0	0	0	0	0
CDS:PA1494:-:hypothetical_protein:cds1493:-:1655:NC_002516.2	74	69	42	59	98	31	0	0	0	0	0	0
CDS:PA1495:-:hypothetical_protein:cds1494:-:626:NC_002516.2	32	24	13	15	18	6	1	0	0	0	0	0
CDS:PA1496:-:potassium_channel:cds1495:-:851:NC_002516.2	54	44	21	13	30	8	9	0	0	0	0	0
CDS:PA1497:-:transporter:cds1496:-:914:NC_002516.2	14	9	3	0	3	3	0	0	0	0	0	0
CDS:PA1498:pykF:pyruvate_kinase:cds1497:-:1433:NC_002516.2	8	2	2	7	0	2	21	0	0	0	0	0
CDS:PA1499:-:hypothetical_protein:cds1498:-:1265:NC_002516.2	7	3	5	5	2	3	5	0	5	0	0	0
CDS:PA1500:-:oxidoreductase:cds1499:-:890:NC_002516.2	14	12	12	12	8	3	0	0	0	0	0	0
CDS:PA1501:-:hypothetical_protein:cds1500:-:782:NC_002516.2	14	7	1	3	7	2	43	0	0	0	0	0
CDS:PA1502:gcl:glyoxylate_carboligase:cds1501:-:1775:NC_002516.2	20	16	8	11	15	8	15	0	0	0	0	0
CDS:PA1503:-:hypothetical_protein:cds1502:+:431:NC_002516.2	23	18	2	9	6	4	3	0	0	0	0	0
CDS:PA1504:-:transcriptional_regulator:cds1503:-:650:NC_002516.2	353	248	137	139	267	98	8	12	0	0	0	0
CDS:PA1505:moaA2:molybdenum_cofactor_biosynthesis_protein_A:cds1504:+:995:NC_002516.2	1503	1172	582	571	910	290	40	0	0	0	0	0
CDS:PA1506:-:hypothetical_protein:cds1505:+:329:NC_002516.2	75	55	18	23	48	10	0	0	0	0	0	0
CDS:PA1507:-:transporter:cds1506:-:1367:NC_002516.2	37	20	8	10	10	3	0	0	0	0	0	0
CDS:PA1508:-:hypothetical_protein:cds1507:-:260:NC_002516.2	31	33	10	13	13	5	12	0	0	0	0	0
CDS:PA1509:-:hypothetical_protein:cds1508:-:1142:NC_002516.2	271	203	99	156	196	78	10	0	1	0	0	0
CDS:PA1510:-:hypothetical_protein:cds1509:-:1709:NC_002516.2	225	168	77	80	111	36	12	6	33	0	0	0
CDS:PA1511:-:hypothetical_protein:cds1510:-:2528:NC_002516.2	113	94	43	74	81	29	42	0	9	0	0	0
CDS:PA1512:hcpA:secreted_protein_Hcp:cds1511:-:518:NC_002516.2	34	23	11	15	20	6	2	0	3	0	0	0
CDS:PA1513:-:hypothetical_protein:cds1512:-:1277:NC_002516.2	140	133	59	63	96	30	18	0	5	0	0	0
CDS:PA1514:-:ureidoglycolate_hydrolase:cds1513:-:509:NC_002516.2	56	56	19	32	33	16	12	0	0	0	0	0
CDS:PA1515:alc:allantoicase:cds1514:-:998:NC_002516.2	69	82	30	48	58	24	14	0	5	0	0	0
CDS:PA1516:-:hypothetical_protein:cds1515:-:515:NC_002516.2	47	43	12	27	31	11	0	0	5	0	0	0
CDS:PA1517:-:hypothetical_protein:cds1516:-:926:NC_002516.2	153	139	45	129	107	49	57	0	15	0	0	0
CDS:PA1518:-:hypothetical_protein:cds1517:+:380:NC_002516.2	58	43	23	28	36	15	0	0	1	0	0	0
CDS:PA1519:-:transporter:cds1518:-:1349:NC_002516.2	15	13	7	14	18	5	4	0	2	0	0	0
CDS:PA1520:-:transcriptional_regulator:cds1519:+:779:NC_002516.2	573	424	218	243	364	97	22	0	0	0	0	0
CDS:PA1521:-:guanine_deaminase:cds1520:-:1304:NC_002516.2	69	66	26	23	33	9	0	0	0	0	0	0
CDS:PA1522:-:hypothetical_protein:cds1521:-:839:NC_002516.2	70	54	27	39	34	8	0	0	0	0	0	0
CDS:PA1523:xdhB:xanthine_dehydrogenase:cds1522:-:2399:NC_002516.2	197	181	74	62	152	49	66	7	0	0	0	0
CDS:PA1524:xdhA:xanthine_dehydrogenase:cds1523:-:1454:NC_002516.2	224	154	64	82	114	51	10	13	0	0	0	0
CDS:PA1525:alkB2:alkane-1_monooxygenase:cds1524:-:1133:NC_002516.2	35	23	13	27	19	15	0	0	1	0	0	0
CDS:PA1526:-:transcriptional_regulator:cds1525:+:659:NC_002516.2	803	557	253	353	514	150	55	4	0	0	0	0
CDS:PA1527:-:hypothetical_protein:cds1526:+:3488:NC_002516.2	1296	1031	483	658	909	292	19	7	3	0	0	0
CDS:PA1528:zipA:cell_division_protein_ZipA:cds1527:+:869:NC_002516.2	1485	1036	539	633	932	311	44	21	11	0	0	0
CDS:PA1529:lig:NAD-dependent_DNA_ligase_LigA:cds1528:+:2384:NC_002516.2	485	385	221	246	327	118	35	0	9	0	0	0
CDS:PA1530:-:hypothetical_protein:cds1529:+:377:NC_002516.2	138	101	48	62	87	22	16	0	58	0	0	0
CDS:PA1531:ffs:hypothetical_protein:cds1530:-:866:NC_002516.2	27	20	11	14	21	7	4	0	0	0	0	0
CDS:PA1532:dnaX:DNA_polymerase_III_subunits_gamma2Ftau:cds1531:+:2045:NC_002516.2	1180	840	439	525	766	242	37	0	0	0	0	0
CDS:PA1533:-:hypothetical_protein:cds1532:+:326:NC_002516.2	972	633	302	414	580	185	56	0	17	0	0	0
CDS:PA1534:recR:recombination_protein_RecR:cds1533:+:596:NC_002516.2	393	298	137	160	215	91	32	0	2	0	0	0
CDS:PA1535:-:acyl-CoA_dehydrogenase:cds1534:+:1148:NC_002516.2	85	61	39	44	44	16	0	0	0	0	0	0
CDS:PA1536:-:hypothetical_protein:cds1535:-:539:NC_002516.2	37	20	8	14	26	7	6	0	0	0	0	0
CDS:PA1537:-:short-chain_dehydrogenase:cds1536:-:887:NC_002516.2	38	23	6	17	35	8	6	0	1	0	0	0
CDS:PA1538:-:flavin-containing_monooxygenase:cds1537:-:1583:NC_002516.2	36	37	7	10	11	8	7	0	0	0	0	0
CDS:PA1539:-:hypothetical_protein:cds1538:+:848:NC_002516.2	87	48	30	39	42	19	0	0	0	0	0	0
CDS:PA1540:-:multidrug_efflux_system_protein_MdtI:cds1539:-:329:NC_002516.2	58	32	9	18	20	7	1	0	0	0	0	0
CDS:PA1541:-:drug_efflux_transporter:cds1540:-:368:NC_002516.2	170	83	45	41	68	24	18	0	0	0	0	0
CDS:PA1542:-:hypothetical_protein:cds1541:-:836:NC_002516.2	67	56	33	23	43	15	29	0	15	0	0	0
CDS:PA1543:apt:adenine_phosphoribosyltransferase:cds1542:-:548:NC_002516.2	231	168	86	107	147	56	0	0	0	0	0	0
CDS:PA1544:anr:transcriptional_regulator_Anr:cds1543:-:734:NC_002516.2	1395	1106	569	695	1021	319	114	0	16	0	0	0
CDS:PA1545:-:hypothetical_protein:cds1544:+:467:NC_002516.2	182	137	59	98	127	37	2	0	12	0	0	0
CDS:PA1546:hemN:coproporphyrinogen_III_oxidase:cds1545:-:1382:NC_002516.2	6466	4659	2367	3190	4803	1740	33	5	0	0	0	0
CDS:PA1547:-:hypothetical_protein:cds1546:-:683:NC_002516.2	98	49	30	61	50	12	0	0	0	0	0	0
CDS:PA1548:-:hypothetical_protein:cds1547:-:209:NC_002516.2	66	47	24	46	39	14	8	0	0	0	0	0
CDS:PA1549:-:cation-transporting_P-type_ATPase:cds1548:-:2435:NC_002516.2	580	380	177	322	359	100	1	0	8	0	0	0
CDS:PA1550:-:hypothetical_protein:cds1549:-:539:NC_002516.2	451	358	178	341	303	87	29	0	1	0	0	0
CDS:PA1551:-:ferredoxin:cds1550:-:1415:NC_002516.2	1393	1108	577	1113	1030	312	55	7	1	0	0	0
CDS:PA1552:ccoP1:cytochrome_C_oxidase_cbb3-type_subunit_CcoP:cds1551:-:956:NC_002516.2	1721	1648	688	1095	1551	464	62	0	0	0	0	0
CDS:PA1552.1:ccoQ1:cytochrome_C_oxidase_cbb3-type_subunit_CcoQ:cds1552:-:185:NC_002516.2	363	396	231	308	413	125	12	0	0	0	0	0
CDS:PA1553:ccoO1:cbb3-type_cytochrome_C_oxidase_subunit_II:cds1553:-:611:NC_002516.2	750	662	395	614	684	216	38	11	0	0	0	0
CDS:PA1554:ccoN1:cbb3-type_cytochrome_C_oxidase_subunit_I:cds1554:-:1427:NC_002516.2	1566	1389	791	1101	1339	499	209	9	20	0	0	0
CDS:PA1555:ccoP2:cytochrome_C_oxidase_cbb3-type_subunit_CcoP:cds1555:-:926:NC_002516.2	1056	882	481	2258	992	319	58	0	0	0	0	0
CDS:PA1555.1:ccoQ2:cytochrome_C_oxidase_cbb3-type_subunit_CcoQ:cds1556:-:185:NC_002516.2	346	344	189	737	464	127	4	0	4	0	0	0
CDS:PA1556:ccoO2:cbb3-type_cytochrome_C_oxidase_subunit_II:cds1557:-:608:NC_002516.2	761	617	392	1354	841	231	1	0	17	0	0	0
CDS:PA1557:ccoN2:cbb3-type_cytochrome_C_oxidase_subunit_I:cds1558:-:1427:NC_002516.2	2789	2001	1306	2998	2299	846	52	4	36	0	0	0
CDS:PA1558:-:hypothetical_protein:cds1559:+:632:NC_002516.2	39	21	7	11	16	7	0	0	0	0	0	0
CDS:PA1561:aer:aerotaxis_receptor_Aer:cds1560:-:1565:NC_002516.2	3478	2749	1248	2602	2377	873	46	0	49	0	0	0
CDS:PA1562:acnA:aconitate_hydratase:cds1561:-:2732:NC_002516.2	670	674	321	678	671	227	31	0	4	0	0	0
CDS:PA1563:-:RNA_227-O-ribose_methyltransferase:cds1562:+:1058:NC_002516.2	133	98	61	77	101	33	9	0	5	0	0	0
CDS:PA1564:-:sulfur_transfer_protein_SirA:cds1563:+:239:NC_002516.2	212	128	91	92	99	44	11	0	0	0	0	0
CDS:PA1565:-:oxidoreductase:cds1564:-:1310:NC_002516.2	24	34	4	47	24	9	0	0	11	0	0	0
CDS:PA1566:-:hypothetical_protein:cds1565:-:1364:NC_002516.2	63	30	6	52	46	5	9	0	0	0	0	0
CDS:PA1567:-:hypothetical_protein:cds1566:-:1397:NC_002516.2	22	10	3	5	5	2	0	0	0	0	0	0
CDS:PA1568:-:hypothetical_protein:cds1567:-:353:NC_002516.2	4	6	2	1	1	0	1	0	3	0	0	0
CDS:PA1569:-:major_facilitator_superfamily_28MFS29_transporter:cds1568:-:1370:NC_002516.2	20	17	6	12	15	8	1	3	0	0	0	0
CDS:PA1570:-:transcriptional_regulator:cds1569:+:881:NC_002516.2	140	74	48	54	62	21	2	0	1	0	0	0
CDS:PA1571:-:hypothetical_protein:cds1570:-:179:NC_002516.2	94	61	31	45	95	19	10	0	7	0	0	0
CDS:PA1572:-:hypothetical_protein:cds1571:+:1145:NC_002516.2	230	140	60	89	115	35	12	1	3	0	0	0
CDS:PA1573:-:hypothetical_protein:cds1572:+:596:NC_002516.2	103	69	36	47	55	16	2	0	0	0	0	0
CDS:PA1574:-:hypothetical_protein:cds1573:-:281:NC_002516.2	288	151	73	138	126	54	73	0	0	0	0	0
CDS:PA1575:-:hypothetical_protein:cds1574:-:551:NC_002516.2	70	38	19	32	38	17	17	0	0	0	0	0
CDS:PA1576:-:3-hydroxyisobutyrate_dehydrogenase:cds1575:+:866:NC_002516.2	112	68	43	48	66	24	0	0	7	0	0	0
CDS:PA1577:-:hypothetical_protein:cds1576:-:341:NC_002516.2	33	18	7	14	9	6	1	0	1	0	0	0
CDS:PA1578:-:hypothetical_protein:cds1577:+:755:NC_002516.2	27	22	9	24	27	6	0	1	0	0	0	0
CDS:PA1578a:-:hypothetical_protein:cds1578:+:254:NC_002516.2	11	6	7	8	5	1	0	0	0	0	0	0
CDS:PA1579:-:hypothetical_protein:cds1579:+:608:NC_002516.2	638	408	163	213	375	120	64	0	28	0	0	0
CDS:PA1580:gltA:type_II_citrate_synthase:cds1580:-:1286:NC_002516.2	5626	5298	2227	2093	4560	2025	217	0	40	0	0	0
CDS:PA1581:sdhC:succinate_dehydrogenase_subunit_C:cds1581:+:386:NC_002516.2	3111	1905	1578	1416	2175	899	108	24	21	0	0	0
CDS:PA1582:sdhD:succinate_dehydrogenase_subunit_D:cds1582:+:368:NC_002516.2	1175	803	571	625	851	329	204	9	14	0	0	0
CDS:PA1583:sdhA:succinate_dehydrogenase_flavoprotein_subunit:cds1583:+:1772:NC_002516.2	7181	6213	3199	4360	6286	2104	234	1	6	0	0	0
CDS:PA1584:sdhB:succinate_dehydrogenase_iron-sulfur_subunit:cds1584:+:707:NC_002516.2	3806	3467	1785	2396	3480	1096	68	10	0	0	0	0
CDS:PA1585:sucA:2-oxoglutarate_dehydrogenase_E1:cds1585:+:2831:NC_002516.2	8494	8563	4353	5370	8424	2822	188	13	10	0	0	0
CDS:PA1586:sucB:dihydrolipoamide_succinyltransferase:cds1586:+:1229:NC_002516.2	5335	5268	2491	3367	5233	1731	33	7	1	0	0	0
CDS:PA1587:lpdG:dihydrolipoamide_dehydrogenase:cds1587:+:1436:NC_002516.2	4850	4969	2528	3531	4772	1507	87	1	13	0	0	0
CDS:PA1588:sucC:succinyl-CoA_synthetase_subunit_beta:cds1588:+:1166:NC_002516.2	8042	7797	4331	4973	7629	2677	157	18	24	0	0	0
CDS:PA1589:sucD:succinyl-CoA_synthetase_subunit_alpha:cds1589:+:887:NC_002516.2	5916	5419	3104	4003	4939	1659	36	0	1	0	0	0
CDS:PA1590:braB:branched-chain_amino_acid_transporter:cds1590:+:1313:NC_002516.2	299	214	115	143	211	73	29	0	0	0	0	0
CDS:PA1591:-:hypothetical_protein:cds1591:+:764:NC_002516.2	39	16	18	11	18	7	0	0	0	0	0	0
CDS:PA1592:-:hypothetical_protein:cds1592:-:236:NC_002516.2	7317	5907	2694	5772	6150	1412	34	0	8	0	0	0
CDS:PA1593:-:hypothetical_protein:cds1593:+:473:NC_002516.2	56	44	23	22	44	23	0	0	0	0	0	0
CDS:PA1594:-:hypothetical_protein:cds1594:+:446:NC_002516.2	40	24	20	25	29	6	1	6	1	0	0	0
CDS:PA1595:-:hypothetical_protein:cds1595:+:1229:NC_002516.2	96	67	29	50	62	15	0	1	0	0	0	0
CDS:PA1596:htpG:heat_shock_protein_90:cds1596:+:1904:NC_002516.2	4700	5577	2679	2843	3911	1242	55	0	11	0	0	0
CDS:PA1597:-:hypothetical_protein:cds1597:+:725:NC_002516.2	145	120	54	78	85	18	0	0	0	0	0	0
CDS:PA1598:-:3-methyl-2-oxobutanoate_hydroxymethyltransferase:cds1598:-:821:NC_002516.2	8	6	3	2	3	1	0	0	0	0	0	0
CDS:PA1599:-:transcriptional_regulator:cds1599:+:782:NC_002516.2	17	14	4	9	5	4	0	0	0	0	0	0
CDS:PA1600:-:cytochrome_C:cds1600:-:1301:NC_002516.2	37	40	9	15	27	12	12	0	0	0	0	0
CDS:PA1601:-:aldehyde_dehydrogenase:cds1601:-:2246:NC_002516.2	125	113	51	70	105	39	18	0	0	0	0	0
CDS:PA1602:-:oxidoreductase:cds1602:-:491:NC_002516.2	47	36	19	32	28	16	0	0	12	0	0	0
CDS:PA1603:-:transcriptional_regulator:cds1603:-:422:NC_002516.2	94	68	38	46	66	21	8	0	0	0	0	0
CDS:PA1604:-:hypothetical_protein:cds1604:-:905:NC_002516.2	440	358	130	322	318	100	9	0	0	0	0	0
CDS:PA1605:-:hypothetical_protein:cds1605:+:1034:NC_002516.2	42	32	18	23	26	9	17	0	1	0	0	0
CDS:PA1606:-:hypothetical_protein:cds1606:+:476:NC_002516.2	7	8	3	3	7	2	1	0	0	0	0	0
CDS:PA1607:-:hypothetical_protein:cds1607:-:440:NC_002516.2	215	149	66	118	137	43	0	0	0	0	0	0
CDS:PA1608:-:chemotaxis_transducer:cds1608:-:1625:NC_002516.2	202	155	89	113	165	57	29	0	3	0	0	0
CDS:PA1609:fabB:3-oxoacyl-ACP_synthase:cds1609:-:1217:NC_002516.2	2701	1977	1018	1342	1902	609	113	2	9	0	0	0
CDS:PA1610:fabA:3-hydroxydecanoyl-ACP_dehydratase:cds1610:-:515:NC_002516.2	1128	680	362	458	549	209	146	1	16	0	0	0
CDS:PA1611:-:sensor2Fresponse_regulator_hybrid:cds1611:-:1955:NC_002516.2	361	272	96	152	237	75	23	9	0	0	0	0
CDS:PA1612:-:hypothetical_protein:cds1612:-:758:NC_002516.2	78	60	16	37	46	23	0	0	0	0	0	0
CDS:PA1613:-:hypothetical_protein:cds1613:-:2108:NC_002516.2	235	179	77	119	191	64	21	0	8	0	0	0
CDS:PA1614:gpsA:NAD28P29H-dependent_glycerol-3-phosphate_dehydrogenase:cds1614:+:1022:NC_002516.2	427	339	153	211	335	89	46	0	0	0	0	0
CDS:PA1615:-:lipase:cds1615:+:341:NC_002516.2	162	127	53	93	124	34	0	0	0	0	0	0
CDS:PA1616:-:hypothetical_protein:cds1616:+:464:NC_002516.2	156	128	51	77	114	38	12	0	0	0	0	0
CDS:PA1617:-:AMP-binding_protein:cds1617:+:1667:NC_002516.2	184	138	69	100	138	47	7	0	0	0	0	0
CDS:PA1618:-:hypothetical_protein:cds1618:+:437:NC_002516.2	141	73	42	53	69	21	0	0	0	0	0	0
CDS:PA1619:-:transcriptional_regulator:cds1619:+:824:NC_002516.2	178	148	67	78	123	56	13	0	0	0	0	0
CDS:PA1620:-:hypothetical_protein:cds1620:+:641:NC_002516.2	17	12	5	5	11	4	0	0	0	0	0	0
CDS:PA1621:-:hydrolase:cds1621:+:812:NC_002516.2	64	52	18	32	37	13	9	0	0	0	0	0
CDS:PA1622:-:hydrolase:cds1622:+:860:NC_002516.2	50	26	14	18	21	5	0	0	0	0	0	0
CDS:PA1623:-:hypothetical_protein:cds1623:+:662:NC_002516.2	553	436	222	235	424	123	8	0	22	0	0	0
CDS:PA1624:-:hypothetical_protein:cds1624:+:806:NC_002516.2	230	180	82	88	157	50	1	0	0	0	0	0
CDS:PA1625:-:hypothetical_protein:cds1625:+:1067:NC_002516.2	117	80	36	50	56	21	0	0	14	0	0	0
CDS:PA1626:-:major_facilitator_superfamily_28MFS29_transporter:cds1626:-:1274:NC_002516.2	54	39	26	27	48	18	0	0	1	0	0	0
CDS:PA1627:-:transcriptional_regulator:cds1627:-:647:NC_002516.2	39	48	6	21	20	11	0	0	0	0	0	0
CDS:PA1628:-:3-hydroxyacyl-CoA_dehydrogenase:cds1628:-:1529:NC_002516.2	39	19	10	15	27	5	0	0	0	0	0	0
CDS:PA1629:-:enoyl-CoA_hydratase:cds1629:-:785:NC_002516.2	23	23	6	12	17	7	0	0	0	0	0	0
CDS:PA1630:-:transcriptional_regulator:cds1630:+:866:NC_002516.2	84	47	29	43	55	25	1	2	1	0	0	0
CDS:PA1631:-:acyl-CoA_dehydrogenase:cds1631:+:1154:NC_002516.2	27	39	14	24	38	6	12	0	0	0	0	0
CDS:PA1632:kdpF:potassium-transporting_ATPase_F:cds1632:+:185:NC_002516.2	5	3	2	1	1	3	7	0	0	0	0	0
CDS:PA1633:kdpA:potassium-transporting_ATPase_A:cds1633:+:1694:NC_002516.2	14	13	7	8	8	4	1	0	0	0	0	0
CDS:PA1634:kdpB:potassium-transporting_ATPase_subunit_B:cds1634:+:2072:NC_002516.2	19	9	9	5	16	1	0	0	0	0	0	0
CDS:PA1635:kdpC:potassium-transporting_ATPase_subunit_C:cds1635:+:551:NC_002516.2	5	2	1	3	2	1	1	0	0	0	0	0
CDS:PA1636:kdpD:two-component_sensor_KdpD:cds1636:+:2657:NC_002516.2	52	38	18	37	24	11	0	0	8	0	0	0
CDS:PA1637:kdpE:two-component_response_regulator_KdpE:cds1637:+:692:NC_002516.2	36	22	11	13	14	9	0	8	0	0	0	0
CDS:PA1638:-:glutaminase:cds1638:+:908:NC_002516.2	36	33	19	15	30	9	0	1	0	0	0	0
CDS:PA1639:-:hypothetical_protein:cds1639:+:605:NC_002516.2	159	74	39	29	25	9	17	0	0	0	0	0
CDS:PA1640:-:hypothetical_protein:cds1640:-:1037:NC_002516.2	175	131	61	85	109	44	37	0	13	0	0	0
CDS:PA1641:-:hypothetical_protein:cds1641:+:278:NC_002516.2	21	15	11	13	7	12	0	0	0	0	0	0
CDS:PA1642:selD:selenophosphate_synthetase:cds1642:+:1034:NC_002516.2	345	238	100	181	227	68	0	0	0	0	0	0
CDS:PA1643:selD:tRNA_2-selenouridine_synthase:cds1643:+:1109:NC_002516.2	274	245	157	158	176	76	23	0	0	0	0	0
CDS:PA1643a:-:aldehyde-activating_protein:cds1644:-:347:NC_002516.2	18	18	9	10	6	4	0	0	0	0	0	0
CDS:PA1644:-:hypothetical_protein:cds1645:+:608:NC_002516.2	129	91	48	50	79	21	4	0	2	0	0	0
CDS:PA1645:-:hypothetical_protein:cds1646:-:407:NC_002516.2	59	21	11	31	21	6	0	0	1	0	0	0
CDS:PA1646:-:chemotaxis_transducer:cds1647:+:1958:NC_002516.2	52	55	18	32	44	18	0	0	7	0	0	0
CDS:PA1647:-:sulfate_transporter:cds1648:-:1721:NC_002516.2	371	277	128	201	222	83	5	0	0	0	0	0
CDS:PA1648:-:oxidoreductase:cds1649:-:1004:NC_002516.2	56	31	13	33	43	8	0	0	0	0	0	0
CDS:PA1649:-:short-chain_dehydrogenase:cds1650:+:761:NC_002516.2	23	11	5	4	5	6	0	0	0	0	0	0
CDS:PA1650:-:transporter:cds1651:+:893:NC_002516.2	64	44	10	16	34	15	10	0	0	0	0	0
CDS:PA1651:-:transporter:cds1652:-:1196:NC_002516.2	244	165	100	106	194	70	0	0	0	0	0	0
CDS:PA1652:-:hypothetical_protein:cds1653:+:635:NC_002516.2	42	23	14	15	14	4	1	0	0	0	0	0
CDS:PA1653:-:transcriptional_regulator:cds1654:-:476:NC_002516.2	164	92	52	56	104	32	20	0	12	0	0	0
CDS:PA1654:-:aminotransferase:cds1655:+:1166:NC_002516.2	592	563	268	304	518	149	11	0	0	0	0	0
CDS:PA1655:-:glutathione_S-transferase:cds1656:+:602:NC_002516.2	285	253	155	212	283	96	1	0	11	0	0	0
CDS:PA1656:-:hypothetical_protein:cds1657:+:1556:NC_002516.2	529	365	136	180	253	67	1	0	0	0	0	0
CDS:PA1657:-:hypothetical_protein:cds1658:+:506:NC_002516.2	67	43	19	38	39	14	0	0	0	0	0	0
CDS:PA1658:-:hypothetical_protein:cds1659:+:1475:NC_002516.2	111	98	33	114	100	32	1	0	0	0	0	0
CDS:PA1659:-:hypothetical_protein:cds1660:+:407:NC_002516.2	16	9	4	12	10	4	0	0	0	0	0	0
CDS:PA1660:-:hypothetical_protein:cds1661:+:1580:NC_002516.2	26	17	7	31	22	3	14	11	0	0	0	0
CDS:PA1661:-:hypothetical_protein:cds1662:+:1007:NC_002516.2	26	12	2	11	15	4	1	0	0	0	0	0
CDS:PA1662:-:ClpA2FB-type_protease:cds1663:+:2633:NC_002516.2	43	27	18	30	23	7	0	0	0	0	0	0
CDS:PA1663:-:transcriptional_regulator:cds1664:+:1511:NC_002516.2	19	10	5	13	9	3	0	0	0	0	0	0
CDS:PA1664:-:hypothetical_protein:cds1665:+:140:NC_002516.2	1	0	0	0	1	0	0	0	0	0	0	0
CDS:PA1665:-:hypothetical_protein:cds1666:+:1193:NC_002516.2	12	10	2	12	6	0	0	0	0	0	0	0
CDS:PA1666:-:hypothetical_protein:cds1667:+:506:NC_002516.2	4	7	3	8	2	3	1	0	0	0	0	0
CDS:PA1667:-:hypothetical_protein:cds1668:+:1331:NC_002516.2	31	17	14	24	25	15	2	0	0	0	0	0
CDS:PA1668:-:hypothetical_protein:cds1669:+:869:NC_002516.2	5	12	3	13	11	2	0	0	0	0	0	0
CDS:PA1669:-:hypothetical_protein:cds1670:+:3527:NC_002516.2	52	46	11	49	32	14	50	0	0	0	0	0
CDS:PA1670:stp1:serine2Fthreonine_phosphoprotein_phosphatase_Stp1:cds1671:+:728:NC_002516.2	14	5	4	7	11	0	0	0	0	0	0	0
CDS:PA1671:stk1:serine-threonine_kinase_Stk1:cds1672:+:989:NC_002516.2	7	2	1	7	1	2	0	1	0	0	0	0
CDS:PA1672:-:hypothetical_protein:cds1673:-:380:NC_002516.2	59	55	37	35	49	12	30	12	0	0	0	0
CDS:PA1673:-:hypothetical_protein:cds1674:+:461:NC_002516.2	2736	1982	968	1270	2080	615	20	0	9	0	0	0
CDS:PA1674:folE2:GTP_cyclohydrolase_I:cds1675:-:545:NC_002516.2	347	198	127	112	180	60	0	7	0	0	0	0
CDS:PA1675:-:hypothetical_protein:cds1676:-:557:NC_002516.2	130	92	46	29	78	26	10	0	2	0	0	0
CDS:PA1676:-:hypothetical_protein:cds1677:-:320:NC_002516.2	110	108	44	49	90	16	0	0	0	0	0	0
CDS:PA1677:-:hypothetical_protein:cds1678:-:596:NC_002516.2	709	654	300	369	504	182	37	0	0	0	0	0
CDS:PA1678:-:N5-glutamine_S-adenosyl-L-methionine-dependent_methyltransferase:cds1679:+:914:NC_002516.2	153	105	54	67	110	25	17	0	0	0	0	0
CDS:PA1679:-:hypothetical_protein:cds1680:-:779:NC_002516.2	324	306	123	132	230	65	25	0	0	0	0	0
CDS:PA1680:-:hypothetical_protein:cds1681:-:983:NC_002516.2	142	105	57	63	83	37	0	0	0	0	0	0
CDS:PA1681:aroC:chorismate_synthase:cds1682:+:1091:NC_002516.2	465	403	197	242	377	112	0	1	0	0	0	0
CDS:PA1682:-:MFS_metabolite_transporter:cds1683:+:1151:NC_002516.2	201	129	82	70	86	23	6	0	0	0	0	0
CDS:PA1683:-:methylthioribulose-1-phosphate_dehydratase:cds1684:+:617:NC_002516.2	154	96	62	94	114	46	0	0	0	0	0	0
CDS:PA1684:-:12C2-dihydroxy-3-keto-5-methylthiopentene_dioxygenase:cds1685:+:545:NC_002516.2	376	298	139	239	279	103	5	0	0	0	0	0
CDS:PA1685:masA:enolase:cds1686:+:749:NC_002516.2	161	124	61	74	142	37	0	6	0	0	0	0
CDS:PA1686:alkA:DNA-3-methyladenine_glycosidase_II:cds1687:-:893:NC_002516.2	130	86	40	64	42	19	10	0	0	0	0	0
CDS:PA1687:speE:spermidine_synthase:cds1688:+:860:NC_002516.2	271	262	122	198	195	69	23	0	0	0	0	0
CDS:PA1688:-:hypothetical_protein:cds1689:+:869:NC_002516.2	210	114	61	99	106	35	0	0	0	0	0	0
CDS:PA1689:-:hypothetical_protein:cds1690:+:2102:NC_002516.2	467	377	184	263	406	142	14	0	1	0	0	0
CDS:PA1690:pscU:translocation_protein_in_type_III_secretion:cds1691:-:1049:NC_002516.2	17	11	5	9	8	6	21	0	0	0	0	0
CDS:PA1691:pscT:translocation_protein_in_type_III_secretion:cds1692:-:788:NC_002516.2	23	10	14	7	11	5	20	0	0	0	0	0
CDS:PA1692:pscT:translocation_protein_in_type_III_secretion:cds1693:-:266:NC_002516.2	12	4	4	5	6	4	2	0	2	0	0	0
CDS:PA1693:pscR:type_III_secretion_system_protein:cds1694:-:653:NC_002516.2	147	93	61	47	63	29	76	1	6	0	0	0
CDS:PA1694:pscQ:type_III_secretion_system_protein:cds1695:-:929:NC_002516.2	26	11	6	7	5	2	43	0	0	0	0	0
CDS:PA1695:pscP:translocation_protein_in_type_III_secretion:cds1696:-:1109:NC_002516.2	14	14	4	7	5	8	1	0	9	0	0	0
CDS:PA1696:pscO:translocation_protein_in_type_III_secretion:cds1697:-:476:NC_002516.2	13	5	3	8	5	4	6	0	0	0	0	0
CDS:PA1697:pscO:type_III_secretion_system_ATPase:cds1698:-:1322:NC_002516.2	10	9	4	3	9	0	38	2	0	0	0	0
CDS:PA1698:popN:type_III_secretion_outer_membrane_protein_PopN:cds1699:+:866:NC_002516.2	6	8	3	4	1	0	25	0	0	0	0	0
CDS:PA1699:popN:hypothetical_protein:cds1700:+:278:NC_002516.2	3	2	0	3	1	1	6	0	0	0	0	0
CDS:PA1700:-:hypothetical_protein:cds1701:+:371:NC_002516.2	7	4	1	6	1	1	1	0	0	0	0	0
CDS:PA1701:-:hypothetical_protein:cds1702:+:365:NC_002516.2	7	3	1	2	2	2	0	0	0	0	0	0
CDS:PA1702:-:hypothetical_protein:cds1703:+:329:NC_002516.2	3	2	0	1	1	2	0	0	0	0	0	0
CDS:PA1703:pcrD:type_III_secretory_apparatus_protein_PcrD:cds1704:+:2120:NC_002516.2	30	18	7	23	22	6	84	1	0	0	0	0
CDS:PA1704:pcrR:transcriptional_regulator_PcrR:cds1705:+:434:NC_002516.2	13	3	1	6	7	2	5	0	0	0	0	0
CDS:PA1705:pcrG:regulator_in_type_III_secretion:cds1706:+:296:NC_002516.2	12	5	2	2	4	1	15	0	0	0	0	0
CDS:PA1706:pcrV:type_III_secretion_protein_PcrV:cds1707:+:884:NC_002516.2	29	29	11	15	17	4	41	0	3	0	0	0
CDS:PA1707:pcrH:regulatory_protein_PcrH:cds1708:+:503:NC_002516.2	16	16	4	10	11	4	17	0	4	0	0	0
CDS:PA1708:popB:translocator_protein_PopB:cds1709:+:1172:NC_002516.2	41	34	22	22	40	10	130	14	2	0	0	0
CDS:PA1709:popD:translocator_outer_membrane_protein_PopD:cds1710:+:887:NC_002516.2	25	32	15	16	24	7	52	0	0	0	0	0
CDS:PA1710:exsC:exoenzyme_S_synthesis_protein_C:cds1711:+:437:NC_002516.2	65	28	15	15	22	9	93	5	12	0	0	0
CDS:PA1711:exsE:ExsE_protein:cds1712:+:245:NC_002516.2	32	10	8	12	18	4	2	2	7	0	0	0
CDS:PA1712:exsB:exoenzyme_S_synthesis_protein_B:cds1713:+:413:NC_002516.2	33	19	12	11	18	5	1	0	0	0	0	0
CDS:PA1713:exsA:transcriptional_regulator_ExsA:cds1714:+:836:NC_002516.2	115	68	48	43	51	20	94	3	2	0	0	0
CDS:PA1714:exsD:ExsD_protein:cds1715:+:830:NC_002516.2	108	56	37	29	65	21	106	11	15	0	0	0
CDS:PA1715:pscB:type_III_export_apparatus_protein:cds1716:+:422:NC_002516.2	13	20	8	6	12	3	0	0	0	0	0	0
CDS:PA1716:pscC:type_III_secretion_outer_membrane_protein_PscC:cds1717:+:1802:NC_002516.2	75	40	13	31	38	10	52	0	0	0	0	0
CDS:PA1717:pscD:type_III_export_protein_PscD:cds1718:+:1298:NC_002516.2	21	20	6	9	8	4	43	8	5	0	0	0
CDS:PA1718:pscE:type_III_export_protein_PscE:cds1719:+:203:NC_002516.2	9	6	4	4	4	3	14	2	9	0	0	0
CDS:PA1719:pscF:type_III_export_protein_PscF:cds1720:+:257:NC_002516.2	17	11	5	9	12	5	26	10	0	0	0	0
CDS:PA1720:pscG:type_III_export_protein_PscG:cds1721:+:347:NC_002516.2	20	20	8	11	8	4	9	0	0	0	0	0
CDS:PA1721:pscH:type_III_export_protein_PscH:cds1722:+:431:NC_002516.2	15	13	8	10	4	4	7	0	0	0	0	0
CDS:PA1722:pscI:type_III_export_protein_PscI:cds1723:+:338:NC_002516.2	13	13	10	7	15	7	50	0	0	0	0	0
CDS:PA1723:pscJ:type_III_export_protein_PscJ:cds1724:+:746:NC_002516.2	23	36	9	20	30	7	87	1	35	0	0	0
CDS:PA1724:pscK:type_III_export_protein_PscK:cds1725:+:626:NC_002516.2	15	13	2	6	5	1	0	0	0	0	0	0
CDS:PA1725:pscL:type_III_secretion_system_protein:cds1726:+:644:NC_002516.2	17	10	7	4	9	4	25	1	5	0	0	0
CDS:PA1726:bglX:beta-glucosidase:cds1727:-:2294:NC_002516.2	141	100	50	58	81	27	4	0	0	0	0	0
CDS:PA1727:mucR:MucR_protein:cds1728:-:2057:NC_002516.2	331	215	112	116	160	47	16	0	0	0	0	0
CDS:PA1728:-:hypothetical_protein:cds1729:+:341:NC_002516.2	115	84	32	55	60	24	6	0	0	0	0	0
CDS:PA1729:-:hypothetical_protein:cds1730:+:647:NC_002516.2	168	138	72	81	121	31	0	0	0	0	0	0
CDS:PA1730:-:hypothetical_protein:cds1731:+:1412:NC_002516.2	43	37	26	24	43	11	12	0	0	0	0	0
CDS:PA1731:-:hypothetical_protein:cds1732:+:953:NC_002516.2	14	7	6	11	9	2	15	0	0	0	0	0
CDS:PA1732:-:hypothetical_protein:cds1733:+:800:NC_002516.2	26	11	8	14	15	7	0	1	4	0	0	0
CDS:PA1733:-:hypothetical_protein:cds1734:+:731:NC_002516.2	41	16	12	21	20	4	1	0	12	0	0	0
CDS:PA1734:-:hypothetical_protein:cds1735:-:821:NC_002516.2	33	20	6	7	27	5	0	15	7	0	0	0
CDS:PA1735:-:hypothetical_protein:cds1736:+:887:NC_002516.2	61	37	20	26	37	5	0	0	0	0	0	0
CDS:PA1736:-:acetyl-CoA_acetyltransferase:cds1737:+:1205:NC_002516.2	40	48	14	24	48	16	8	0	0	0	0	0
CDS:PA1737:-:3-hydroxyacyl-CoA_dehydrogenase:cds1738:+:2144:NC_002516.2	39	41	18	37	50	14	6	0	0	0	0	0
CDS:PA1738:-:transcriptional_regulator:cds1739:-:914:NC_002516.2	232	181	91	110	178	70	20	0	0	0	0	0
CDS:PA1739:-:oxidoreductase:cds1740:+:971:NC_002516.2	40	22	9	11	16	9	0	0	0	0	0	0
CDS:PA1740:-:hypothetical_protein:cds1741:+:998:NC_002516.2	10	9	3	3	5	1	0	0	7	0	0	0
CDS:PA1741:-:hypothetical_protein:cds1742:-:371:NC_002516.2	157	104	53	53	105	22	11	0	2	0	0	0
CDS:PA1742:-:amidotransferase:cds1743:+:722:NC_002516.2	1481	899	328	546	731	276	52	0	0	0	0	0
CDS:PA1743:-:hypothetical_protein:cds1744:-:239:NC_002516.2	69	62	18	40	43	13	5	5	0	0	0	0
CDS:PA1744:-:hypothetical_protein:cds1745:-:218:NC_002516.2	123	104	54	86	92	36	27	0	7	0	0	0
CDS:PA1745:-:hypothetical_protein:cds1746:-:488:NC_002516.2	40	27	8	12	18	5	5	0	0	0	0	0
CDS:PA1746:-:hypothetical_protein:cds1747:+:506:NC_002516.2	678	387	145	298	298	96	0	0	0	0	0	0
CDS:PA1747:-:hypothetical_protein:cds1748:-:188:NC_002516.2	28	21	12	10	11	5	0	0	0	0	0	0
CDS:PA1748:-:enoyl-CoA_hydratase:cds1749:-:689:NC_002516.2	151	77	38	40	58	25	24	0	0	0	0	0
CDS:PA1749:-:hypothetical_protein:cds1750:+:485:NC_002516.2	488	323	168	233	256	85	28	20	19	0	0	0
CDS:PA1750:-:phospho-2-dehydro-3-deoxyheptonate_aldolase:cds1751:-:1076:NC_002516.2	806	661	355	416	630	231	17	0	1	0	0	0
CDS:PA1751:-:hypothetical_protein:cds1752:+:377:NC_002516.2	60	32	13	24	26	11	0	0	0	0	0	0
CDS:PA1752:-:2-dehydropantoate_2-reductase:cds1753:+:947:NC_002516.2	251	215	89	106	205	51	8	0	6	0	0	0
CDS:PA1753:-:hypothetical_protein:cds1754:+:497:NC_002516.2	172	155	74	112	113	38	6	0	0	0	0	0
CDS:PA1754:cysB:transcriptional_regulator_CysB:cds1755:+:974:NC_002516.2	1636	1293	600	863	1098	372	131	8	22	0	0	0
CDS:PA1755:-:hypothetical_protein:cds1756:-:347:NC_002516.2	136	83	40	56	89	21	10	0	0	0	0	0
CDS:PA1756:cysH:phosphoadenosine_phosphosulfate_reductase:cds1757:-:803:NC_002516.2	128	105	61	63	121	33	28	0	0	0	0	0
CDS:PA1757:thrH:phosphoserine_phosphatase:cds1758:+:617:NC_002516.2	142	119	55	52	107	38	15	0	0	0	0	0
CDS:PA1758:pabB:para-aminobenzoate_synthase_component_I:cds1759:-:1361:NC_002516.2	270	199	111	97	167	64	12	6	5	0	0	0
CDS:PA1759:-:transcriptional_regulator:cds1760:+:2705:NC_002516.2	1252	837	435	461	646	239	19	0	0	0	0	0
CDS:PA1760:-:transcriptional_regulator:cds1761:+:2723:NC_002516.2	315	242	56	84	154	70	15	0	0	0	0	0
CDS:PA1761:-:hypothetical_protein:cds1762:+:437:NC_002516.2	64	38	12	20	47	15	0	0	0	0	0	0
CDS:PA1762:-:hypothetical_protein:cds1763:+:761:NC_002516.2	47	43	16	20	31	18	0	0	0	0	0	0
CDS:PA1763:-:hypothetical_protein:cds1764:+:1025:NC_002516.2	40	42	15	21	39	23	22	0	1	0	0	0
CDS:PA1764:-:hypothetical_protein:cds1765:+:1598:NC_002516.2	23	9	4	5	11	4	19	0	33	0	0	0
CDS:PA1765:-:hypothetical_protein:cds1766:+:1187:NC_002516.2	37	19	23	14	26	7	0	0	10	0	0	0
CDS:PA1766:-:hypothetical_protein:cds1767:-:983:NC_002516.2	890	665	339	506	638	195	35	1	11	0	0	0
CDS:PA1767:-:hypothetical_protein:cds1768:-:1526:NC_002516.2	989	839	452	675	824	282	19	7	4	0	0	0
CDS:PA1768:-:hypothetical_protein:cds1769:-:539:NC_002516.2	380	277	135	138	241	106	37	3	0	0	0	0
CDS:PA1769:-:hypothetical_protein:cds1770:-:824:NC_002516.2	678	509	205	314	369	154	30	0	14	0	0	0
CDS:PA1770:ppsA:phosphoenolpyruvate_synthase:cds1771:+:2375:NC_002516.2	2638	2232	1106	1732	2188	663	15	0	24	0	0	0
CDS:PA1771:estX:EstX_protein:cds1772:+:1010:NC_002516.2	105	102	51	45	101	28	0	0	0	0	0	0
CDS:PA1772:-:ribonuclease_activity_regulator_protein_RraA:cds1773:+:488:NC_002516.2	427	278	131	213	237	97	5	0	0	0	0	0
CDS:PA1773:cmaX:CmaX_protein:cds1774:+:998:NC_002516.2	228	172	101	134	143	65	39	0	1	0	0	0
CDS:PA1774:crfX:CrfX_protein:cds1775:+:254:NC_002516.2	340	225	67	117	129	40	0	0	1	0	0	0
CDS:PA1775:cmpX:hypothetical_protein:cds1776:+:824:NC_002516.2	860	537	319	331	391	140	39	0	1	0	0	0
CDS:PA1776:sigX:RNA_polymerase_sigma_factor_SigX:cds1777:+:497:NC_002516.2	1579	1026	504	587	823	232	84	15	0	0	0	0
CDS:PA1777:oprF:porin:cds1778:+:1052:NC_002516.2	34655	18726	8936	14097	15824	5081	1850	74	125	0	0	0
CDS:PA1778:cobA:uroporphyrin-III_C-methyltransferase:cds1779:-:737:NC_002516.2	16	8	6	4	11	4	0	0	0	0	0	0
CDS:PA1779:-:assimilatory_nitrate_reductase:cds1780:-:2726:NC_002516.2	39	19	12	17	23	11	5	0	0	0	0	0
CDS:PA1780:nirD:assimilatory_nitrite_reductase_small_subunit:cds1781:-:326:NC_002516.2	4	5	2	1	2	1	4	0	0	0	0	0
CDS:PA1781:nirB:assimilatory_nitrite_reductase_large_subunit:cds1782:-:2450:NC_002516.2	6	9	7	9	6	1	1	0	0	0	0	0
CDS:PA1782:-:serine2Fthreonine-protein_kinase:cds1783:-:1595:NC_002516.2	10	8	3	5	14	5	0	0	0	0	0	0
CDS:PA1783:nasA:nitrate_transporter:cds1784:-:1211:NC_002516.2	1	3	0	1	1	0	0	0	0	0	0	0
CDS:PA1784:-:hypothetical_protein:cds1785:-:695:NC_002516.2	15	22	5	8	11	5	1	0	0	0	0	0
CDS:PA1785:-:hypothetical_protein:cds1786:-:578:NC_002516.2	2	5	0	1	1	1	0	0	0	0	0	0
CDS:PA1786:-:hypothetical_protein:cds1787:-:1208:NC_002516.2	14	16	4	9	14	4	1	0	0	0	0	0
CDS:PA1787:acnB:bifunctional_aconitate_hydratase_22F2-methylisocitrate_dehydratase:cds1788:-:2609:NC_002516.2	4591	4277	1977	2883	4208	1449	163	24	8	0	0	0
CDS:PA1788:-:hypothetical_protein:cds1789:+:467:NC_002516.2	54	46	26	19	35	11	15	0	0	0	0	0
CDS:PA1789:-:hypothetical_protein:cds1790:-:863:NC_002516.2	3801	2740	1263	2040	2776	881	47	1	0	0	0	0
CDS:PA1790:-:hypothetical_protein:cds1791:+:623:NC_002516.2	137	87	38	63	57	32	0	0	0	0	0	0
CDS:PA1791:-:hypothetical_protein:cds1792:-:1331:NC_002516.2	150	152	79	136	164	46	11	0	0	0	0	0
CDS:PA1792:-:UDP-22C3-diacylglucosamine_hydrolase:cds1793:-:722:NC_002516.2	394	266	153	215	320	73	12	0	8	0	0	0
CDS:PA1793:ppiB:peptidyl-prolyl_cis-trans_isomerase_B:cds1794:-:497:NC_002516.2	2236	1218	678	918	1365	517	68	0	2	0	0	0
CDS:PA1794:glnS:glutaminyl-tRNA_synthetase:cds1795:+:1670:NC_002516.2	1030	854	493	642	805	253	196	0	8	0	0	0
CDS:PA1795:cysS:cysteinyl-tRNA_synthetase:cds1796:+:1382:NC_002516.2	780	718	335	527	574	208	23	7	1	0	0	0
CDS:PA1796:folD:bifunctional_52C10-methylene-tetrahydrofolate_dehydrogenase2F_52C10-methylene-tetrahydrofolate_cyclohydrolase:cds1797:-:854:NC_002516.2	421	318	180	199	270	116	55	0	0	0	0	0
CDS:PA1797:-:hypothetical_protein:cds1799:-:1832:NC_002516.2	235	177	77	56	136	60	2	0	0	0	0	0
CDS:PA1797a:-:hypothetical_protein:cds1798:+:221:NC_002516.2	47	27	13	19	28	7	0	0	0	0	0	0
CDS:PA1798:parS:two-component_sensor2C_ParS:cds1800:-:1286:NC_002516.2	164	113	71	95	118	43	20	0	0	0	0	0
CDS:PA1799:parR:two-component_response_regulator2C_ParR:cds1801:-:707:NC_002516.2	100	66	46	41	90	27	13	0	0	0	0	0
CDS:PA1800:tig:trigger_factor:cds1802:+:1310:NC_002516.2	5319	3719	2119	2574	3602	1168	69	0	9	0	0	0
CDS:PA1801:clpP:ATP-dependent_Clp_protease_proteolytic_subunit:cds1803:+:641:NC_002516.2	2215	1562	802	1014	1557	453	101	0	0	0	0	0
CDS:PA1802:clpX:ATP-dependent_protease_ATP-binding_subunit_ClpX:cds1804:+:1280:NC_002516.2	8650	6554	2895	3881	5761	1731	318	3	34	0	0	0
CDS:PA1803:lon:Lon_protease:cds1805:+:2396:NC_002516.2	5169	4571	2076	2477	3472	992	210	0	28	0	0	0
CDS:PA1804:hupB:DNA-binding_protein_HU:cds1806:+:272:NC_002516.2	14323	7863	3723	5790	7309	2016	110	0	12	0	0	0
CDS:PA1805:ppiD:peptidyl-prolyl_cis-trans_isomerase_D:cds1807:+:1865:NC_002516.2	1397	1165	542	690	889	309	110	1	9	0	0	0
CDS:PA1806:fabI:NADH-dependent_enoyl-ACP_reductase:cds1808:-:797:NC_002516.2	219	141	71	134	162	60	8	0	0	0	0	0
CDS:PA1807:-:ABC_transporter_ATP-binding_protein:cds1809:-:1610:NC_002516.2	295	229	112	185	245	96	20	0	0	0	0	0
CDS:PA1808:-:ABC_transporter_permease:cds1810:-:1019:NC_002516.2	219	154	84	107	114	49	5	0	0	0	0	0
CDS:PA1809:-:ABC_transporter_permease:cds1811:-:1082:NC_002516.2	235	172	85	126	163	54	7	0	0	0	0	0
CDS:PA1810:-:ABC_transporter:cds1812:-:1847:NC_002516.2	568	487	226	297	499	158	29	12	1	0	0	0
CDS:PA1811:-:solute-binding_protein:cds1813:-:1829:NC_002516.2	697	588	254	375	578	194	80	0	0	0	0	0
CDS:PA1812:mltD:membrane-bound_lytic_murein_transglycosylase_D:cds1814:-:1604:NC_002516.2	1261	957	572	593	944	321	52	21	3	0	0	0
CDS:PA1813:-:hydroxyacylglutathione_hydrolase:cds1815:-:776:NC_002516.2	203	164	80	91	139	52	14	17	4	0	0	0
CDS:PA1814:-:hypothetical_protein:cds1816:+:761:NC_002516.2	220	149	73	82	153	49	15	0	8	0	0	0
CDS:PA1815:rnhA:ribonuclease_H:cds1817:+:446:NC_002516.2	129	94	36	57	92	34	0	12	0	0	0	0
CDS:PA1816:dnaQ:DNA_polymerase_III_subunit_epsilon:cds1818:+:740:NC_002516.2	279	197	95	131	153	60	1	0	0	0	0	0
CDS:PA1817:-:hypothetical_protein:cds1819:-:389:NC_002516.2	118	75	40	42	60	27	21	0	0	0	0	0
CDS:PA1818:ldcA:lysine-specific_pyridoxal_527-phosphate-dependent_carboxylase_LdcA:cds1820:+:2255:NC_002516.2	408	341	121	146	292	92	21	7	20	0	0	0
CDS:PA1819:-:amino_acid_permease:cds1821:+:1355:NC_002516.2	214	189	77	92	141	51	1	0	0	0	0	0
CDS:PA1820:nhaB:sodium2Fproton_antiporter:cds1822:-:1502:NC_002516.2	153	112	63	86	95	44	15	0	1	0	0	0
CDS:PA1821:-:enoyl-CoA_hydratase:cds1823:+:812:NC_002516.2	437	374	146	183	282	95	44	2	0	0	0	0
CDS:PA1822:fimL:hypothetical_protein:cds1824:+:1688:NC_002516.2	789	524	324	381	521	192	0	0	0	0	0	0
CDS:PA1823:fimL:NADH_pyrophosphatase:cds1825:+:836:NC_002516.2	280	204	104	144	172	55	0	0	0	0	0	0
CDS:PA1824:-:hypothetical_protein:cds1826:-:779:NC_002516.2	31	27	13	24	17	7	1	0	0	0	0	0
CDS:PA1825:-:hypothetical_protein:cds1827:+:644:NC_002516.2	36	30	17	10	12	5	0	0	0	0	0	0
CDS:PA1826:-:transcriptional_regulator:cds1828:-:905:NC_002516.2	52	32	15	37	26	8	0	0	0	0	0	0
CDS:PA1827:-:short-chain_dehydrogenase:cds1829:+:761:NC_002516.2	31	16	4	11	6	3	15	0	0	0	0	0
CDS:PA1828:-:short-chain_dehydrogenase:cds1830:-:767:NC_002516.2	281	170	80	135	170	58	14	0	8	0	0	0
CDS:PA1829:-:hypothetical_protein:cds1831:-:1070:NC_002516.2	230	168	84	142	201	54	14	0	5	0	0	0
CDS:PA1830:-:hypothetical_protein:cds1832:-:314:NC_002516.2	1370	895	343	697	903	298	45	0	0	0	0	0
CDS:PA1831:-:hypothetical_protein:cds1833:-:710:NC_002516.2	425	297	100	225	295	89	30	0	0	0	0	0
CDS:PA1832:-:periplasmic_protease:cds1834:+:1025:NC_002516.2	468	332	162	253	292	65	24	0	11	0	0	0
CDS:PA1833:-:oxidoreductase:cds1835:+:992:NC_002516.2	332	271	103	192	247	51	5	0	0	0	0	0
CDS:PA1833a:-:alpha2Fbeta_hydrolase:cds1836:-:875:NC_002516.2	19	12	15	9	12	2	8	0	0	0	0	0
CDS:PA1835:-:hypothetical_protein:cds1837:-:437:NC_002516.2	50	34	21	24	29	10	0	2	0	0	0	0
CDS:PA1836:-:transcriptional_regulator:cds1838:+:581:NC_002516.2	28	27	13	21	23	5	0	0	0	0	0	0
CDS:PA1837:-:hypothetical_protein:cds1839:-:497:NC_002516.2	113	66	35	74	65	24	0	0	0	0	0	0
CDS:PA1837a:-:hypothetical_protein:cds1841:-:227:NC_002516.2	10	15	11	8	17	1	0	0	9	0	0	0
CDS:PA1838:cysI:sulfite_reductase:cds1840:-:1658:NC_002516.2	299	214	113	202	217	99	19	0	10	0	0	0
CDS:PA1839:-:ribosomal_RNA_large_subunit_methyltransferase_N:cds1842:-:1040:NC_002516.2	78	53	27	46	58	13	16	0	1	0	0	0
CDS:PA1840:-:hypothetical_protein:cds1843:+:362:NC_002516.2	139	84	43	45	70	27	0	7	2	0	0	0
CDS:PA1841:-:hypothetical_protein:cds1844:+:497:NC_002516.2	148	71	42	49	74	31	0	0	0	0	0	0
CDS:PA1842:-:hypothetical_protein:cds1845:-:362:NC_002516.2	124	109	51	74	116	36	0	0	0	0	0	0
CDS:PA1843:metH:B12-dependent_methionine_synthase:cds1846:-:3704:NC_002516.2	1239	1029	449	613	842	319	22	0	0	0	0	0
CDS:PA1844:-:hypothetical_protein:cds1847:-:464:NC_002516.2	12	10	4	13	13	2	0	0	0	0	0	0
CDS:PA1845:-:hypothetical_protein:cds1848:-:518:NC_002516.2	7	4	1	4	7	2	0	0	0	0	0	0
CDS:PA1846:cti:cis2Ftrans_isomerase:cds1849:+:2288:NC_002516.2	441	310	164	186	278	107	16	5	0	0	0	0
CDS:PA1847:-:hypothetical_protein:cds1850:+:584:NC_002516.2	1003	604	314	425	513	199	118	19	24	0	0	0
CDS:PA1848:-:major_facilitator_superfamily_28MFS29_transporter:cds1851:-:1169:NC_002516.2	24	14	8	6	9	7	0	1	0	0	0	0
CDS:PA1849:-:hypothetical_protein:cds1852:-:242:NC_002516.2	2	1	2	0	1	1	0	0	0	0	0	0
CDS:PA1850:-:transcriptional_regulator:cds1853:-:1004:NC_002516.2	62	30	19	26	35	6	1	0	5	0	0	0
CDS:PA1851:-:hypothetical_protein:cds1854:+:1205:NC_002516.2	54	22	16	16	29	7	15	0	0	0	0	0
CDS:PA1852:-:hypothetical_protein:cds1855:-:275:NC_002516.2	440	250	111	146	196	61	94	13	18	0	0	0
CDS:PA1853:-:transcriptional_regulator:cds1856:+:863:NC_002516.2	98	52	23	34	31	16	9	0	0	0	0	0
CDS:PA1854:-:hypothetical_protein:cds1857:-:1157:NC_002516.2	8	6	1	1	3	0	2	17	9	0	0	0
CDS:PA1855:-:hypothetical_protein:cds1858:-:221:NC_002516.2	2	1	0	2	2	0	0	0	0	0	0	0
CDS:PA1856:-:cbb3-type_cytochrome_C_oxidase_subunit_I:cds1859:-:1442:NC_002516.2	33	12	10	16	14	7	7	0	5	0	0	0
CDS:PA1857:-:hypothetical_protein:cds1860:-:923:NC_002516.2	117	94	41	56	68	23	0	0	7	0	0	0
CDS:PA1858:str:streptomycin_32727-phosphotransferase:cds1861:-:827:NC_002516.2	41	22	12	20	23	9	12	0	1	0	0	0
CDS:PA1859:-:transcriptional_regulator:cds1862:-:887:NC_002516.2	51	23	22	27	27	17	4	0	0	0	0	0
CDS:PA1860:-:hypothetical_protein:cds1863:+:827:NC_002516.2	32	17	8	7	17	1	11	0	0	0	0	0
CDS:PA1861:modC:molybdenum_transporter_ModC:cds1864:-:1085:NC_002516.2	82	66	41	46	54	27	0	1	0	0	0	0
CDS:PA1862:modB:molybdenum_transporter_ModB:cds1865:-:686:NC_002516.2	118	93	40	43	74	22	10	0	0	0	0	0
CDS:PA1863:modA:molybdate-binding_periplasmic_protein_ModA:cds1866:-:755:NC_002516.2	99	105	46	56	88	27	0	0	1	0	0	0
CDS:PA1864:-:transcriptional_regulator:cds1867:-:650:NC_002516.2	43	29	10	21	20	7	5	0	0	0	0	0
CDS:PA1865:-:hypothetical_protein:cds1868:+:1679:NC_002516.2	98	72	39	35	45	20	6	0	8	0	0	0
CDS:PA1866:-:hypothetical_protein:cds1869:+:2276:NC_002516.2	83	46	18	25	27	7	0	0	8	0	0	0
CDS:PA1866a:-:hypothetical_protein:cds1870:+:209:NC_002516.2	69	63	26	31	63	28	9	0	0	0	0	0
CDS:PA1867:xphA:XphA_protein:cds1871:+:527:NC_002516.2	12	14	9	5	8	4	0	0	0	0	0	0
CDS:PA1868:xqhA:secretion_protein_XqhA:cds1872:+:2330:NC_002516.2	22	14	12	10	12	5	15	0	0	0	0	0
CDS:PA1869:-:acyl_carrier_protein:cds1873:+:239:NC_002516.2	6	2	1	1	0	1	0	0	0	0	0	0
CDS:PA1870:-:hypothetical_protein:cds1874:+:425:NC_002516.2	8	10	0	1	6	1	1	0	0	0	0	0
CDS:PA1871:lasA:LasA_protease:cds1875:+:1256:NC_002516.2	13	7	4	5	3	1	0	0	0	0	0	0
CDS:PA1872:-:hypothetical_protein:cds1876:-:791:NC_002516.2	119	90	46	55	87	26	0	0	0	0	0	0
CDS:PA1873:-:hypothetical_protein:cds1877:-:1022:NC_002516.2	13	3	2	3	6	2	0	3	0	0	0	0
CDS:PA1874:-:hypothetical_protein:cds1878:+:7406:NC_002516.2	55	54	11	21	25	8	26	1	3	0	0	0
CDS:PA1875:-:hypothetical_protein:cds1879:+:1277:NC_002516.2	33	10	1	9	5	2	4	0	0	0	0	0
CDS:PA1876:-:ABC_transporter_ATP-binding_protein2Fpermease:cds1880:+:2171:NC_002516.2	43	26	18	15	27	2	1	0	0	0	0	0
CDS:PA1877:-:secretion_protein:cds1881:+:1187:NC_002516.2	8	7	2	2	11	1	0	0	0	0	0	0
CDS:PA1878:-:hypothetical_protein:cds1882:-:578:NC_002516.2	19	20	9	6	16	2	0	0	0	0	0	0
CDS:PA1879:-:hypothetical_protein:cds1883:-:554:NC_002516.2	16	12	4	5	7	0	3	0	0	0	0	0
CDS:PA1880:-:oxidoreductase:cds1884:-:2195:NC_002516.2	45	33	27	21	24	9	0	1	0	0	0	0
CDS:PA1881:-:oxidoreductase:cds1885:-:461:NC_002516.2	12	10	6	3	8	9	0	0	1	0	0	0
CDS:PA1882:-:transporter:cds1886:+:323:NC_002516.2	64	54	11	29	35	12	7	0	0	0	0	0
CDS:PA1883:-:NADH-ubiquinone2Fplastoquinone_oxidoreductase:cds1887:+:398:NC_002516.2	12	7	2	11	3	1	0	0	0	0	0	0
CDS:PA1884:-:transcriptional_regulator:cds1888:-:551:NC_002516.2	53	20	16	14	23	9	0	0	0	0	0	0
CDS:PA1885:-:hypothetical_protein:cds1889:+:533:NC_002516.2	48	43	8	10	21	6	0	0	0	0	0	0
CDS:PA1886:polB:DNA_polymerase_II:cds1890:+:2363:NC_002516.2	252	194	69	108	134	36	10	0	11	0	0	0
CDS:PA1887:-:hypothetical_protein:cds1891:-:668:NC_002516.2	7	5	7	2	0	1	0	0	6	0	0	0
CDS:PA1888:-:hypothetical_protein:cds1892:-:1409:NC_002516.2	12	7	10	7	10	3	0	0	0	0	0	0
CDS:PA1889:-:hypothetical_protein:cds1893:+:983:NC_002516.2	73	48	25	34	55	15	0	0	0	0	0	0
CDS:PA1890:-:glutathione_S-transferase:cds1894:-:623:NC_002516.2	81	60	37	27	53	15	13	0	1	0	0	0
CDS:PA1891:-:hypothetical_protein:cds1895:-:389:NC_002516.2	0	1	0	1	0	1	5	0	0	0	0	0
CDS:PA1892:-:hypothetical_protein:cds1896:-:737:NC_002516.2	3	4	3	3	4	3	5	11	0	0	0	0
CDS:PA1893:-:hypothetical_protein:cds1897:-:2429:NC_002516.2	7	7	3	1	4	1	11	0	13	0	0	0
CDS:PA1894:-:hypothetical_protein:cds1898:-:692:NC_002516.2	7	6	4	1	1	2	23	0	5	0	0	0
CDS:PA1895:-:hypothetical_protein:cds1899:-:1274:NC_002516.2	8	5	4	2	3	1	4	0	0	0	0	0
CDS:PA1896:-:hypothetical_protein:cds1900:-:1169:NC_002516.2	2	1	2	1	1	2	0	0	7	0	0	0
CDS:PA1897:-:hypothetical_protein:cds1901:-:767:NC_002516.2	4	1	1	1	8	1	0	0	6	0	0	0
CDS:PA1898:qscR:quorum-sensing_control_repressor:cds1902:+:713:NC_002516.2	22	12	5	5	9	5	1	0	1	0	0	0
CDS:PA1899:phzA2:phenazine_biosynthesis_protein:cds1903:+:488:NC_002516.2	1	1	1	0	0	0	0	0	0	0	0	0
CDS:PA1900:phzB2:phenazine_biosynthesis_protein:cds1904:+:488:NC_002516.2	10	3	5	4	5	2	0	0	13	0	0	0
CDS:PA1901:phzC2:phenazine_biosynthesis_protein_PhzC:cds1905:+:1217:NC_002516.2	63	21	11	13	17	11	0	0	0	0	0	0
CDS:PA1902:phzD2:phenazine_biosynthesis_protein_PhzD:cds1906:+:623:NC_002516.2	1	4	2	1	2	0	12	0	12	0	0	0
CDS:PA1903:phzE2:phenazine_biosynthesis_protein_PhzE:cds1907:+:1883:NC_002516.2	7	6	2	2	9	1	13	0	10	0	0	0
CDS:PA1904:phzF2:phenazine_biosynthesis_protein:cds1908:+:836:NC_002516.2	4	5	1	1	2	0	0	0	8	0	0	0
CDS:PA1905:phzG2:pyridoxamine_527-phosphate_oxidase:cds1909:+:647:NC_002516.2	15	4	0	3	2	2	0	0	7	0	0	0
CDS:PA1906:-:hypothetical_protein:cds1910:-:536:NC_002516.2	28	22	8	4	18	3	5	0	0	0	0	0
CDS:PA1907:-:hypothetical_protein:cds1911:-:1640:NC_002516.2	13	7	6	3	5	2	5	0	7	0	0	0
CDS:PA1908:-:major_facilitator_superfamily_28MFS29_transporter:cds1912:-:1211:NC_002516.2	9	2	3	4	6	2	0	0	0	0	0	0
CDS:PA1909:-:hypothetical_protein:cds1913:-:1151:NC_002516.2	11	14	2	4	18	4	0	0	0	0	0	0
CDS:PA1910:femA:ferric-mycobactin_receptor2C_FemA:cds1914:-:2414:NC_002516.2	15	18	11	1	22	7	0	0	8	0	0	0
CDS:PA1911:femR:sigma_factor_regulator_FemR:cds1915:-:950:NC_002516.2	11	7	5	5	17	2	0	0	0	0	0	0
CDS:PA1912:femI:ECF_sigma_factor_FemI:cds1916:-:506:NC_002516.2	28	22	10	16	41	9	0	0	0	0	0	0
CDS:PA1913:-:hypothetical_protein:cds1917:-:680:NC_002516.2	89	74	28	50	76	21	0	7	0	0	0	0
CDS:PA1914:-:hypothetical_protein:cds1918:-:1226:NC_002516.2	10	4	3	1	3	1	14	9	1	0	0	0
CDS:PA1915:-:hypothetical_protein:cds1919:-:1547:NC_002516.2	125	94	32	70	62	18	28	0	19	0	0	0
CDS:PA1916:-:amino_acid_permease:cds1920:-:1232:NC_002516.2	3	2	2	2	4	0	25	0	8	0	0	0
CDS:PA1917:-:hypothetical_protein:cds1921:-:347:NC_002516.2	0	0	0	0	0	0	0	0	0	0	0	0
CDS:PA1918:-:hypothetical_protein:cds1922:-:1400:NC_002516.2	8	2	2	3	6	1	7	0	0	0	0	0
CDS:PA1919:nrdG:class_III_28anaerobic29_ribonucleoside-triphosphate_reductase_activating_protein_NrdG:cds1923:-:698:NC_002516.2	16	14	4	11	11	2	0	0	0	0	0	0
CDS:PA1920:nrdD:anaerobic_ribonucleoside_triphosphate_reductase:cds1924:-:2027:NC_002516.2	83	55	23	68	81	33	26	8	2	0	0	0
CDS:PA1921:-:hypothetical_protein:cds1925:-:809:NC_002516.2	2	7	2	7	3	2	0	0	0	0	0	0
CDS:PA1922:-:TonB-dependent_receptor:cds1926:+:1961:NC_002516.2	7	2	2	1	8	5	1	0	0	0	0	0
CDS:PA1923:-:cobaltochelatase_subunit_CobN:cds1927:+:3845:NC_002516.2	9	10	4	3	6	2	28	0	0	0	0	0
CDS:PA1924:-:hypothetical_protein:cds1928:+:476:NC_002516.2	1	1	1	2	0	0	0	0	2	0	0	0
CDS:PA1925:-:hypothetical_protein:cds1929:+:326:NC_002516.2	2	3	2	0	1	1	0	0	9	0	0	0
CDS:PA1926:-:hypothetical_protein:cds1930:+:1850:NC_002516.2	188	169	82	107	144	59	40	0	0	0	0	0
CDS:PA1927:metE:5-methyltetrahydropteroyltriglutamate2Fhomocysteine_S-methyltransferase:cds1931:+:2300:NC_002516.2	48	41	15	35	40	10	0	0	6	0	0	0
CDS:PA1928:rimJ:ribosomal_protein_alanine_acetyltransferase:cds1932:-:569:NC_002516.2	10	5	8	6	14	3	0	0	0	0	0	0
CDS:PA1929:-:hypothetical_protein:cds1933:-:296:NC_002516.2	13	4	3	4	7	1	0	0	0	0	0	0
CDS:PA1930:-:chemotaxis_transducer:cds1934:+:1295:NC_002516.2	33	27	11	13	20	8	13	0	0	0	0	0
CDS:PA1931:-:ferredoxin:cds1935:+:512:NC_002516.2	12	15	0	6	5	3	0	0	0	0	0	0
CDS:PA1932:-:hydroxylase_molybdopterin-containing_subunit:cds1936:+:989:NC_002516.2	11	6	5	3	3	0	7	0	1	0	0	0
CDS:PA1933:-:hydroxylase_large_subunit:cds1937:+:2204:NC_002516.2	34	25	11	17	24	8	12	0	0	0	0	0
CDS:PA1934:-:hypothetical_protein:cds1938:+:380:NC_002516.2	42	24	21	25	27	12	0	0	0	0	0	0
CDS:PA1937:-:hypothetical_protein:cds1939:+:308:NC_002516.2	11	9	7	6	14	5	10	0	19	0	0	0
CDS:PA1938:-:hypothetical_protein:cds1940:+:821:NC_002516.2	54	25	16	16	28	6	13	0	2	0	0	0
CDS:PA1939:-:hypothetical_protein:cds1941:-:1997:NC_002516.2	798	626	316	367	590	224	66	9	18	0	0	0
CDS:PA1940:-:hypothetical_protein:cds1942:-:1139:NC_002516.2	114	91	44	52	87	43	23	10	0	0	0	0
CDS:PA1941:-:hypothetical_protein:cds1943:-:1895:NC_002516.2	549	430	242	240	441	162	63	0	0	0	0	0
CDS:PA1942:-:hypothetical_protein:cds1944:-:230:NC_002516.2	2358	1517	908	1372	1340	683	156	0	0	0	0	0
CDS:PA1943:-:hypothetical_protein:cds1945:-:1097:NC_002516.2	159	119	51	62	93	42	2	0	0	0	0	0
CDS:PA1944:-:hypothetical_protein:cds1946:+:1487:NC_002516.2	136	120	41	77	97	42	1	0	0	0	0	0
CDS:PA1945:-:transcriptional_regulator:cds1947:+:1328:NC_002516.2	30	25	13	27	22	6	0	0	0	0	0	0
CDS:PA1946:rbsB:ribose_ABC_transporter_substrate-binding_protein:cds1948:+:959:NC_002516.2	461	328	155	182	235	102	19	0	0	0	0	0
CDS:PA1947:rbsA:ribose_transporter_RbsA:cds1949:+:1532:NC_002516.2	121	92	34	42	64	24	0	0	0	0	0	0
CDS:PA1948:rbsC:ribose_ABC_transporter_membrane_protein:cds1950:+:998:NC_002516.2	85	41	15	27	37	22	22	0	0	0	0	0
CDS:PA1949:rbsR:ribose_operon_repressor_RbsR:cds1951:+:1013:NC_002516.2	144	91	20	58	66	32	2	0	11	0	0	0
CDS:PA1950:rbsK:ribokinase:cds1952:+:926:NC_002516.2	246	147	48	105	126	34	0	0	0	0	0	0
CDS:PA1951:-:hypothetical_protein:cds1953:-:1265:NC_002516.2	15	13	3	12	6	1	10	0	9	0	0	0
CDS:PA1952:-:hypothetical_protein:cds1954:-:752:NC_002516.2	2	0	1	0	0	0	0	0	0	0	0	0
CDS:PA1953:-:hypothetical_protein:cds1955:-:680:NC_002516.2	3	0	1	0	1	0	0	0	0	0	0	0
CDS:PA1954:-:hypothetical_protein:cds1956:-:1022:NC_002516.2	7	5	3	5	3	3	1	0	0	0	0	0
CDS:PA1955:-:hypothetical_protein:cds1957:-:569:NC_002516.2	1	1	0	1	1	0	8	0	0	0	0	0
CDS:PA1956:-:hypothetical_protein:cds1958:-:488:NC_002516.2	3	3	2	0	6	0	0	0	0	0	0	0
CDS:PA1957:-:hypothetical_protein:cds1959:-:527:NC_002516.2	54	31	10	17	26	7	0	0	0	0	0	0
CDS:PA1958:-:transporter:cds1960:-:575:NC_002516.2	55	26	13	21	27	7	6	0	11	0	0	0
CDS:PA1959:bacA:undecaprenyl_pyrophosphate_phosphatase:cds1961:+:833:NC_002516.2	89	63	30	43	57	17	20	0	0	0	0	0
CDS:PA1960:-:hypothetical_protein:cds1962:+:722:NC_002516.2	30	22	13	14	10	4	0	0	0	0	0	0
CDS:PA1961:-:transcriptional_regulator:cds1963:-:935:NC_002516.2	58	36	21	21	16	12	0	0	0	0	0	0
CDS:PA1962:azoR2:azoreductase:cds1964:+:608:NC_002516.2	12	10	6	9	8	5	0	0	0	0	0	0
CDS:PA1963:-:hypothetical_protein:cds1965:+:266:NC_002516.2	302	186	98	99	128	36	0	0	0	0	0	0
CDS:PA1964:-:ABC_transporter_ATP-binding_protein:cds1966:-:1565:NC_002516.2	854	539	331	374	522	190	69	0	22	0	0	0
CDS:PA1965:-:hypothetical_protein:cds1967:+:335:NC_002516.2	42	30	13	19	19	8	0	0	0	0	0	0
CDS:PA1966:-:hypothetical_protein:cds1968:+:371:NC_002516.2	29	12	9	11	11	4	1	0	0	0	0	0
CDS:PA1967:-:hypothetical_protein:cds1969:-:500:NC_002516.2	61	47	13	39	38	10	0	0	10	0	0	0
CDS:PA1968:-:hypothetical_protein:cds1970:+:257:NC_002516.2	60	32	20	32	36	8	12	0	0	0	0	0
CDS:PA1969:-:hypothetical_protein:cds1971:+:392:NC_002516.2	442	287	133	188	259	87	0	0	0	0	0	0
CDS:PA1970:-:hypothetical_protein:cds1972:-:239:NC_002516.2	670	392	215	276	316	115	4	0	0	0	0	0
CDS:PA1971:braZ:branched-chain_amino_acid_ABC_transporter:cds1973:-:1313:NC_002516.2	101	55	30	27	47	24	30	0	11	0	0	0
CDS:PA1972:-:hypothetical_protein:cds1974:+:1703:NC_002516.2	11	11	9	2	15	3	18	0	0	0	0	0
CDS:PA1973:pqqF:pyrroloquinoline_quinone_biosynthesis_protein_F:cds1975:+:2327:NC_002516.2	100	60	24	34	38	23	0	0	0	0	0	0
CDS:PA1974:-:hypothetical_protein:cds1976:+:1199:NC_002516.2	12	6	2	8	11	1	0	0	0	0	0	0
CDS:PA1975:-:hypothetical_protein:cds1977:+:1163:NC_002516.2	11	7	3	8	7	2	0	0	0	0	0	0
CDS:PA1976:ercS%27:ErcS_protein:cds1978:+:2645:NC_002516.2	17	18	7	12	13	3	22	8	0	0	0	0
CDS:PA1977:-:hypothetical_protein:cds1979:-:863:NC_002516.2	22	14	7	5	5	5	0	0	0	0	0	0
CDS:PA1978:erbR:response_regulator_ErbR:cds1980:-:665:NC_002516.2	74	53	28	20	39	22	0	0	1	0	0	0
CDS:PA1979:eraS:sensor_kinase_EraS:cds1981:+:650:NC_002516.2	3	1	0	1	1	1	8	0	0	0	0	0
CDS:PA1980:eraR:response_regulator_EraR:cds1982:+:677:NC_002516.2	2	1	1	2	2	1	17	0	0	0	0	0
CDS:PA1981:-:hypothetical_protein:cds1983:-:647:NC_002516.2	0	1	0	0	0	0	0	0	0	0	0	0
CDS:PA1982:exaA:quinoprotein_ethanol_dehydrogenase:cds1984:-:1871:NC_002516.2	15	2	6	3	5	2	1	0	1	0	0	0
CDS:PA1983:exaB:cytochrome_C550:cds1985:+:437:NC_002516.2	2	2	1	0	2	0	0	0	0	0	0	0
CDS:PA1984:exaC:NAD2B_dependent_aldehyde_dehydrogenase_ExaC:cds1986:+:1520:NC_002516.2	54	57	9	20	62	13	4	26	0	0	0	0
CDS:PA1985:pqqA:coenzyme_PQQ_synthesis_protein_PqqA:cds1987:+:71:NC_002516.2	116	80	26	31	51	21	0	0	0	0	0	0
CDS:PA1986:pqqB:pyrroloquinoline_quinone_biosynthesis_protein_PqqB:cds1988:+:914:NC_002516.2	54	35	19	14	15	12	0	0	0	0	0	0
CDS:PA1987:pqqC:pyrroloquinoline_quinone_biosynthesis_protein_PqqC:cds1989:+:752:NC_002516.2	35	31	15	7	16	8	1	0	0	0	0	0
CDS:PA1988:pqqD:pyrroloquinoline_quinone_biosynthesis_protein_PqqD:cds1990:+:278:NC_002516.2	14	14	2	2	10	5	1	1	0	0	0	0
CDS:PA1989:pqqE:pyrroloquinoline_quinone_biosynthesis_protein_PqqE:cds1991:+:1145:NC_002516.2	53	43	15	11	40	13	1	0	0	0	0	0
CDS:PA1990:pqqH:PqqH_protein:cds1992:+:1826:NC_002516.2	32	19	5	10	20	7	3	0	0	0	0	0
CDS:PA1991:-:iron-containing_alcohol_dehydrogenase:cds1993:+:1163:NC_002516.2	114	64	30	33	50	20	22	0	1	0	0	0
CDS:PA1992:ercS:ErcS_protein:cds1994:+:1694:NC_002516.2	83	63	25	25	33	13	6	1	0	0	0	0
CDS:PA1993:-:major_facilitator_superfamily_transporter:cds1995:-:1208:NC_002516.2	113	57	42	38	66	18	0	0	1	0	0	0
CDS:PA1994:-:hypothetical_protein:cds1996:-:563:NC_002516.2	79	46	21	29	36	11	0	0	0	0	0	0
CDS:PA1995:-:hypothetical_protein:cds1997:-:356:NC_002516.2	64	50	16	23	37	11	5	0	0	0	0	0
CDS:PA1996:ppiC1:peptidyl-prolyl_cis-trans_isomerase_C1:cds1998:-:278:NC_002516.2	43	35	14	18	33	12	5	0	0	0	0	0
[truncated: 3,573 more rows]

## Sheet: WTintra_vs_algRintra
	log2FoldChange_WTvsalgR_intra	padj_WTvsalgR_intra
CDS:PA1777:oprF:porin:cds1778:+:1052:NC_002516.2	0.934932	0.00113676
CDS:PA1429:-:cation-transporting_P-type_ATPase:cds1427:+:2708:NC_002516.2	-4.54914	0.0034797
CDS:PA1854:-:hypothetical_protein:cds1857:-:1157:NC_002516.2	-4.58985	0.00368576
CDS:PA0041a:-:transposase:cds42:+:701:NC_002516.2	-4.00958	0.00498761
CDS:PA0174:-:hypothetical_protein:cds173:-:602:NC_002516.2	-4.46439	0.00498761
CDS:PA1984:exaC:NAD2B_dependent_aldehyde_dehydrogenase_ExaC:cds1986:+:1520:NC_002516.2	-4.40528	0.00500496
CDS:PA3798:-:aminotransferase:cds3797:-:1148:NC_002516.2	-3.88498	0.00819774
CDS:PA3997:lipB:lipoate-protein_ligase_B:cds3997:-:653:NC_002516.2	-3.83412	0.00819774
CDS:PA0031:betC:choline_sulfatase:cds30:-:1511:NC_002516.2	-3.78741	0.0119965
CDS:PA1711:exsE:ExsE_protein:cds1712:+:245:NC_002516.2	-4.03308	0.0119965
CDS:PA4256:rplP:50S_ribosomal_protein_L16:cds4255:-:413:NC_002516.2	3.82809	0.0119965
CDS:PA2743:infC:translation_initiation_factor_IF-3:cds2736:-:551:NC_002516.2	1.16943	0.0176254
CDS:PA3914:moeA1:molybdenum_cofactor_biosynthetic_protein_A1:cds3914:-:1223:NC_002516.2	-3.82892	0.0222333
CDS:PA4265:tufA:elongation_factor_Tu:cds4264:-:1193:NC_002516.2	0.438352	0.0222333
CDS:PA3305:-:hypothetical_protein:cds3301:-:1994:NC_002516.2	-3.93063	0.0256427
CDS:PA3947:rocR:protein_RocR:cds3947:-:1178:NC_002516.2	-3.68092	0.0313795
CDS:PA2852:-:hypothetical_protein:cds2850:-:1130:NC_002516.2	-3.449	0.03638
CDS:PA0452:-:stomatin-like_protein:cds452:+:794:NC_002516.2	-3.52765	0.045605
CDS:PA1150:pys2:pyocin_S2:cds1149:+:2069:NC_002516.2	-3.16414	0.0492343
CDS:PA4277:tufB:elongation_factor_Tu:cds4276:-:1193:NC_002516.2	0.466313	0.0492343
CDS:PA4878:-:transcriptional_regulator:cds4879:+:812:NC_002516.2	-3.10776	0.0492343
CDS:PA2097:-:flavin-binding_monooxygenase:cds2098:+:1475:NC_002516.2	-3.31493	0.0495592
CDS:PA2966:acpP:acyl_carrier_protein:cds2964:-:236:NC_002516.2	2.05644	0.0495592
CDS:PA4252:rplX:50S_ribosomal_protein_L24:cds4251:-:314:NC_002516.2	2.52397	0.0495592
CDS:PA2108:-:thiamine_pyrophosphate_protein:cds2109:+:1772:NC_002516.2	-3.3607	0.051634
CDS:PA4022:-:aldehyde_dehydrogenase:cds4022:+:1520:NC_002516.2	-3.26371	0.051634
CDS:PA5222:-:hypothetical_protein:cds5223:-:482:NC_002516.2	-3.32455	0.0732718
CDS:PA1813:-:hydroxyacylglutathione_hydrolase:cds1815:-:776:NC_002516.2	-3.2342	0.0746818
CDS:PA2973:-:peptidase:cds2971:-:980:NC_002516.2	3.17119	0.0774939
CDS:PA2500:-:major_facilitator_superfamily_28MFS29_transporter:cds2496:+:1226:NC_002516.2	-3.30057	0.0800251
CDS:PA1241:-:transcriptional_regulator:cds1239:+:560:NC_002516.2	-2.48812	0.0911507
CDS:PA5496:nrdJb:NrdJb_protein:cds5498:-:689:NC_002516.2	-3.20331	0.0911507
CDS:PA3119:-:hypothetical_protein:cds3117:-:761:NC_002516.2	-2.95139	0.099464
CDS:PA3972:-:acyl-CoA_dehydrogenase:cds3973:-:1649:NC_002516.2	-3.19836	0.099464
CDS:PA4238:rpoA:DNA-directed_RNA_polymerase_subunit_alpha:cds4237:-:1001:NC_002516.2	1.74367	0.099464
CDS:PA1090:-:hypothetical_protein:cds1088:+:662:NC_002516.2	-3.18755	0.0995661
CDS:PA1135:-:chaperone_protein_HchA:cds1134:-:875:NC_002516.2	-3.04135	0.0995661
CDS:PA4251:rplE:50S_ribosomal_protein_L5:cds4250:-:539:NC_002516.2	1.8835	0.0995661
CDS:PA2630:-:hypothetical_protein:cds2627:+:1169:NC_002516.2	-3.06889	0.101647
CDS:PA3615:-:hypothetical_protein:cds3613:+:1070:NC_002516.2	-2.94086	0.101647
CDS:PA1293:-:hypothetical_protein:cds1291:-:1061:NC_002516.2	-2.56456	0.103383
CDS:PA5316:rpmB:50S_ribosomal_protein_L28:cds5318:-:236:NC_002516.2	1.74163	0.103383
CDS:PA4682:-:hypothetical_protein:cds4682:-:1046:NC_002516.2	-3.09279	0.11282
CDS:PA4394:-:hypothetical_protein:cds4394:-:836:NC_002516.2	-2.89109	0.116558
CDS:PA5239:rho:transcription_termination_factor_Rho:cds5240:-:1259:NC_002516.2	1.78481	0.125024
CDS:PA5379:sdaB:L-serine_dehydratase:cds5381:+:1376:NC_002516.2	-2.89812	0.129546
CDS:PA0710:gloA2:lactoylglutathione_lyase:cds710:+:395:NC_002516.2	-3.00138	0.13129
CDS:PA4716:-:hypothetical_protein:cds4717:+:854:NC_002516.2	-2.82626	0.131691
CDS:PA5429:aspA:aspartate_ammonia-lyase:cds5431:+:1424:NC_002516.2	2.74826	0.137176
CDS:PA2776:-:hypothetical_protein:cds2776:+:1283:NC_002516.2	-2.71115	0.145694
CDS:PA3766:-:aromatic_amino_acid_transporter:cds3765:-:1256:NC_002516.2	-2.92904	0.156261
CDS:PA4707:-:ABC_transporter_permease:cds4708:-:983:NC_002516.2	-2.94711	0.156261
CDS:PA5398:dgcA:dimethylglycine_catabolism_protein_DgcA:cds5400:+:2060:NC_002516.2	-2.66096	0.156447
CDS:PA4941:hflC:protease_subunit_HflC:cds4942:-:869:NC_002516.2	2.81423	0.166308
CDS:PA3540:algD:GDP-mannose_6-dehydrogenase_AlgD:cds3537:+:1310:NC_002516.2	-2.69074	0.176664
CDS:PA5507:-:hypothetical_protein:cds5509:+:653:NC_002516.2	-2.84966	0.176664
CDS:PA2632:-:hypothetical_protein:cds2629:+:620:NC_002516.2	-2.68358	0.187877
CDS:PA3903:prfC:peptide_chain_release_factor_3:cds3903:+:1583:NC_002516.2	-1.49355	0.196045
CDS:PA4244:rplO:50S_ribosomal_protein_L15:cds4243:-:434:NC_002516.2	1.67685	0.196045
CDS:PA4264:rpsJ:30S_ribosomal_protein_S10:cds4263:-:311:NC_002516.2	1.28717	0.196045
CDS:PA1749:-:hypothetical_protein:cds1750:+:485:NC_002516.2	-2.23059	0.198819
CDS:PA2402:-:peptide_synthase:cds2401:-:15449:NC_002516.2	-1.9175	0.198819
CDS:PA3421:-:hypothetical_protein:cds3418:-:1370:NC_002516.2	-2.69183	0.198819
CDS:PA2012:liuD:methylcrotonyl-CoA_carboxylase_subunit_alpha:cds2014:-:1967:NC_002516.2	-2.58011	0.200354
CDS:PA0420:bioA:adenosylmethionine-8-amino-7-oxononanoate_aminotransferase:cds420:-:1403:NC_002516.2	-2.56011	0.204215
CDS:PA0578:-:hypothetical_protein:cds579:-:449:NC_002516.2	-2.75359	0.204215
CDS:PA0782:putA:bifunctional_proline_dehydrogenase2Fpyrroline-5-carboxylate_dehydrogenase:cds781:+:3182:NC_002516.2	-2.28581	0.204215
CDS:PA1181:-:sensor_protein:cds1179:+:3362:NC_002516.2	-2.51783	0.204215
CDS:PA5047:-:hypothetical_protein:cds5048:-:1439:NC_002516.2	-2.40548	0.204215
CDS:PA5164:rmlC:dTDP-4-dehydrorhamnose_32C5-epimerase:cds5164:+:545:NC_002516.2	-2.54655	0.204215
CDS:PA1069:-:hypothetical_protein:cds1067:+:2294:NC_002516.2	-2.46321	0.206356
CDS:PA1391:-:glycosyl_transferase_family_protein:cds1389:+:1775:NC_002516.2	-2.69279	0.206356
CDS:PA1703:pcrD:type_III_secretory_apparatus_protein_PcrD:cds1704:+:2120:NC_002516.2	2.61248	0.206356
CDS:PA3930:cioA:cyanide_insensitive_terminal_oxidase:cds3930:-:1466:NC_002516.2	2.64476	0.206356
CDS:PA4258:rplV:50S_ribosomal_protein_L22:cds4257:-:332:NC_002516.2	2.2319	0.206356
CDS:PA5554:atpD:ATP_synthase_F0F1_subunit_beta:cds5555:-:1376:NC_002516.2	2.61433	0.206356
CDS:PA1937:-:hypothetical_protein:cds1939:+:308:NC_002516.2	-2.60187	0.211808
CDS:PA0254:-:hypothetical_protein:cds254:-:1490:NC_002516.2	-2.59125	0.21433
CDS:PA4964:parC:DNA_topoisomerase_IV_subunit_A:cds4965:-:2264:NC_002516.2	2.57356	0.21433
CDS:PA2928:-:hypothetical_protein:cds2926:-:1223:NC_002516.2	-2.52454	0.21525
CDS:PA0019:def:peptide_deformylase:cds18:-:506:NC_002516.2	2.52478	0.21527
CDS:PA0726:-:hypothetical_protein:cds725:+:1274:NC_002516.2	-2.24011	0.21527
CDS:PA1054:-:monovalent_cation2FH2B_antiporter_subunit_A:cds1052:+:2801:NC_002516.2	-2.16611	0.21527
CDS:PA1436:-:resistance-nodulation-cell_division_28RND29_efflux_transporter:cds1434:+:3110:NC_002516.2	-2.42358	0.21527
CDS:PA1440:-:hypothetical_protein:cds1438:-:587:NC_002516.2	2.54821	0.21527
CDS:PA3587:metR:transcriptional_regulator_MetR:cds3585:+:920:NC_002516.2	-2.45909	0.21527
CDS:PA3627:ygbB:2-C-methyl-D-erythritol_22C4-cyclodiphosphate_synthase:cds3625:-:473:NC_002516.2	-2.53575	0.21527
CDS:PA5172:arcB:ornithine_carbamoyltransferase:cds5172:+:1010:NC_002516.2	2.571	0.21527
CDS:PA4374:-:resistance-nodulation-cell_division_28RND29_efflux_membrane_fusion_protein:cds4374:+:1130:NC_002516.2	-2.47423	0.230587
CDS:PA4259:rpsS:30S_ribosomal_protein_S19:cds4258:-:275:NC_002516.2	2.18009	0.232844
CDS:PA1734:-:hypothetical_protein:cds1735:-:821:NC_002516.2	-2.56216	0.232994
CDS:PA3943:-:hypothetical_protein:cds3943:-:1595:NC_002516.2	-2.55861	0.232994
CDS:PA3946:rocS1:two-component_sensor:cds3946:-:3638:NC_002516.2	-2.1122	0.232994
CDS:PA4897:-:hypothetical_protein:cds4898:+:2969:NC_002516.2	-2.4984	0.232994
CDS:PA3159:wbpA:UDP-N-acetyl-d-glucosamine_6-dehydrogenase:cds3156:-:1310:NC_002516.2	1.2622	0.235467
CDS:PA4922:azu:azurin:cds4923:-:446:NC_002516.2	2.01734	0.23639
CDS:PA3624:pcm:protein-L-isoaspartate_O-methyltransferase:cds3622:-:635:NC_002516.2	-2.33342	0.254493
CDS:PA0871:phhB:pterin-4-alpha-carbinolamine_dehydratase:cds870:-:356:NC_002516.2	-2.03431	0.255036
CDS:PA4176:ppiC2:peptidyl-prolyl_cis-trans_isomerase_C2:cds4175:-:281:NC_002516.2	-2.4958	0.255036
CDS:PA4435:-:acyl-CoA_dehydrogenase:cds4435:-:1145:NC_002516.2	-2.26829	0.255147
CDS:PA1594:-:hypothetical_protein:cds1594:+:446:NC_002516.2	-2.4836	0.263124
CDS:PA0579:rpsU:30S_ribosomal_protein_S21:cds580:-:215:NC_002516.2	1.83002	0.266685
CDS:PA0376:rpoH:RNA_polymerase_factor_sigma-32:cds376:+:854:NC_002516.2	2.25456	0.266933
CDS:PA0727:-:hypothetical_protein:cds726:+:1292:NC_002516.2	-2.39846	0.266933
CDS:PA0833:-:hypothetical_protein:cds832:+:713:NC_002516.2	-2.06526	0.266933
CDS:PA2234:pslD:protein_PslD:cds2236:+:770:NC_002516.2	-2.41138	0.266933
CDS:PA2984:-:hypothetical_protein:cds2982:-:2225:NC_002516.2	-2.35566	0.266933
CDS:PA3152:hisH2:imidazole_glycerol_phosphate_synthase_subunit_HisH:cds3149:-:608:NC_002516.2	-1.9844	0.266933
CDS:PA3549:algJ:alginate_o-acetyltransferase_AlgJ:cds3546:+:1175:NC_002516.2	-2.40206	0.266933
CDS:PA3582:glpK:glycerol_kinase:cds3580:+:1517:NC_002516.2	2.40621	0.266933
CDS:PA4578:-:hypothetical_protein:cds4577:+:488:NC_002516.2	2.37973	0.266933
CDS:PA4733:acsB:acetyl-CoA_synthetase:cds4735:+:1937:NC_002516.2	-2.26699	0.266933
CDS:PA5064:-:hypothetical_protein:cds5065:+:626:NC_002516.2	-2.42547	0.266933
CDS:PA4366:sodB:superoxide_dismutase:cds4366:+:581:NC_002516.2	-0.790789	0.269915
CDS:PA0963:aspS:aspartyl-tRNA_synthetase:cds963:+:1775:NC_002516.2	2.3264	0.274915
CDS:PA1589:sucD:succinyl-CoA_synthetase_subunit_alpha:cds1589:+:887:NC_002516.2	2.30186	0.283723
CDS:PA2037:-:hypothetical_protein:cds2039:+:1460:NC_002516.2	-2.31329	0.283723
CDS:PA2619:infA:translation_initiation_factor_IF-1:cds2616:+:218:NC_002516.2	2.28221	0.283723
CDS:PA3059:pelF:protein_PelF:cds3057:-:1523:NC_002516.2	-2.30701	0.283723
CDS:PA3150:wbpG:LPS_biosynthesis_protein_WbpG:cds3147:-:1133:NC_002516.2	-2.29624	0.283723
CDS:PA3620:mutS:DNA_mismatch_repair_protein_MutS:cds3618:+:2567:NC_002516.2	2.29393	0.283723
CDS:PA4250:rpsN:30S_ribosomal_protein_S14:cds4249:-:305:NC_002516.2	1.69065	0.283723
CDS:PA4775:-:hypothetical_protein:cds4777:+:860:NC_002516.2	-2.37151	0.283723
CDS:PA4915:-:chemotaxis_transducer:cds4916:+:1625:NC_002516.2	-2.37655	0.283723
CDS:PA0426:mexB:resistance-nodulation-cell_division_28RND29_multidrug_efflux_transporter_MexB:cds426:+:3140:NC_002516.2	-1.7714	0.286712
CDS:PA5231:-:ABC_transporter_ATP-binding_protein2Fpermease:cds5232:-:2750:NC_002516.2	-2.25944	0.286712
CDS:PA0593:pdxA:4-hydroxythreonine-4-phosphate_dehydrogenase:cds594:-:986:NC_002516.2	-2.21224	0.291752
CDS:PA0830:-:hypothetical_protein:cds829:-:833:NC_002516.2	-2.21912	0.291752
CDS:PA4760:dnaJ:molecular_chaperone_DnaJ:cds4762:-:1133:NC_002516.2	-2.11787	0.291752
CDS:PA0872:phhA:phenylalanine_4-monooxygenase:cds871:-:788:NC_002516.2	2.09092	0.297108
CDS:PA4091:hpaA:4-hydroxyphenylacetate_3-monooxygenase_large_subunit:cds4089:+:1562:NC_002516.2	-2.25641	0.297108
CDS:PA5560:atpB:ATP_synthase_F0F1_subunit_A:cds5561:-:869:NC_002516.2	2.17341	0.297108
CDS:PA2953:-:electron_transfer_flavoprotein-ubiquinone_oxidoreductase:cds2951:+:1655:NC_002516.2	-1.88091	0.303612
CDS:PA3193:glk:glucokinase:cds3189:-:995:NC_002516.2	-2.30767	0.307078
CDS:PA0897:aruG:arginine2Fornithine_succinyltransferase_AII_subunit:cds896:+:1022:NC_002516.2	-2.23677	0.310697
CDS:PA0969:tolQ:TolQ_protein:cds969:+:695:NC_002516.2	2.21314	0.310697
CDS:PA2667:-:hypothetical_protein:cds2664:+:353:NC_002516.2	2.19296	0.310697
CDS:PA3907:-:hypothetical_protein:cds3907:+:785:NC_002516.2	-2.24048	0.310697
CDS:PA3987:leuS:leucyl-tRNA_synthetase:cds3988:+:2621:NC_002516.2	1.64529	0.310697
CDS:PA4067:oprG:outer_membrane_protein_OprG:cds4065:+:698:NC_002516.2	-1.29062	0.310697
CDS:PA4270:rpoB:DNA-directed_RNA_polymerase_subunit_beta:cds4269:-:4073:NC_002516.2	0.764237	0.310697
CDS:PA5171:arcA:arginine_deiminase:cds5171:+:1256:NC_002516.2	2.1945	0.310697
CDS:PA1510:-:hypothetical_protein:cds1509:-:1709:NC_002516.2	-1.97923	0.310845
CDS:PA3002:mfd:transcription-repair_coupling_factor:cds3000:+:3446:NC_002516.2	-1.81601	0.310845
CDS:PA3834:valS:valyl-tRNA_synthetase:cds3833:+:2852:NC_002516.2	2.18884	0.310845
CDS:PA4249:rpsH:30S_ribosomal_protein_S8:cds4248:-:392:NC_002516.2	1.66647	0.310845
CDS:PA5109:-:hypothetical_protein:cds5109:-:602:NC_002516.2	-2.17175	0.310845
CDS:PA0399:-:cystathionine_beta-synthase:cds399:+:1373:NC_002516.2	-2.11109	0.312977
CDS:PA2828:-:aminotransferase:cds2826:+:1211:NC_002516.2	-2.06879	0.314561
CDS:PA0905:rsmA:carbon_storage_regulator:cds904:+:185:NC_002516.2	2.20854	0.321034
CDS:PA0913:mgtE:Mg_transporter_MgtE:cds912:+:1448:NC_002516.2	1.95225	0.321034
CDS:PA0938:-:hypothetical_protein:cds937:+:1328:NC_002516.2	2.12921	0.322872
CDS:PA1302:-:heme_utilization_protein:cds1300:+:2555:NC_002516.2	-2.0923	0.32515
CDS:PA4282:-:exonuclease:cds4281:+:3635:NC_002516.2	-2.11781	0.32515
CDS:PA1758:pabB:para-aminobenzoate_synthase_component_I:cds1759:-:1361:NC_002516.2	-2.04389	0.325392
CDS:PA4257:rpsC:30S_ribosomal_protein_S3:cds4256:-:686:NC_002516.2	0.766951	0.325392
CDS:PA4267:rpsG:30S_ribosomal_protein_S7:cds4266:-:470:NC_002516.2	1.08687	0.325392
CDS:PA3988:-:hypothetical_protein:cds3989:+:623:NC_002516.2	2.11156	0.33527
CDS:PA3460:-:acetyltransferase:cds3458:+:1757:NC_002516.2	-2.06848	0.337222
CDS:PA0291:oprE:anaerobically-induced_outer_membrane_porin_OprE:cds290:+:1382:NC_002516.2	1.82713	0.34155
CDS:PA0659:-:hypothetical_protein:cds658:-:1076:NC_002516.2	2.13063	0.34155
CDS:PA0961:-:cold-shock_protein:cds961:-:614:NC_002516.2	1.92989	0.34155
CDS:PA1583:sdhA:succinate_dehydrogenase_flavoprotein_subunit:cds1583:+:1772:NC_002516.2	1.87876	0.34155
CDS:PA4561:ribF:bifunctional_riboflavin_kinase2FFMN_adenylyltransferase:cds4560:-:938:NC_002516.2	-2.00669	0.34155
CDS:PA5011:waaC:heptosyltransferase_I:cds5012:-:1067:NC_002516.2	-1.92954	0.34155
CDS:PA0647:-:hypothetical_protein:cds646:+:302:NC_002516.2	-2.04544	0.34546
CDS:PA0206:-:ABC_transporter_ATP-binding_protein:cds206:-:1112:NC_002516.2	-2.05832	0.351663
CDS:PA2397:pvdE:pyoverdine_biosynthesis_protein_PvdE:cds2397:+:1649:NC_002516.2	-1.74515	0.351663
CDS:PA3553:arnC:protein_ArnC:cds3550:+:1019:NC_002516.2	2.05495	0.351663
CDS:PA5050:priA:primosome_assembly_protein_PriA:cds5051:+:2219:NC_002516.2	-1.97232	0.351663
CDS:PA3709:-:major_facilitator_superfamily_28MFS29_transporter:cds3707:-:1619:NC_002516.2	-2.15688	0.352002
CDS:PA2939:-:aminopeptidase:cds2937:+:1610:NC_002516.2	-1.96937	0.357214
CDS:PA5479:gltP:glutamate2Faspartate:proton_symporter:cds5482:-:1334:NC_002516.2	-1.78927	0.357214
CDS:PA1178:oprH:PhoP2FQ_and_low_Mg22B_inducible_outer_membrane_protein_H1:cds1176:+:602:NC_002516.2	1.35265	0.358895
CDS:PA2988:-:hypothetical_protein:cds2986:-:1250:NC_002516.2	-2.13274	0.358895
CDS:PA4117:bphP:phytochrome_BphP:cds4116:+:2186:NC_002516.2	-1.72936	0.361559
CDS:PA4563:rpsT:30S_ribosomal_protein_S20:cds4562:+:275:NC_002516.2	-0.529596	0.361559
CDS:PA4626:hprA:glycerate_dehydrogenase:cds4625:+:971:NC_002516.2	-2.10334	0.361559
CDS:PA5510:-:transporter:cds5512:+:1349:NC_002516.2	-2.08449	0.361559
CDS:PA0310:-:hypothetical_protein:cds310:+:698:NC_002516.2	-1.95764	0.362728
CDS:PA0981:-:hypothetical_protein:cds979:+:623:NC_002516.2	-1.85515	0.362728
CDS:PA2081:kynB:kynurenine_formamidase2C_KynB:cds2082:-:641:NC_002516.2	-2.00389	0.362728
CDS:PA3102:xcpS:general_secretion_pathway_protein_F:cds3100:-:1217:NC_002516.2	-2.06241	0.362728
CDS:PA3552:arnB:UDP-4-amino-4-deoxy-L-arabinose--oxoglutarate_aminotransferase:cds3549:+:1148:NC_002516.2	2.02013	0.362728
CDS:PA5388:-:hypothetical_protein:cds5390:-:938:NC_002516.2	-2.10417	0.362728
CDS:PA1198:-:hypothetical_protein:cds1196:+:617:NC_002516.2	-1.76737	0.367543
CDS:PA4247:rplR:50S_ribosomal_protein_L18:cds4246:-:350:NC_002516.2	1.93256	0.3695
CDS:PA0764:mucB:negative_regulator_for_alginate_biosynthesis_MucB:cds763:+:950:NC_002516.2	-2.00105	0.381634
CDS:PA1484:-:transcriptional_regulator:cds1483:-:806:NC_002516.2	-1.901	0.381634
CDS:PA1902:phzD2:phenazine_biosynthesis_protein_PhzD:cds1906:+:623:NC_002516.2	-1.8891	0.381634
CDS:PA4933:-:hypothetical_protein:cds4934:-:869:NC_002516.2	1.73547	0.381634
CDS:PA0116:-:hypothetical_protein:cds116:+:473:NC_002516.2	-1.95024	0.383981
CDS:PA1074:braC:branched-chain_amino_acid_ABC_transporter:cds1072:-:1121:NC_002516.2	-1.55046	0.383981
CDS:PA1107:-:hypothetical_protein:cds1105:-:1196:NC_002516.2	-1.86325	0.383981
CDS:PA4418:ftsI:penicillin-binding_protein_3:cds4418:-:1739:NC_002516.2	1.94015	0.383981
CDS:PA0084:-:hypothetical_protein:cds84:+:1496:NC_002516.2	1.92376	0.386009
CDS:PA3817:cysE:methyltransferase:cds3816:-:773:NC_002516.2	1.99939	0.386009
CDS:PA5065:ubiB:ubiquinone_biosynthetic_protein_UbiB:cds5066:+:1601:NC_002516.2	-1.6246	0.389357
CDS:PA3819:-:hypothetical_protein:cds3818:-:548:NC_002516.2	1.19996	0.390148
CDS:PA4358:-:ferrous_iron_transport_protein_B:cds4358:-:2300:NC_002516.2	1.91869	0.390148
CDS:PA0133:-:transcriptional_regulator:cds133:+:917:NC_002516.2	-1.82815	0.390796
CDS:PA0292:aguA:agmatine_deiminase:cds291:-:1106:NC_002516.2	-1.70625	0.390796
CDS:PA0652:vfr:cAMP-regulatory_protein:cds651:-:644:NC_002516.2	1.78142	0.390796
CDS:PA0847:-:hypothetical_protein:cds846:-:2207:NC_002516.2	-1.95349	0.390796
CDS:PA1081:flgF:flagellar_basal_body_rod_protein_FlgF:cds1079:+:749:NC_002516.2	-1.69775	0.390796
CDS:PA1528:zipA:cell_division_protein_ZipA:cds1527:+:869:NC_002516.2	-1.70089	0.390796
CDS:PA1775:cmpX:hypothetical_protein:cds1776:+:824:NC_002516.2	1.88714	0.390796
CDS:PA1793:ppiB:peptidyl-prolyl_cis-trans_isomerase_B:cds1794:-:497:NC_002516.2	1.85303	0.390796
CDS:PA1818:ldcA:lysine-specific_pyridoxal_527-phosphate-dependent_carboxylase_LdcA:cds1820:+:2255:NC_002516.2	-1.77369	0.390796
CDS:PA1940:-:hypothetical_protein:cds1942:-:1139:NC_002516.2	-1.98146	0.390796
CDS:PA2526:-:resistance-nodulation-cell_division_28RND29_efflux_transporter:cds2522:-:3110:NC_002516.2	-1.82364	0.390796
CDS:PA3037:-:hypothetical_protein:cds3035:+:866:NC_002516.2	-1.93836	0.390796
CDS:PA3823:tgt:queuine_tRNA-ribosyltransferase:cds3822:-:1118:NC_002516.2	-1.6509	0.390796
CDS:PA3966:-:hypothetical_protein:cds3966:+:209:NC_002516.2	1.92417	0.390796
CDS:PA4041:-:hypothetical_protein:cds4041:-:1169:NC_002516.2	-1.83198	0.390796
CDS:PA4213:phzD1:phenazine_biosynthesis_protein_PhzD:cds4212:+:623:NC_002516.2	-1.81681	0.390796
CDS:PA4254:rpsQ:30S_ribosomal_protein_S17:cds4253:-:266:NC_002516.2	1.12351	0.390796
CDS:PA4565:proB:gamma-glutamyl_kinase:cds4564:-:1118:NC_002516.2	1.86661	0.390796
CDS:PA4693:pssA:phosphatidylserine_synthase:cds4694:-:815:NC_002516.2	1.88763	0.390796
CDS:PA5487:-:hypothetical_protein:cds5489:-:2015:NC_002516.2	-1.85526	0.390796
CDS:PA0343:-:hypothetical_protein:cds343:-:797:NC_002516.2	-1.93483	0.393598
CDS:PA1773:cmaX:CmaX_protein:cds1774:+:998:NC_002516.2	1.87208	0.393598
CDS:PA4692:-:sulfite_oxidase_subunit_YedY:cds4693:-:1013:NC_002516.2	-1.82287	0.393598
CDS:PA3698:-:hypothetical_protein:cds3696:-:551:NC_002516.2	-1.92123	0.394507
CDS:PA5494:-:hypothetical_protein:cds5496:+:290:NC_002516.2	-1.94529	0.394507
CDS:PA4029:-:hypothetical_protein:cds4029:+:665:NC_002516.2	1.8702	0.397497
CDS:PA1920:nrdD:anaerobic_ribonucleoside_triphosphate_reductase:cds1924:-:2027:NC_002516.2	-1.91294	0.397872
CDS:PA0390:metX:homoserine_O-acetyltransferase:cds390:-:1139:NC_002516.2	-1.69662	0.400764
CDS:PA4689:-:hypothetical_protein:cds4689:-:2306:NC_002516.2	1.8566	0.400764
CDS:PA5068:tatA:twin-arginine_translocation_protein_TatA:cds5069:+:248:NC_002516.2	1.85177	0.400764
CDS:PA5272:cyaA:adenylate_cyclase:cds5274:+:2852:NC_002516.2	-1.84618	0.400764
CDS:PA3495:nth:endonuclease_III:cds3493:+:638:NC_002516.2	-1.7671	0.40119
CDS:PA5489:dsbA:thiol:disulfide_interchange_protein_DsbA:cds5491:-:635:NC_002516.2	-1.80886	0.40119
CDS:PA4958:-:hypothetical_protein:cds4959:+:1463:NC_002516.2	1.84949	0.425382
CDS:PA0044:exoT:exoenzyme_T:cds45:+:1373:NC_002516.2	-0.87942	0.426874
CDS:PA3841:exoS:exoenzyme_S:cds3840:-:1361:NC_002516.2	1.24352	0.426874
CDS:PA0422:-:hypothetical_protein:cds422:+:569:NC_002516.2	-1.5161	0.428488
CDS:PA5304:dadA:D-amino_acid_dehydrogenase_small_subunit:cds5306:-:1298:NC_002516.2	-1.67801	0.431239
CDS:PA0714:-:hypothetical_protein:cds714:+:476:NC_002516.2	-1.77435	0.43587
CDS:PA0761:nadB:L-aspartate_oxidase:cds760:-:1616:NC_002516.2	-1.79663	0.43587
CDS:PA3763:purL:phosphoribosylformylglycinamidine_synthase:cds3762:-:3896:NC_002516.2	1.76676	0.43587
CDS:PA5118:thiI:thiamine_biosynthesis_protein_ThiI:cds5118:-:1454:NC_002516.2	-1.57255	0.43587
CDS:PA5073:-:hypothetical_protein:cds5074:+:461:NC_002516.2	-1.49624	0.446851
CDS:PA1886:polB:DNA_polymerase_II:cds1890:+:2363:NC_002516.2	-1.67925	0.44688
CDS:PA3584:glpD:glycerol-3-phosphate_dehydrogenase:cds3582:+:1538:NC_002516.2	-1.58363	0.44688
CDS:PA4519:speC:ornithine_decarboxylase:cds4519:-:1163:NC_002516.2	-1.47303	0.447751
CDS:PA5048:-:nuclease:cds5049:-:767:NC_002516.2	1.8318	0.447751
CDS:PA3857:pcs:phosphatidylcholine_synthase:cds3855:-:716:NC_002516.2	-1.79545	0.449184
CDS:PA3264:-:transporter:cds3259:+:935:NC_002516.2	1.72916	0.449831
CDS:PA4442:cysN:bifunctional_sulfate_adenylyltransferase_subunit_12Fadenylylsulfate_kinase:cds4442:-:1901:NC_002516.2	-1.60027	0.449831
CDS:PA5224:pepP:aminopeptidase:cds5225:-:1334:NC_002516.2	1.73346	0.449831
CDS:PA1208:-:hypothetical_protein:cds1206:+:1499:NC_002516.2	-1.80084	0.450572
CDS:PA1504:-:transcriptional_regulator:cds1503:-:650:NC_002516.2	-1.72968	0.450572
CDS:PA1914:-:hypothetical_protein:cds1918:-:1226:NC_002516.2	-1.7703	0.450572
CDS:PA2598:-:hypothetical_protein:cds2595:-:1082:NC_002516.2	-1.74203	0.450572
CDS:PA3742:rplS:50S_ribosomal_protein_L19:cds3741:-:350:NC_002516.2	1.69254	0.450572
CDS:PA4409:ftsQ:cell_division_protein_FtsQ:cds4409:-:863:NC_002516.2	-1.68137	0.450572
CDS:PA4477:cafA:cytoplasmic_axial_filament_protein:cds4477:-:1457:NC_002516.2	1.70147	0.450572
CDS:PA5344:oxyR:OxyR_protein:cds5346:+:932:NC_002516.2	1.71911	0.450572
CDS:PA0473:-:glutathione_S-transferase:cds474:+:749:NC_002516.2	-1.69069	0.453723
CDS:PA5089:-:hypothetical_protein:cds5089:-:2237:NC_002516.2	-1.67337	0.453723
CDS:PA0102:-:carbonic_anhydrase:cds102:+:728:NC_002516.2	-1.82854	0.456155
CDS:PA3168:gyrA:DNA_gyrase_subunit_A:cds3164:-:2771:NC_002516.2	1.67222	0.459926
CDS:PA0357:mutM:formamidopyrimidine-DNA_glycosylase:cds357:+:812:NC_002516.2	1.69782	0.462418
CDS:PA0594:surA:peptidyl-prolyl_cis-trans_isomerase_SurA:cds595:-:1292:NC_002516.2	1.73539	0.463463
CDS:PA1379:-:short-chain_dehydrogenase:cds1377:-:833:NC_002516.2	-1.76904	0.463463
CDS:PA0427:oprM:multidrug_ABC_transporter:cds427:+:1457:NC_002516.2	-1.69422	0.465663
CDS:PA2736:-:hypothetical_protein:cds2729:-:353:NC_002516.2	1.70646	0.465663
CDS:PA3969:-:hypothetical_protein:cds3969:+:1085:NC_002516.2	-1.68785	0.465663
CDS:PA4423:-:hypothetical_protein:cds4423:+:1814:NC_002516.2	-1.69585	0.465663
CDS:PA1454:fleN:flagellar_synthesis_regulator_FleN:cds1452:+:842:NC_002516.2	-1.58111	0.466116
CDS:PA0432:sahH:S-adenosyl-L-homocysteine_hydrolase:cds432:-:1409:NC_002516.2	1.64077	0.468388
CDS:PA0600:-:two-component_sensor:cds601:+:2393:NC_002516.2	-1.59344	0.468388
CDS:PA1812:mltD:membrane-bound_lytic_murein_transglycosylase_D:cds1814:-:1604:NC_002516.2	-1.52712	0.468388
CDS:PA3578:-:hypothetical_protein:cds3576:-:785:NC_002516.2	-1.71931	0.468388
CDS:PA3652:uppS:undecaprenyl_pyrophosphate_synthetase:cds3650:-:755:NC_002516.2	-1.72043	0.468388
CDS:PA4005:-:hypothetical_protein:cds4005:-:356:NC_002516.2	1.62417	0.468388
CDS:PA4274:rplK:50S_ribosomal_protein_L11:cds4273:-:431:NC_002516.2	1.4388	0.468388
CDS:PA4741:rpsO:30S_ribosomal_protein_S15:cds4743:-:269:NC_002516.2	1.32359	0.468388
CDS:PA4749:glmM:phosphoglucosamine_mutase:cds4751:-:1337:NC_002516.2	-1.60366	0.468388
CDS:PA0361:-:gamma-glutamyltranspeptidase:cds361:-:1733:NC_002516.2	-1.55556	0.477929
CDS:PA1099:fleR:two-component_response_regulator:cds1097:+:1421:NC_002516.2	-1.69714	0.477929
CDS:PA1706:pcrV:type_III_secretion_protein_PcrV:cds1707:+:884:NC_002516.2	1.61743	0.477929
CDS:PA3014:faoA:multifunctional_fatty_acid_oxidation_complex_subunit_alpha:cds3012:-:2147:NC_002516.2	-1.23331	0.477929
CDS:PA3524:gloA1:lactoylglutathione_lyase:cds3521:+:386:NC_002516.2	1.25438	0.477929
CDS:PA5006:-:hypothetical_protein:cds5007:-:1478:NC_002516.2	1.64555	0.477929
CDS:PA5378:-:hypothetical_protein:cds5380:-:938:NC_002516.2	-1.61236	0.477929
CDS:PA1655:-:glutathione_S-transferase:cds1656:+:602:NC_002516.2	-1.64159	0.477933
CDS:PA5360:phoB:two-component_response_regulator_PhoB:cds5362:+:689:NC_002516.2	1.62643	0.477933
CDS:PA1847:-:hypothetical_protein:cds1850:+:584:NC_002516.2	-1.28051	0.47881
CDS:PA3645:fabZ:283R29-hydroxymyristoyl-ACP_dehydratase:cds3643:-:440:NC_002516.2	1.62308	0.482509
CDS:PA0935:-:nucleoside_triphosphate_pyrophosphohydrolase:cds934:+:830:NC_002516.2	-1.61263	0.483558
CDS:PA3155:wbpE:UDP-2-acetamido-2-dideoxy-d-ribo-hex-3-uluronic_acid_transaminase_WbpE:cds3152:-:1079:NC_002516.2	1.58249	0.483558
CDS:PA0260:-:hypothetical_protein:cds260:-:2150:NC_002516.2	-1.58603	0.485872
CDS:PA2361:-:hypothetical_protein:cds2362:-:3815:NC_002516.2	-1.68537	0.485872
CDS:PA4255:rpmC:50S_ribosomal_protein_L29:cds4254:-:191:NC_002516.2	1.50923	0.486059
CDS:PA5130:-:hypothetical_protein:cds5130:-:419:NC_002516.2	-1.59314	0.489137
CDS:PA4030:-:hypothetical_protein:cds4030:+:830:NC_002516.2	1.59642	0.492
CDS:PA4361:-:oxidoreductase:cds4361:-:989:NC_002516.2	-1.59728	0.493081
CDS:PA3486:-:hypothetical_protein:cds3484:+:2426:NC_002516.2	-1.54274	0.495349
CDS:PA0875:-:hypothetical_protein:cds874:-:2195:NC_002516.2	-1.631	0.498849
CDS:PA3266:capB:cold_acclimation_protein_B:cds3261:+:209:NC_002516.2	0.883385	0.498849
CDS:PA0158:-:resistance-nodulation-cell_division_28RND29_efflux_transporter:cds158:+:3047:NC_002516.2	-1.4791	0.500514
CDS:PA3158:wbpB:UDP-2-acetamido-2-deoxy-d-glucuronic_acid_3-dehydrogenase_WbpB:cds3155:-:950:NC_002516.2	1.17712	0.501181
CDS:PA0114:senC:SenC_protein:cds114:+:635:NC_002516.2	1.62387	0.501907
CDS:PA1064:-:hypothetical_protein:cds1062:-:665:NC_002516.2	-1.65272	0.502573
CDS:PA5133:-:hypothetical_protein:cds5133:+:1286:NC_002516.2	1.66828	0.504834
CDS:PA0001:dnaA:chromosome_replication_initiator_DnaA:cds0:+:1544:NC_002516.2	-1.16102	0.505048
CDS:PA2741:rplT:50S_ribosomal_protein_L20:cds2734:-:356:NC_002516.2	1.05063	0.505819
CDS:PA4456:-:ABC_transporter_ATP-binding_protein:cds4456:-:809:NC_002516.2	-1.56873	0.505819
CDS:PA0576:rpoD:RNA_polymerase_sigma_factor_RpoD:cds577:-:1853:NC_002516.2	1.40001	0.506065
CDS:PA1802:clpX:ATP-dependent_protease_ATP-binding_subunit_ClpX:cds1804:+:1280:NC_002516.2	1.11459	0.506065
CDS:PA5123:-:hypothetical_protein:cds5123:+:572:NC_002516.2	-1.5949	0.506065
CDS:PA0781:-:hypothetical_protein:cds780:-:2063:NC_002516.2	-1.53851	0.509007
CDS:PA0259:-:hypothetical_protein:cds259:-:1442:NC_002516.2	1.54413	0.509174
CDS:PA1086:flgK:flagellar_hook-associated_protein_FlgK:cds1084:+:2051:NC_002516.2	-1.56811	0.509174
CDS:PA2100:-:transcriptional_regulator:cds2101:-:1433:NC_002516.2	1.54244	0.509174
CDS:PA3294:-:hypothetical_protein:cds3289:-:2066:NC_002516.2	-1.44922	0.509174
CDS:PA3866:-:pyocin_protein:cds3865:-:2294:NC_002516.2	-1.23281	0.509174
CDS:PA4413:ftsW:cell_division_protein_FtsW:cds4413:-:1199:NC_002516.2	-1.62255	0.509174
CDS:PA4946:mutL:DNA_mismatch_repair_protein:cds4947:-:1901:NC_002516.2	-1.58826	0.509174
CDS:PA5339:-:hypothetical_protein:cds5341:+:380:NC_002516.2	-1.34693	0.509174
CDS:PA3727:-:hypothetical_protein:cds3725:-:692:NC_002516.2	-1.50024	0.510809
CDS:PA3109:-:hypothetical_protein:cds3107:-:542:NC_002516.2	1.55953	0.511247
CDS:PA4755:greA:transcription_elongation_factor_GreA:cds4757:-:476:NC_002516.2	-1.47844	0.511272
CDS:PA1789:-:hypothetical_protein:cds1790:-:863:NC_002516.2	1.54185	0.511478
CDS:PA0095:-:hypothetical_protein:cds95:+:2225:NC_002516.2	-1.42772	0.511801
CDS:PA0625:-:hypothetical_protein:cds626:+:2237:NC_002516.2	-1.56155	0.511801
CDS:PA3601:-:50S_ribosomal_protein_L31:cds3599:-:263:NC_002516.2	-1.26575	0.511801
CDS:PA4938:purA:adenylosuccinate_synthetase:cds4939:-:1292:NC_002516.2	1.45901	0.511801
CDS:PA5535:-:hypothetical_protein:cds5536:-:1202:NC_002516.2	-1.36081	0.511801
CDS:PA4569:ispB:octaprenyl-diphosphate_synthase:cds4568:+:968:NC_002516.2	-1.35161	0.511897
CDS:PA0106:coxA:cytochrome_C_oxidase_subunit_I:cds106:+:1592:NC_002516.2	1.51486	0.512999
CDS:PA0895:aruC:bifunctional_N-succinyldiaminopimelate-aminotransferase2Facetylornithine_transaminase_protein:cds894:+:1220:NC_002516.2	-1.4346	0.512999
CDS:PA3046:-:hypothetical_protein:cds3044:-:344:NC_002516.2	-1.57151	0.512999
CDS:PA4607:-:hypothetical_protein:cds4606:-:506:NC_002516.2	-1.51849	0.515433
CDS:PA2071:fusA2:elongation_factor_G:cds2072:+:2108:NC_002516.2	-1.47582	0.515798
CDS:PA3614:-:hypothetical_protein:cds3612:+:1403:NC_002516.2	-1.56913	0.515798
CDS:PA0534:-:hypothetical_protein:cds535:+:1289:NC_002516.2	-1.44727	0.528329
CDS:PA1323:-:hypothetical_protein:cds1321:+:332:NC_002516.2	1.51425	0.528329
CDS:PA3676:-:resistance-nodulation-cell_division_28RND29_efflux_transporter:cds3674:-:3077:NC_002516.2	-1.53151	0.528329
CDS:PA4046:-:hypothetical_protein:cds4046:-:419:NC_002516.2	-1.5192	0.528329
CDS:PA4848:accC:acetyl-CoA_carboxylase_biotin_carboxylase_subunit:cds4850:+:1349:NC_002516.2	1.48274	0.528329
CDS:PA3983:-:hypothetical_protein:cds3984:+:839:NC_002516.2	-1.37904	0.528652
CDS:PA4395:-:nucleotide-binding_protein:cds4395:-:479:NC_002516.2	-1.28642	0.528652
CDS:PA4661:pagL:lipid_A_3-O-deacylase:cds4661:-:521:NC_002516.2	-1.51023	0.528652
CDS:PA0110:-:hypothetical_protein:cds110:+:794:NC_002516.2	-1.4663	0.529603
CDS:PA0129:gabP:gamma-aminobutyrate_permease:cds129:-:1427:NC_002516.2	1.54871	0.529603
CDS:PA0299:spuC:aminotransferase:cds298:+:1370:NC_002516.2	-1.5244	0.529603
CDS:PA0499:-:pili_assembly_chaperone:cds500:-:701:NC_002516.2	-1.37588	0.529603
CDS:PA0886:-:C4-dicarboxylate_transporter:cds885:+:1283:NC_002516.2	1.46853	0.529603
CDS:PA1376:aceK:bifunctional_isocitrate_dehydrogenase_kinase2Fphosphatase_protein:cds1374:-:1733:NC_002516.2	-1.44559	0.529603
CDS:PA1750:-:phospho-2-dehydro-3-deoxyheptonate_aldolase:cds1751:-:1076:NC_002516.2	1.44858	0.529603
CDS:PA1794:glnS:glutaminyl-tRNA_synthetase:cds1795:+:1670:NC_002516.2	1.43434	0.529603
CDS:PA1939:-:hypothetical_protein:cds1941:-:1997:NC_002516.2	-1.30803	0.529603
CDS:PA2392:pvdP:protein_PvdP:cds2392:-:1634:NC_002516.2	-1.52228	0.529603
CDS:PA2951:etfA:electron_transfer_flavoprotein_subunit_alpha:cds2949:-:929:NC_002516.2	-1.52564	0.529603
CDS:PA3570:mmsA:methylmalonate-semialdehyde_dehydrogenase:cds3567:-:1493:NC_002516.2	-1.535	0.529603
CDS:PA4268:rpsL:30S_ribosomal_protein_S12:cds4267:-:371:NC_002516.2	0.677804	0.529603
CDS:PA4271:rplL:50S_ribosomal_protein_L72FL12:cds4270:-:368:NC_002516.2	1.04158	0.529603
CDS:PA4420:ftsL:S-adenosyl-methyltransferase_MraW:cds4420:-:941:NC_002516.2	1.51869	0.529603
CDS:PA4473:-:hypothetical_protein:cds4473:+:602:NC_002516.2	1.45216	0.529603
CDS:PA4484:gatB:aspartyl2Fglutamyl-tRNA_amidotransferase_subunit_B:cds4484:+:1445:NC_002516.2	-1.3162	0.529603
CDS:PA4556:pilE:type_4_fimbrial_biogenesis_protein_PilE:cds4555:+:425:NC_002516.2	-1.42515	0.529603
CDS:PA4640:mqoB:malate:quinone_oxidoreductase:cds4641:+:1523:NC_002516.2	-1.62266	0.529603
CDS:PA4798:-:hypothetical_protein:cds4800:+:728:NC_002516.2	1.49847	0.529603
CDS:PA4909:-:ABC_transporter_ATP-binding_protein:cds4910:-:716:NC_002516.2	-1.44827	0.529603
CDS:PA5279:-:hypothetical_protein:cds5281:+:701:NC_002516.2	1.43254	0.529603
CDS:PA5283:-:transcriptional_regulator:cds5285:+:1376:NC_002516.2	-1.44909	0.529603
CDS:PA5284:-:hypothetical_protein:cds5286:-:914:NC_002516.2	-1.4197	0.529603
CDS:PA5357:-:hypothetical_protein:cds5359:+:536:NC_002516.2	1.46407	0.529603
CDS:PA5488:-:hypothetical_protein:cds5490:-:878:NC_002516.2	-1.47624	0.529603
CDS:PA0484:-:hypothetical_protein:cds485:+:515:NC_002516.2	-1.40859	0.531819
CDS:PA1015:-:transcriptional_regulator:cds1012:-:800:NC_002516.2	-1.39467	0.531819
CDS:PA1453:flhF:flagellar_biosynthesis_regulator_FlhF:cds1451:+:1289:NC_002516.2	-1.47124	0.531819
CDS:PA1810:-:ABC_transporter:cds1812:-:1847:NC_002516.2	-1.49343	0.531819
CDS:PA2400:pvdJ:protein_PvdJ:cds2400:-:6473:NC_002516.2	-1.29902	0.531819
CDS:PA3641:-:amino_acid_permease:cds3639:-:1415:NC_002516.2	-1.34696	0.531819
CDS:PA3701:prfB:peptide_chain_release_factor_1:cds3699:-:1023:NC_002516.2	-1.06585	0.531819
CDS:PA3831:pepA:leucyl_aminopeptidase:cds3830:+:1487:NC_002516.2	1.45287	0.531819
CDS:PA4082:cupB5:adhesive_protein_CupB5:cds4080:-:3056:NC_002516.2	-1.4172	0.531819
CDS:PA4237:rplQ:50S_ribosomal_protein_L17:cds4236:-:389:NC_002516.2	1.03698	0.531819
CDS:PA4639:-:hypothetical_protein:cds4640:-:587:NC_002516.2	-1.4678	0.531819
CDS:PA4753:-:hypothetical_protein:cds4755:+:314:NC_002516.2	-1.31398	0.531819
CDS:PA4999:waaL:O-antigen_ligase2C_WaaL:cds5000:+:1205:NC_002516.2	1.38974	0.531819
CDS:PA5013:ilvE:branched-chain_amino_acid_aminotransferase:cds5014:-:923:NC_002516.2	1.40819	0.531819
CDS:PA0765:mucC:positive_regulator_for_alginate_biosynthesis_MucC:cds764:+:455:NC_002516.2	-1.39357	0.534441
CDS:PA4494:roxS:RoxS_protein:cds4494:-:1268:NC_002516.2	1.41964	0.534441
CDS:PA5375:betT1:choline_transporter_BetT:cds5377:+:1550:NC_002516.2	-1.3017	0.534441
CDS:PA5552:glmU:bifunctional_glucosamine-1-phosphate_acetyltransferase2FN-acetylglucosamine-1-phosphate_uridyltransferase:cds5553:-:1364:NC_002516.2	-1.49567	0.534441
CDS:PA2494:mexF:resistance-nodulation-cell_division_28RND29_multidrug_efflux_transporter_MexF:cds2490:+:3188:NC_002516.2	-0.652188	0.534563
CDS:PA3469:-:hypothetical_protein:cds3467:+:542:NC_002516.2	-1.38536	0.535718
CDS:PA5020:-:acyl-CoA_dehydrogenase:cds5021:+:1802:NC_002516.2	-1.35867	0.535718
CDS:PA0090:clpV1:ClpV1_protein:cds90:+:2708:NC_002516.2	-1.36456	0.540118
CDS:PA0978:-:hypothetical_protein:cds977:-:827:NC_002516.2	1.40026	0.540118
CDS:PA2733:-:hypothetical_protein:cds2726:-:527:NC_002516.2	-1.33082	0.540118
CDS:PA4514:-:outer_membrane_receptor_for_iron_transport:cds4514:-:2261:NC_002516.2	-1.42147	0.540118
CDS:PA4568:rplU:50S_ribosomal_protein_L21:cds4567:-:311:NC_002516.2	0.961741	0.540118
CDS:PA5044:pilM:type_4_fimbrial_biogenesis_protein_PilM:cds5045:-:1064:NC_002516.2	-1.26936	0.540118
CDS:PA0284:-:hypothetical_protein:cds283:-:182:NC_002516.2	1.38364	0.543864
CDS:PA0321:-:acetylpolyamine_aminohydrolase:cds321:-:1034:NC_002516.2	-1.32806	0.543864
CDS:PA0394:-:hypothetical_protein:cds394:-:692:NC_002516.2	1.3804	0.543864
CDS:PA0410:pilI:twitching_motility_protein_PilI:cds410:+:536:NC_002516.2	-1.36477	0.543864
CDS:PA3654:pyrH:uridylate_kinase:cds3652:-:737:NC_002516.2	-1.16811	0.543864
CDS:PA4548:-:D-amino_acid_oxidase:cds4547:-:1094:NC_002516.2	-1.41217	0.543864
CDS:PA5262:algZ:alginate_biosynthesis_protein_AlgZ2FFimS:cds5264:-:1076:NC_002516.2	-1.25555	0.543864
CDS:PA3126:ibpA:heat-shock_protein_IbpA:cds3124:-:449:NC_002516.2	1.31622	0.551373
CDS:PA4948:-:hypothetical_protein:cds4949:-:467:NC_002516.2	-1.39794	0.552019
CDS:PA4381:-:two-component_response_regulator:cds4381:-:683:NC_002516.2	-1.36172	0.554199
CDS:PA1718:pscE:type_III_export_protein_PscE:cds1719:+:203:NC_002516.2	-1.25428	0.556324
CDS:PA3202:-:hypothetical_protein:cds3198:+:299:NC_002516.2	-1.31934	0.556324
CDS:PA2671:-:hypothetical_protein:cds2667:-:1079:NC_002516.2	-1.38165	0.556533
CDS:PA4438:-:hypothetical_protein:cds4438:-:1094:NC_002516.2	-1.21336	0.556533
CDS:PA3800:-:hypothetical_protein:cds3799:-:1142:NC_002516.2	-1.3614	0.557699
CDS:PA5312:-:aldehyde_dehydrogenase:cds5314:-:1493:NC_002516.2	-1.16099	0.561946
CDS:PA0004:gyrB:DNA_gyrase_subunit_B:cds3:+:2420:NC_002516.2	1.12079	0.565092
CDS:PA0645:-:hypothetical_protein:cds644:+:230:NC_002516.2	-1.2571	0.565092
CDS:PA0953:-:thioredoxin:cds953:+:464:NC_002516.2	-1.27694	0.565092
CDS:PA1795:cysS:cysteinyl-tRNA_synthetase:cds1796:+:1382:NC_002516.2	-1.31319	0.565092
CDS:PA3039:-:transporter:cds3037:-:1382:NC_002516.2	-1.36203	0.565092
CDS:PA3311:-:hypothetical_protein:cds3307:+:2351:NC_002516.2	-1.35548	0.565092
CDS:PA3746:ffh:signal_recognition_particle_protein_Ffh:cds3745:-:1373:NC_002516.2	-1.12939	0.565092
CDS:PA4002:rodA:rod_shape-determining_protein:cds4002:-:1103:NC_002516.2	-1.35407	0.565092
CDS:PA4114:-:spermidine_acetyltransferase:cds4113:-:509:NC_002516.2	1.3073	0.565092
CDS:PA4587:ccpR:cytochrome_C551_peroxidase:cds4586:+:1040:NC_002516.2	-1.32669	0.565092
CDS:PA4686:-:hypothetical_protein:cds4686:+:2846:NC_002516.2	-1.32029	0.565092
CDS:PA4740:pnp:polynucleotide_phosphorylase:cds4742:-:2105:NC_002516.2	0.559641	0.565092
CDS:PA5037:-:hypothetical_protein:cds5038:-:1655:NC_002516.2	-1.20845	0.565092
CDS:PA5117:typA:regulatory_protein_TypA:cds5117:-:1817:NC_002516.2	1.29086	0.565092
CDS:PA5235:glpT:sn-glycerol-3-phosphate_transporter:cds5236:+:1346:NC_002516.2	-1.20217	0.565092
CDS:PA5322:algC:phosphomannomutase:cds5324:+:2606:NC_002516.2	-1.29909	0.565092
CDS:PA5380:gbdR:protein_GbdR:cds5382:+:1103:NC_002516.2	-1.27957	0.565092
CDS:PA5555:atpG:ATP_synthase_F0F1_subunit_gamma:cds5556:-:860:NC_002516.2	-1.19433	0.565092
CDS:PA5556:atpA:ATP_synthase_F0F1_subunit_alpha:cds5557:-:1544:NC_002516.2	1.05878	0.565092
CDS:PA2797:-:hypothetical_protein:cds2796:-:482:NC_002516.2	1.31562	0.567719
CDS:PA4327:-:hypothetical_protein:cds4327:+:806:NC_002516.2	-1.32399	0.569344
CDS:PA5228:-:hypothetical_protein:cds5229:+:611:NC_002516.2	-1.25781	0.569344
CDS:PA3117:asd:aspartate-semialdehyde_dehydrogenase:cds3115:-:1112:NC_002516.2	-1.28122	0.572738
CDS:PA3185:-:hypothetical_protein:cds3181:-:851:NC_002516.2	-1.29229	0.573336
CDS:PA5119:glnA:glutamine_synthetase:cds5119:+:1409:NC_002516.2	1.14011	0.573359
CDS:PA5243:hemB:delta-aminolevulinic_acid_dehydratase:cds5244:-:1013:NC_002516.2	-1.08553	0.57666
CDS:PA2585:uvrC:excinuclease_ABC_subunit_C:cds2582:-:1826:NC_002516.2	-1.27228	0.578263
CDS:PA4491:-:hypothetical_protein:cds4491:-:1769:NC_002516.2	-1.28556	0.585108
CDS:PA0476:-:permease:cds477:-:1727:NC_002516.2	-1.24227	0.58708
CDS:PA1714:exsD:ExsD_protein:cds1715:+:830:NC_002516.2	-1.05961	0.588225
CDS:PA2805:-:hypothetical_protein:cds2804:+:263:NC_002516.2	1.24934	0.588997
CDS:PA4240:rpsK:30S_ribosomal_protein_S11:cds4239:-:389:NC_002516.2	-0.896117	0.590334
CDS:PA4688:hitB:iron_28III29-transporter_permease_HitB:cds4688:+:1538:NC_002516.2	-1.22238	0.591633
CDS:PA1557:ccoN2:cbb3-type_cytochrome_C_oxidase_subunit_I:cds1558:-:1427:NC_002516.2	-1.14282	0.594289
CDS:PA2615:ftsK:DNA_translocase_FtsK:cds2612:-:2435:NC_002516.2	-1.24309	0.594289
CDS:PA2830:htpX:heat_shock_protein_HtpX:cds2828:+:875:NC_002516.2	1.2419	0.594289
CDS:PA3271:-:two-component_sensor:cds3266:+:3479:NC_002516.2	1.26054	0.594289
CDS:PA4572:fklB:peptidyl-prolyl_cis-trans_isomerase_FklB:cds4571:-:617:NC_002516.2	-1.25726	0.594289
CDS:PA5359:-:hypothetical_protein:cds5361:-:455:NC_002516.2	-1.25438	0.594289
CDS:PA5438:-:transcriptional_regulator:cds5441:-:881:NC_002516.2	-1.1949	0.594289
CDS:PA2654:-:chemotaxis_transducer:cds2651:+:2144:NC_002516.2	-1.33216	0.596323
CDS:PA2742:rpmI:50S_ribosomal_protein_L35:cds2735:-:194:NC_002516.2	0.946797	0.596323
CDS:PA4856:retS:RetS_protein:cds4858:+:2828:NC_002516.2	-1.29977	0.603048
CDS:PA4765:omlA:outer_membrane_lipoprotein_OmlA:cds4767:+:530:NC_002516.2	-0.948788	0.603802
CDS:PA3194:edd:phosphogluconate_dehydratase:cds3190:-:1826:NC_002516.2	1.24048	0.603851
CDS:PA2144:glgP:glycogen_phosphorylase:cds2146:+:2438:NC_002516.2	-1.21084	0.608136
CDS:PA4310:pctB:chemotactic_transducer_PctB:cds4309:+:1889:NC_002516.2	-1.23763	0.608136
CDS:PA5194:-:hypothetical_protein:cds5195:+:803:NC_002516.2	-1.28179	0.608136
CDS:PA4747:secG:preprotein_translocase_subunit_SecG:cds4749:-:389:NC_002516.2	-0.95782	0.611993
CDS:PA0100:-:hypothetical_protein:cds100:+:920:NC_002516.2	-1.21338	0.618653
CDS:PA3637:pyrG:CTP_synthetase:cds3635:-:1628:NC_002516.2	1.17941	0.618653
CDS:PA3942:tesB:acyl-CoA_thioesterase:cds3942:-:869:NC_002516.2	1.17983	0.618653
CDS:PA2421:-:hypothetical_protein:cds2420:+:920:NC_002516.2	-1.18619	0.619209
CDS:PA2541:-:CDP-alcohol_phosphatidyltransferase:cds2537:-:635:NC_002516.2	-1.24292	0.623026
CDS:PA4049:-:hypothetical_protein:cds4049:-:746:NC_002516.2	-1.23165	0.623026
CDS:PA4235:bfrA:bacterioferritin:cds4234:-:464:NC_002516.2	1.23216	0.624705
CDS:PA0401:-:dihydroorotase:cds401:-:1271:NC_002516.2	-1.17224	0.62618
CDS:PA3622:rpoS:RNA_polymerase_sigma_factor_RpoS:cds3620:-:1004:NC_002516.2	1.19053	0.62618
CDS:PA1343:-:hypothetical_protein:cds1341:+:458:NC_002516.2	1.15744	0.629847
CDS:PA5227:-:hypothetical_protein:cds5228:+:314:NC_002516.2	-1.07236	0.629847
CDS:PA1365:-:siderophore_receptor:cds1363:+:2441:NC_002516.2	-1.16677	0.63573
CDS:PA2562:-:hypothetical_protein:cds2559:-:512:NC_002516.2	1.18855	0.636382
CDS:PA0055:-:hypothetical_protein:cds55:-:506:NC_002516.2	1.16433	0.63705
CDS:PA0119:-:C4-dicarboxylate_transporter_DctA:cds119:+:1349:NC_002516.2	1.14872	0.63705
CDS:PA0295:-:periplasmic_polyamine_binding_protein:cds294:-:1061:NC_002516.2	-1.17881	0.63705
CDS:PA0381:thiG:thiazole_synthase:cds381:+:797:NC_002516.2	-1.15636	0.63705
CDS:PA0801:-:hypothetical_protein:cds801:+:1520:NC_002516.2	-1.2054	0.63705
CDS:PA1072:braE:leucine2Fisoleucine2Fvaline_ABC_transporter_permease:cds1070:-:1253:NC_002516.2	-1.15742	0.63705
CDS:PA1480:ccmF:cytochrome_C_biogenesis_protein_CcmF:cds1478:+:1973:NC_002516.2	-1.18316	0.63705
CDS:PA1561:aer:aerotaxis_receptor_Aer:cds1560:-:1565:NC_002516.2	-1.15595	0.63705
CDS:PA1695:pscP:translocation_protein_in_type_III_secretion:cds1696:-:1109:NC_002516.2	-1.1961	0.63705
CDS:PA1971:braZ:branched-chain_amino_acid_ABC_transporter:cds1973:-:1313:NC_002516.2	-1.16471	0.63705
CDS:PA2620:clpA:ATP-binding_protease_component_ClpA:cds2617:-:2276:NC_002516.2	-1.11487	0.63705
CDS:PA2644:nuoI:NADH_dehydrogenase_subunit_I:cds2641:+:548:NC_002516.2	-1.19929	0.63705
CDS:PA3160:wzz:O-antigen_chain_length_regulator:cds3157:-:1046:NC_002516.2	1.09774	0.63705
CDS:PA3623:-:hypothetical_protein:cds3621:-:893:NC_002516.2	1.03337	0.63705
CDS:PA3640:dnaE:DNA_polymerase_III_subunit_alpha:cds3638:-:3521:NC_002516.2	1.09806	0.63705
CDS:PA3858:-:amino_acid-binding_protein:cds3856:-:1025:NC_002516.2	-1.10291	0.63705
CDS:PA4044:dxs:1-deoxy-D-xylulose-5-phosphate_synthase:cds4044:+:1883:NC_002516.2	-1.11693	0.63705
CDS:PA4198:-:acyl-CoA_synthetase:cds4197:+:1622:NC_002516.2	-1.09109	0.63705
CDS:PA4214:phzE1:phenazine_biosynthesis_protein_PhzE:cds4213:+:1883:NC_002516.2	-1.12457	0.63705
CDS:PA4526:pilB:type_4_fimbrial_biogenesis_protein_PilB:cds4526:+:1700:NC_002516.2	-1.14526	0.63705
CDS:PA4636:-:hypothetical_protein:cds4637:+:1160:NC_002516.2	-1.14186	0.63705
CDS:PA4669:ipk:4-diphosphocytidyl-2-C-methyl-D-erythritol_kinase:cds4669:+:848:NC_002516.2	-0.678979	0.63705
CDS:PA4675:-:TonB-dependent_receptor:cds4675:+:2228:NC_002516.2	1.16754	0.63705
CDS:PA4756:carB:carbamoyl_phosphate_synthase_large_subunit:cds4758:-:3221:NC_002516.2	-0.887667	0.63705
CDS:PA4768:smpB:SsrA-binding_protein:cds4770:+:479:NC_002516.2	-1.15818	0.63705
CDS:PA5034:hemE:uroporphyrinogen_decarboxylase:cds5035:-:1067:NC_002516.2	-1.19618	0.63705
CDS:PA5076:-:ABC_transporter:cds5077:-:800:NC_002516.2	1.14572	0.63705
CDS:PA5418:soxA:sarcosine_oxidase_subunit_alpha:cds5420:+:3017:NC_002516.2	-1.20195	0.63705
CDS:PA5501:znuB:zinc_ABC_transporter_permease:cds5503:+:788:NC_002516.2	-1.1824	0.63705
CDS:PA5512:mifS:MifS_protein:cds5514:-:1766:NC_002516.2	-1.13269	0.63705
CDS:PA5134:-:carboxyl-terminal_protease:cds5134:+:1310:NC_002516.2	-1.17392	0.637166
CDS:PA3135:-:transcriptional_regulator:cds3133:-:920:NC_002516.2	-1.158	0.64011
CDS:PA5040:pilQ:type_4_fimbrial_biogenesis_outer_membrane_protein_PilQ:cds5041:-:2144:NC_002516.2	-0.752931	0.64011
CDS:PA0358:-:hypothetical_protein:cds358:+:578:NC_002516.2	-1.10398	0.642846
CDS:PA0706:cat:chloramphenicol_acetyltransferase:cds706:-:638:NC_002516.2	-1.11869	0.642846
CDS:PA2798:-:two-component_response_regulator:cds2797:-:1184:NC_002516.2	-1.09167	0.642846
CDS:PA4245:rpmD:50S_ribosomal_protein_L30:cds4244:-:176:NC_002516.2	-0.840544	0.642846
CDS:PA3839:-:sodium:sulfate_symporter:cds3838:+:1832:NC_002516.2	1.09164	0.643949
CDS:PA0374:ftsE:cell_division_protein_FtsE:cds374:+:671:NC_002516.2	-1.08565	0.644871
CDS:PA0716:-:hypothetical_protein:cds716:+:1325:NC_002516.2	1.08143	0.644871
CDS:PA1542:-:hypothetical_protein:cds1541:-:836:NC_002516.2	-1.0865	0.644871
CDS:PA1767:-:hypothetical_protein:cds1768:-:1526:NC_002516.2	-1.13326	0.644871
CDS:PA2950:-:trans-2-enoyl-CoA_reductase:cds2948:-:1196:NC_002516.2	-1.01515	0.644871
CDS:PA3154:wzy:B-band_O-antigen_polymerase:cds3151:-:1316:NC_002516.2	-1.00207	0.644871
CDS:PA3190:-:sugar_ABC_transporter_substrate-binding_protein:cds3186:-:1262:NC_002516.2	-0.999561	0.644871
CDS:PA4758:carA:carbamoyl_phosphate_synthase_small_subunit:cds4760:-:1136:NC_002516.2	1.11904	0.644871
CDS:PA4761:dnaK:molecular_chaperone_DnaK:cds4763:-:1913:NC_002516.2	0.834205	0.644871
CDS:PA4963:-:hypothetical_protein:cds4964:-:710:NC_002516.2	-1.15063	0.644871
CDS:PA5017:-:hypothetical_protein:cds5018:+:2699:NC_002516.2	-1.05363	0.644871
CDS:PA5348:-:DNA-binding_protein:cds5350:-:272:NC_002516.2	1.10064	0.644871
CDS:PA1938:-:hypothetical_protein:cds1940:+:821:NC_002516.2	1.10042	0.645512
CDS:PA3229:-:hypothetical_protein:cds3224:+:266:NC_002516.2	-1.10126	0.645512
CDS:PA0085:hcp1:hypothetical_protein:cds85:+:488:NC_002516.2	1.12793	0.646817
CDS:PA0429:-:hypothetical_protein:cds429:-:1070:NC_002516.2	-0.999229	0.646817
CDS:PA4241:rpsM:30S_ribosomal_protein_S13:cds4240:-:356:NC_002516.2	0.927736	0.650093
CDS:PA0336:ygdP:dinucleoside_polyphosphate_hydrolase:cds336:+:479:NC_002516.2	1.07212	0.654249
CDS:PA0932:cysM:cysteine_synthase_B:cds931:+:899:NC_002516.2	-1.03787	0.654249
CDS:PA2730:-:hypothetical_protein:cds2724:-:953:NC_002516.2	-1.12955	0.654249
CDS:PA2952:etfB:electron_transfer_flavoprotein_subunit_beta:cds2950:-:749:NC_002516.2	-1.11279	0.654249
CDS:PA4560:ileS:isoleucyl-tRNA_synthetase:cds4559:-:2831:NC_002516.2	-1.1101	0.654249
CDS:PA4763:recN:DNA_repair_protein_RecN:cds4765:+:1676:NC_002516.2	-1.06886	0.654249
CDS:PA1001:phnA:anthranilate_synthase_component_I:cds998:+:1592:NC_002516.2	-1.08224	0.659071
CDS:PA1588:sucC:succinyl-CoA_synthetase_subunit_beta:cds1588:+:1166:NC_002516.2	-0.833613	0.659071
CDS:PA2403:-:hypothetical_protein:cds2402:+:1211:NC_002516.2	1.05667	0.659071
CDS:PA3468:-:hypothetical_protein:cds3466:+:1328:NC_002516.2	1.1218	0.659071
CDS:PA3527:pyrC:dihydroorotase:cds3524:+:1046:NC_002516.2	1.05186	0.659071
CDS:PA4078:-:nonribosomal_peptide_synthetase:cds4076:+:2975:NC_002516.2	-1.04741	0.659071
CDS:PA3762:-:hypothetical_protein:cds3761:-:317:NC_002516.2	-1.05635	0.660499
CDS:PA3101:xcpT:general_secretion_pathway_protein_G:cds3099:-:446:NC_002516.2	-1.01877	0.660863
CDS:PA3183:zwf:glucose-6-phosphate_1-dehydrogenase:cds3179:-:1469:NC_002516.2	1.01751	0.66105
CDS:PA4951:orn:oligoribonuclease:cds4952:-:542:NC_002516.2	-1.03536	0.66105
CDS:PA3554:arnA:bifunctional_UDP-glucuronic_acid_decarboxylase2FUDP-4-amino-4-deoxy-L-arabinose_formyltransferase:cds3551:+:1988:NC_002516.2	1.02691	0.662065
CDS:PA4168:fpvB:second_ferric_pyoverdine_receptor_FpvB:cds4167:+:2408:NC_002516.2	1.06968	0.66292
CDS:PA0805:-:hypothetical_protein:cds805:-:227:NC_002516.2	1.00368	0.663331
CDS:PA0395:pilT:twitching_motility_protein_PilT:cds395:+:1034:NC_002516.2	-1.05804	0.664739
CDS:PA0827:-:hypothetical_protein:cds826:-:878:NC_002516.2	1.06859	0.664739
CDS:PA1073:braD:branched-chain_amino_acid_ABC_transporter:cds1071:-:923:NC_002516.2	-1.03655	0.664739
CDS:PA1372:-:hypothetical_protein:cds1370:-:2135:NC_002516.2	-1.04638	0.664739
CDS:PA3529:-:peroxidase:cds3526:-:602:NC_002516.2	0.709408	0.664739
CDS:PA4497:-:ABC_transporter:cds4497:+:1598:NC_002516.2	-1.09276	0.664739
CDS:PA4512:lpxO1:lipopolysaccharide_biosynthetic_protein_LpxO1:cds4512:+:899:NC_002516.2	1.02935	0.664739
CDS:PA5435:-:pyruvate_carboxylase_subunit_B:cds5437:-:1823:NC_002516.2	-1.02332	0.664739
CDS:PA0955:-:hypothetical_protein:cds955:-:956:NC_002516.2	1.05197	0.67198
CDS:PA1318:cyoB:cytochrome_o_ubiquinol_oxidase_subunit_I:cds1316:+:1976:NC_002516.2	-1.07699	0.67198
CDS:PA4279:-:pantothenate_kinase:cds4278:-:746:NC_002516.2	-1.05391	0.67198
CDS:PA4480:mreC:rod_shape-determining_protein_MreC:cds4480:-:992:NC_002516.2	1.04326	0.67198
CDS:PA3818:-:extragenic_suppressor_protein_SuhB:cds3817:+:815:NC_002516.2	1.01876	0.674503
CDS:PA0577:dnaG:DNA_primase:cds578:-:1994:NC_002516.2	-1.02499	0.678181
CDS:PA0657:-:ATPase:cds656:+:1481:NC_002516.2	-0.98233	0.679692
CDS:PA0901:aruE:succinylglutamate_desuccinylase:cds900:+:998:NC_002516.2	-0.992324	0.679692
CDS:PA0934:relA:GTP_pyrophosphokinase:cds933:+:2243:NC_002516.2	-0.844054	0.679692
CDS:PA3803:gcpE:4-hydroxy-3-methylbut-2-en-1-yl_diphosphate_synthase:cds3802:-:1115:NC_002516.2	1.01022	0.679692
CDS:PA4500:-:ABC_transporter:cds4500:+:1601:NC_002516.2	0.968004	0.679692
CDS:PA4943:-:GTP-binding_protein:cds4944:-:1301:NC_002516.2	0.967188	0.679692
CDS:PA5251:-:hypothetical_protein:cds5252:-:578:NC_002516.2	-1.03166	0.679692
CDS:PA5265:-:hypothetical_protein:cds5267:-:3269:NC_002516.2	-1.03419	0.679692
CDS:PA5307:-:hypothetical_protein:cds5309:-:2567:NC_002516.2	-0.980201	0.679692
CDS:PA5473:-:hypothetical_protein:cds5476:+:1748:NC_002516.2	-0.977041	0.679692
CDS:PA2843:-:aldolase:cds2841:+:1346:NC_002516.2	-1.06496	0.680552
CDS:PA2647:nuoL:NADH_dehydrogenase_subunit_L:cds2644:+:1847:NC_002516.2	-1.06937	0.681468
CDS:PA3118:leuB:3-isopropylmalate_dehydrogenase:cds3116:-:1082:NC_002516.2	-0.995655	0.681468
CDS:PA4180:-:acetolactate_synthase:cds4179:-:1643:NC_002516.2	-1.01719	0.681468
CDS:PA5323:argB:acetylglutamate_kinase:cds5325:+:905:NC_002516.2	-0.944578	0.681468
CDS:PA4621:-:oxidoreductase:cds4620:-:2831:NC_002516.2	-1.01364	0.682439
CDS:PA0006:-:D2CD-heptose_12C7-bisphosphate_phosphatase:cds5:-:536:NC_002516.2	1.00714	0.683562
CDS:PA0353:ilvD:dihydroxy-acid_dehydratase:cds353:-:1838:NC_002516.2	0.982381	0.683562
CDS:PA0362:fdx1:ferredoxin_284Fe-4S29:cds362:-:251:NC_002516.2	-1.02458	0.683562
CDS:PA1091:fgtA:flagellar_glycosyl_transferase2C_FgtA:cds1089:+:5084:NC_002516.2	-0.935347	0.683562
CDS:PA2738:himA:integration_host_factor_subunit_alpha:cds2731:-:302:NC_002516.2	-0.733651	0.683562
CDS:PA4465:-:hypothetical_protein:cds4465:+:860:NC_002516.2	0.997284	0.683562
CDS:PA4498:-:metallopeptidase:cds4498:-:1217:NC_002516.2	0.981044	0.683562
CDS:PA4725:cbrA:two-component_sensor_CbrA:cds4727:+:2951:NC_002516.2	-0.928149	0.683562
CDS:PA5338:spoT:guanosine-3272C527-bis28diphosphate29_327-pyrophosphohydrolase:cds5340:+:2105:NC_002516.2	-1.11612	0.683562
CDS:PA2685:-:hypothetical_protein:cds2681:-:2180:NC_002516.2	0.956	0.685494
CDS:PA0372:-:zinc_protease:cds372:-:1397:NC_002516.2	-0.883004	0.68618
CDS:PA0574:-:hypothetical_protein:cds575:-:1121:NC_002516.2	-1.02627	0.68618
CDS:PA0622:-:bacteriophage_protein:cds623:+:1160:NC_002516.2	0.907142	0.68618
CDS:PA0762:algU:RNA_polymerase_sigma_factor_AlgU:cds761:+:581:NC_002516.2	0.937439	0.68618
CDS:PA0800:-:hypothetical_protein:cds800:+:533:NC_002516.2	-1.02556	0.68618
CDS:PA0933:ygcA:23S_rRNA_5-methyluridine_methyltransferase:cds932:+:1352:NC_002516.2	0.942858	0.68618
CDS:PA0958:oprD:porin:cds958:-:1331:NC_002516.2	0.916171	0.68618
CDS:PA1171:-:transglycosylase:cds1169:+:1196:NC_002516.2	-0.953218	0.68618
CDS:PA1527:-:hypothetical_protein:cds1526:+:3488:NC_002516.2	-0.948329	0.68618
CDS:PA1903:phzE2:phenazine_biosynthesis_protein_PhzE:cds1907:+:1883:NC_002516.2	-0.913207	0.68618
CDS:PA2025:gor:glutathione_reductase:cds2027:+:1355:NC_002516.2	-0.9993	0.68618
CDS:PA2551:-:transcriptional_regulator:cds2547:+:932:NC_002516.2	-1.03224	0.68618
CDS:PA2638:nuoB:NADH_dehydrogenase_subunit_B:cds2635:+:677:NC_002516.2	0.974989	0.68618
CDS:PA3007:lexA:LexA_repressor:cds3005:+:614:NC_002516.2	0.98382	0.68618
CDS:PA3186:oprB:glucose2Fcarbohydrate_outer_membrane_porin_OprB:cds3182:-:1364:NC_002516.2	0.95775	0.68618
CDS:PA3525:argG:argininosuccinate_synthase:cds3522:-:1217:NC_002516.2	-0.725164	0.68618
CDS:PA3531:bfrB:bacterioferritin:cds3528:+:476:NC_002516.2	0.627986	0.68618
CDS:PA3648:opr86:outer_membrane_protein_Opr86:cds3646:-:2393:NC_002516.2	-0.74233	0.68618
CDS:PA3656:rpsB:30S_ribosomal_protein_S2:cds3654:-:740:NC_002516.2	-0.451725	0.68618
CDS:PA3999:dacC:D-ala-D-ala-carboxypeptidase:cds3999:-:1160:NC_002516.2	0.982271	0.68618
CDS:PA4431:-:iron-sulfur_protein:cds4431:-:593:NC_002516.2	-0.946353	0.68618
CDS:PA4434:-:oxidoreductase:cds4434:+:1037:NC_002516.2	-0.96122	0.68618
CDS:PA4515:-:hydroxylase:cds4515:+:680:NC_002516.2	-0.968603	0.68618
CDS:PA4660:phr:deoxyribodipyrimidine_photolyase:cds4660:+:1445:NC_002516.2	-0.958295	0.68618
CDS:PA4715:-:aminotransferase:cds4716:-:1235:NC_002516.2	-1.00908	0.68618
CDS:PA4738:-:hypothetical_protein:cds4740:-:197:NC_002516.2	-0.915234	0.68618
CDS:PA4739:-:hypothetical_protein:cds4741:-:344:NC_002516.2	-0.957131	0.68618
CDS:PA4940:-:hypothetical_protein:cds4941:-:185:NC_002516.2	0.97925	0.68618
CDS:PA5015:aceE:pyruvate_dehydrogenase_subunit_E1:cds5016:+:2648:NC_002516.2	0.601932	0.68618
CDS:PA5051:argS:arginyl-tRNA_synthetase:cds5052:+:1763:NC_002516.2	-0.983722	0.68618
CDS:PA5493:polA:DNA_polymerase_I:cds5495:-:2741:NC_002516.2	-0.745013	0.68618
CDS:PA1322:-:TonB-dependent_receptor:cds1320:+:2198:NC_002516.2	-0.924568	0.686296
CDS:PA1787:acnB:bifunctional_aconitate_hydratase_22F2-methylisocitrate_dehydratase:cds1788:-:2609:NC_002516.2	-0.784769	0.686296
CDS:PA4234:uvrA:excinuclease_ABC_subunit_A:cds4233:+:2837:NC_002516.2	-0.960442	0.686296
CDS:PA5114:-:hypothetical_protein:cds5114:-:3605:NC_002516.2	-0.935676	0.686296
CDS:PA0966:ruvA:Holliday_junction_DNA_helicase_RuvA:cds966:+:605:NC_002516.2	-0.945894	0.687699
CDS:PA1800:tig:trigger_factor:cds1802:+:1310:NC_002516.2	0.924298	0.691071
CDS:PA1803:lon:Lon_protease:cds1805:+:2396:NC_002516.2	0.825157	0.692661
CDS:PA1288:-:hypothetical_protein:cds1286:-:1274:NC_002516.2	-0.766522	0.693164
CDS:PA2631:-:acetyl_transferase:cds2628:+:425:NC_002516.2	-0.920654	0.693164
CDS:PA2690:-:transposase:cds2686:-:1016:NC_002516.2	0.904728	0.693164
CDS:PA3256:-:oxidoreductase:cds3251:-:962:NC_002516.2	-0.927083	0.693164
CDS:PA3538:-:ABC_transporter_ATP-binding_protein:cds3535:+:1082:NC_002516.2	-0.908113	0.693164
CDS:PA3617:recA:recombinase_A:cds3615:-:1040:NC_002516.2	-0.864646	0.693164
CDS:PA1609:fabB:3-oxoacyl-ACP_synthase:cds1609:-:1217:NC_002516.2	0.840535	0.694051
CDS:PA1673:-:hypothetical_protein:cds1674:+:461:NC_002516.2	-0.887771	0.694051
CDS:PA1754:cysB:transcriptional_regulator_CysB:cds1755:+:974:NC_002516.2	-0.814665	0.694051
CDS:PA1804:hupB:DNA-binding_protein_HU:cds1806:+:272:NC_002516.2	0.894549	0.694051
CDS:PA2457:-:hypothetical_protein:cds2453:+:980:NC_002516.2	0.898385	0.694051
CDS:PA2856:tesA:acyl-CoA_thioesterase:cds2854:-:605:NC_002516.2	-0.888941	0.694051
CDS:PA3151:hisF2:imidazole_glycerol_phosphate_synthase_subunit_HisF:cds3148:-:755:NC_002516.2	0.928293	0.694051
CDS:PA3247:-:aminopeptidase:cds3242:+:1289:NC_002516.2	0.94034	0.694051
CDS:PA3738:xerD:site-specific_tyrosine_recombinase_XerD:cds3737:-:896:NC_002516.2	0.938913	0.694051
CDS:PA3795:-:oxidoreductase:cds3794:+:950:NC_002516.2	-0.852202	0.694051
CDS:PA4236:katA:catalase:cds4235:-:1448:NC_002516.2	-0.726488	0.694051
CDS:PA4595:-:ABC_transporter_ATP-binding_protein:cds4594:-:1664:NC_002516.2	0.873779	0.694051
CDS:PA4695:ilvH:acetolactate_synthase_3_regulatory_subunit:cds4696:-:491:NC_002516.2	-0.814318	0.694051
CDS:PA5170:arcD:arginine2Fornithine_antiporter:cds5170:+:1448:NC_002516.2	0.898425	0.694051
CDS:PA2462:-:hypothetical_protein:cds2458:-:16883:NC_002516.2	-0.928146	0.697791
CDS:PA5163:rmlA:glucose-1-phosphate_thymidylyltransferase:cds5163:+:881:NC_002516.2	0.90417	0.697791
CDS:PA1610:fabA:3-hydroxydecanoyl-ACP_dehydratase:cds1610:-:515:NC_002516.2	0.814012	0.698708
CDS:PA2815:-:acyl-CoA_dehydrogenase:cds2814:+:2447:NC_002516.2	-0.915765	0.698708
CDS:PA5423:-:hypothetical_protein:cds5425:-:548:NC_002516.2	-0.883728	0.698708
CDS:PA2976:rne:ribonuclease_E:cds2974:+:3173:NC_002516.2	0.837683	0.70056
CDS:PA3001:-:glyceraldehyde-3-phosphate_dehydrogenase:cds2999:-:1385:NC_002516.2	-0.880155	0.70056
CDS:PA0667:-:hypothetical_protein:cds666:-:1343:NC_002516.2	-0.884678	0.705221
CDS:PA1717:pscD:type_III_export_protein_PscD:cds1718:+:1298:NC_002516.2	-0.849383	0.705221
CDS:PA4003:pbpA:penicillin-binding_protein_2:cds4003:-:1940:NC_002516.2	-0.842413	0.707876
CDS:PA0009:glyQ:glycyl-tRNA_synthetase_subunit_alpha:cds8:-:947:NC_002516.2	0.866657	0.710012
CDS:PA4576:-:ATP-dependent_protease:cds4575:-:2453:NC_002516.2	-0.902167	0.710649
CDS:PA0034:-:two-component_response_regulator:cds34:-:623:NC_002516.2	-0.885939	0.71193
CDS:PA1009:-:hypothetical_protein:cds1006:-:557:NC_002516.2	0.870072	0.71278
CDS:PA1553:ccoO1:cbb3-type_cytochrome_C_oxidase_subunit_II:cds1553:-:611:NC_002516.2	-0.915751	0.71278
CDS:PA0506:-:acyl-CoA_dehydrogenase:cds507:+:1805:NC_002516.2	0.854185	0.713437
CDS:PA0587:-:hypothetical_protein:cds588:-:1271:NC_002516.2	-0.808432	0.713437
CDS:PA3068:gdhB:NAD-dependent_glutamate_dehydrogenase:cds3066:-:4862:NC_002516.2	-0.743906	0.713437
CDS:PA5373:betB:betaine_aldehyde_dehydrogenase:cds5375:-:1472:NC_002516.2	0.85064	0.713437
CDS:PA5570:rpmH:50S_ribosomal_protein_L34:cds5571:-:134:NC_002516.2	-0.74137	0.713437
CDS:PA0275:-:transcriptional_regulator:cds274:-:686:NC_002516.2	-0.842076	0.716685
CDS:PA1828:-:short-chain_dehydrogenase:cds1830:-:767:NC_002516.2	-0.872079	0.717711
CDS:PA1199:-:lipoprotein:cds1197:+:533:NC_002516.2	-0.862008	0.718206
CDS:PA0425:mexA:resistance-nodulation-cell_division_28RND29_multidrug_efflux_membrane_fusion_protein_MexA:cds425:+:1151:NC_002516.2	-0.874368	0.720163
CDS:PA0641:-:bacteriophage_protein:cds641:+:3614:NC_002516.2	-0.85923	0.720163
CDS:PA0835:pta:phosphate_acetyltransferase:cds834:-:2114:NC_002516.2	-0.870457	0.720163
CDS:PA5063:ubiE:ubiquinone2Fmenaquinone_biosynthesis_methyltransferase:cds5064:+:770:NC_002516.2	-0.958417	0.720163
CDS:PA5226:-:hypothetical_protein:cds5227:+:311:NC_002516.2	-0.911038	0.720163
CDS:PA1585:sucA:2-oxoglutarate_dehydrogenase_E1:cds1585:+:2831:NC_002516.2	0.58749	0.721145
CDS:PA3063:pelB:protein_PelB:cds3061:-:3581:NC_002516.2	-0.883261	0.721362
CDS:PA5374:betI:BetI_family_transcriptional_regulator:cds5376:-:593:NC_002516.2	0.831974	0.721362
CDS:PA1452:flhA:flagellar_biosynthesis_protein_FlhA:cds1450:+:2123:NC_002516.2	-0.944896	0.723673
CDS:PA1723:pscJ:type_III_export_protein_PscJ:cds1724:+:746:NC_002516.2	-0.800016	0.723673
CDS:PA4103:-:hypothetical_protein:cds4101:+:629:NC_002516.2	-0.854097	0.723673
CDS:PA4742:truB:tRNA_pseudouridine_synthase_B:cds4744:-:914:NC_002516.2	-0.801385	0.723673
CDS:PA0375:ftsX:cell_division_protein_FtsX:cds375:+:1007:NC_002516.2	-0.809902	0.724976
CDS:PA2191:exoY:adenylate_cyclase:cds2193:-:1136:NC_002516.2	0.838281	0.724976
CDS:PA3922:-:hypothetical_protein:cds3922:-:1367:NC_002516.2	-0.874688	0.724976
CDS:PA4243:secY:preprotein_translocase_subunit_SecY:cds4242:-:1328:NC_002516.2	0.332051	0.724976
CDS:PA4571:-:cytochrome_C:cds4570:+:2027:NC_002516.2	-0.817709	0.724976
CDS:PA4683:-:hypothetical_protein:cds4683:-:602:NC_002516.2	-0.802019	0.724976
CDS:PA5000:wapR:alpha-12C3-rhamnosyltransferase_WapR:cds5001:-:884:NC_002516.2	-0.847762	0.724976
CDS:PA5080:-:prolyl_aminopeptidase:cds5081:-:971:NC_002516.2	-0.807373	0.724976
CDS:PA4847:accB:acetyl-CoA_carboxylase_biotin_carboxyl_carrier_protein_subunit:cds4849:+:470:NC_002516.2	-0.752116	0.726548
CDS:PA5010:waaG:UDP-glucose:28heptosyl29_LPS_alpha_12C3-glucosyltransferase_WaaG:cds5011:-:1121:NC_002516.2	-0.809367	0.727376
CDS:PA0296:spuI:glutamine_synthetase:cds295:-:1376:NC_002516.2	-0.546113	0.727446
CDS:PA1571:-:hypothetical_protein:cds1570:-:179:NC_002516.2	-0.791646	0.727446
CDS:PA3828:-:hypothetical_protein:cds3827:-:1118:NC_002516.2	-0.864974	0.727446
CDS:PA4499:-:transcriptional_regulator:cds4499:+:563:NC_002516.2	-0.596451	0.727446
CDS:PA0650:trpD:anthranilate_phosphoribosyltransferase:cds649:+:1049:NC_002516.2	-0.80789	0.727782
CDS:PA3732:-:hypothetical_protein:cds3730:-:620:NC_002516.2	-0.803429	0.727782
CDS:PA0306a:-:transcriptional_regulator:cds306:-:503:NC_002516.2	-0.850767	0.729758
CDS:PA3096:xcpY:general_secretion_pathway_protein_L:cds3094:-:1148:NC_002516.2	-0.810745	0.731107
CDS:PA3701:prfB:peptide_chain_release_factor_1:cds3699:-:70:NC_002516.2	-0.799625	0.731107
CDS:PA4239:rpsD:30S_ribosomal_protein_S4:cds4238:-:620:NC_002516.2	0.317469	0.731107
CDS:PA5067:hisE:phosphoribosyl-ATP_pyrophosphatase:cds5068:+:335:NC_002516.2	-0.712091	0.731107
CDS:PA4476:-:hypothetical_protein:cds4476:-:3830:NC_002516.2	-0.779707	0.731391
CDS:PA5176:cysQ:ADP-ribose_diphosphatase_NudE:cds5176:-:566:NC_002516.2	-0.816348	0.731391
CDS:PA5249:-:hypothetical_protein:cds5250:-:629:NC_002516.2	0.842893	0.731391
CDS:PA5531:tonB1:protein_TonB1:cds5533:-:1028:NC_002516.2	-0.768835	0.731391
CDS:PA2840:-:ATP-dependent_RNA_helicase:cds2838:-:1703:NC_002516.2	0.801701	0.731921
CDS:PA5167:-:c4-dicarboxylate-binding_protein:cds5167:+:995:NC_002516.2	-0.771838	0.73495
CDS:PA1719:pscF:type_III_export_protein_PscF:cds1720:+:257:NC_002516.2	-0.825093	0.736134
CDS:PA0262:-:hypothetical_protein:cds262:-:3059:NC_002516.2	0.781773	0.739168
CDS:PA3147:wbpJ:glycosyl_transferase_WbpJ:cds3144:-:1241:NC_002516.2	-0.747119	0.739168
CDS:PA4880:-:bacterioferritin:cds4881:+:533:NC_002516.2	-0.761751	0.739168
CDS:PA5568:-:inner_membrane_protein_translocase_subunit_YidC:cds5569:-:1736:NC_002516.2	-0.557249	0.739168
CDS:PA0367:-:transcriptional_regulator:cds367:+:647:NC_002516.2	0.785044	0.740718
CDS:PA3080:-:hypothetical_protein:cds3078:-:1097:NC_002516.2	-0.784242	0.740718
CDS:PA5530:-:MFS_dicarboxylate_transporter:cds5532:+:1307:NC_002516.2	0.583773	0.740718
CDS:PA4079:-:short-chain_dehydrogenase:cds4077:+:689:NC_002516.2	-0.799152	0.741305
CDS:PA0456:-:cold-shock_protein:cds456:+:209:NC_002516.2	0.873972	0.741959
CDS:PA4694:ilvC:ketol-acid_reductoisomerase:cds4695:-:1016:NC_002516.2	0.743907	0.742303
CDS:PA1324:-:hypothetical_protein:cds1322:+:512:NC_002516.2	-0.737846	0.742832
CDS:PA1805:ppiD:peptidyl-prolyl_cis-trans_isomerase_D:cds1807:+:1865:NC_002516.2	0.744464	0.744251
CDS:PA1964:-:ABC_transporter_ATP-binding_protein:cds1966:-:1565:NC_002516.2	-0.807807	0.748197
CDS:PA5161:rmlB:dTDP-D-glucose_42C6-dehydratase:cds5161:+:1058:NC_002516.2	0.76974	0.748197
CDS:PA4355:-:major_facilitator_superfamily_28MFS29_transporter:cds4355:+:1166:NC_002516.2	0.810826	0.749455
CDS:PA3644:lpxA:UDP-N-acetylglucosamine_acyltransferase:cds3642:-:776:NC_002516.2	-0.805971	0.751174
CDS:PA1032:quiP:QuiP_protein:cds1029:-:2543:NC_002516.2	0.769869	0.752866
CDS:PA3238:-:hypothetical_protein:cds3233:+:1361:NC_002516.2	-0.73893	0.752866
CDS:PA3810:hscA:chaperone_protein_HscA:cds3809:-:1859:NC_002516.2	-0.743629	0.752866
CDS:PA5288:glnK:nitrogen_regulatory_protein_P-II_2:cds5290:-:338:NC_002516.2	0.75401	0.752866
CDS:PA4464:ptsN:nitrogen_regulatory_IIA_protein:cds4464:+:464:NC_002516.2	0.714221	0.753426
CDS:PA0460:-:hypothetical_protein:cds461:+:578:NC_002516.2	-0.729772	0.754132
CDS:PA2302:ambE:protein_AmbE:cds2303:-:6374:NC_002516.2	-0.759747	0.754132
CDS:PA3244:minD:cell_division_inhibitor_MinD:cds3239:+:815:NC_002516.2	-0.768035	0.754132
CDS:PA3308:hepA:ATP-dependent_helicase_HepA:cds3304:+:2852:NC_002516.2	-0.751717	0.754132
CDS:PA4432:rpsI:30S_ribosomal_protein_S9:cds4432:-:392:NC_002516.2	0.700657	0.754132
CDS:PA5192:pckA:phosphoenolpyruvate_carboxykinase:cds5193:-:1541:NC_002516.2	-0.662413	0.754132
CDS:PA0767:lepA:GTP-binding_protein_LepA:cds766:+:1799:NC_002516.2	-0.691479	0.756568
CDS:PA0846:-:sulfate_transporter_CysZ:cds845:-:740:NC_002516.2	-0.742938	0.756568
CDS:PA4562:-:hypothetical_protein:cds4561:-:1538:NC_002516.2	-0.757414	0.756568
CDS:PA5569:rnpA:ribonuclease_P:cds5570:-:407:NC_002516.2	0.581427	0.756568
CDS:PA4154:-:hypothetical_protein:cds4153:-:668:NC_002516.2	-0.712328	0.760882
CDS:PA2734:-:hypothetical_protein:cds2727:-:1295:NC_002516.2	0.71949	0.762913
CDS:PA2744:thrS:threonyl-tRNA_synthetase:cds2737:-:1922:NC_002516.2	0.579133	0.763254
CDS:PA4422:-:hypothetical_protein:cds4422:-:848:NC_002516.2	-0.699741	0.766762
CDS:PA4727:pcnB:poly28A29_polymerase:cds4729:+:1403:NC_002516.2	-0.730105	0.766762
CDS:PA2824:-:sensor2Fresponse_regulator_hybrid:cds2822:+:2360:NC_002516.2	-0.738132	0.767204
CDS:PA3814:iscS:cysteine_desulfurase:cds3813:-:1214:NC_002516.2	0.601394	0.767204
CDS:PA4854:purH:bifunctional_phosphoribosylaminoimidazolecarboxamide_formyltransferase2FIMP_cyclohydrolase:cds4856:+:1607:NC_002516.2	-0.736874	0.767204
CDS:PA4451:-:hypothetical_protein:cds4451:-:239:NC_002516.2	0.730553	0.767408
CDS:PA4968:-:hypothetical_protein:cds4969:-:620:NC_002516.2	-0.708247	0.767408
CDS:PA3262:-:FkbP-type_peptidyl-prolyl_cis-trans_isomerase:cds3257:-:761:NC_002516.2	0.504792	0.769924
CDS:PA3806:-:hypothetical_protein:cds3805:-:1139:NC_002516.2	0.699803	0.769924
CDS:PA2853:oprI:outer_membrane_lipoprotein_OprI:cds2851:+:251:NC_002516.2	-0.373183	0.771835
CDS:PA1033:-:glutathione_S-transferase:cds1030:-:641:NC_002516.2	0.688712	0.772537
CDS:PA1581:sdhC:succinate_dehydrogenase_subunit_C:cds1581:+:386:NC_002516.2	-0.499741	0.772537
CDS:PA4248:rplF:50S_ribosomal_protein_L6:cds4247:-:533:NC_002516.2	0.445256	0.772537
CDS:PA5036:gltB:glutamate_synthase_subunit_alpha:cds5037:-:4445:NC_002516.2	-0.675109	0.772537
CDS:PA5078:mdoH:glucan_biosynthesis_protein_G:cds5079:-:1577:NC_002516.2	-0.697149	0.772537
CDS:PA0646:-:hypothetical_protein:cds645:+:1052:NC_002516.2	0.698247	0.774758
CDS:PA3043:-:deoxyguanosinetriphosphate_triphosphohydrolase-like_protein:cds3041:+:1331:NC_002516.2	-0.707826	0.774758
CDS:PA0455:dbpA:ATP-dependent_RNA_helicase_DbpA:cds455:-:1376:NC_002516.2	-0.696107	0.77652
CDS:PA5412:gbcB:hypothetical_protein:cds5414:-:2513:NC_002516.2	-0.696118	0.780933
CDS:PA1098:fleS:two-component_sensor:cds1096:+:1208:NC_002516.2	-0.679209	0.782985
CDS:PA3327:-:non-ribosomal_peptide_synthetase:cds3323:+:7058:NC_002516.2	-0.658252	0.782985
CDS:PA3929:cioB:cyanide_insensitive_terminal_oxidase:cds3929:-:1007:NC_002516.2	0.671598	0.782985
CDS:PA4414:murD:UDP-N-acetylmuramoyl-L-alanyl-D-glutamate_synthetase:cds4414:-:1346:NC_002516.2	-0.700412	0.782985
CDS:PA5016:aceF:dihydrolipoamide_acetyltransferase:cds5017:+:1643:NC_002516.2	0.697542	0.782985
CDS:PA5110:fbp:fructose-12C6-bisphosphatase:cds5110:-:1010:NC_002516.2	0.684847	0.782985
CDS:PA0408:pilG:twitching_motility_protein_PilG:cds408:+:407:NC_002516.2	0.669252	0.785737
CDS:PA1183:dctA:C4-dicarboxylate_transporter_DctA:cds1181:+:1310:NC_002516.2	0.611672	0.785737
CDS:PA1512:hcpA:secreted_protein_Hcp:cds1511:-:518:NC_002516.2	0.717212	0.785737
CDS:PA2970:rpmF:50S_ribosomal_protein_L32:cds2968:-:182:NC_002516.2	0.441513	0.785737
CDS:PA5268:corA:magnesium2Fcobalt_transporter:cds5270:-:980:NC_002516.2	-0.703611	0.785737
CDS:PA2621:-:hypothetical_protein:cds2618:-:368:NC_002516.2	-0.569634	0.789429
CDS:PA1835:-:hypothetical_protein:cds1837:-:437:NC_002516.2	-0.691303	0.791117
CDS:PA3581:glpF:glycerol_uptake_facilitator_protein:cds3579:+:839:NC_002516.2	0.687929	0.791117
CDS:PA0943:-:hypothetical_protein:cds942:-:716:NC_002516.2	0.668454	0.791153
CDS:PA4253:rplN:50S_ribosomal_protein_L14:cds4252:-:368:NC_002516.2	0.401195	0.793398
CDS:PA5346:-:hypothetical_protein:cds5348:+:1409:NC_002516.2	-0.669055	0.793398
CDS:PA1269:-:transcriptional_regulator:cds1267:-:668:NC_002516.2	-0.651743	0.79474
CDS:PA4697:-:hypothetical_protein:cds4698:+:452:NC_002516.2	0.640266	0.79474
CDS:PA0045:-:hypothetical_protein:cds46:+:686:NC_002516.2	-0.557314	0.795723
CDS:PA4557:lytB:4-hydroxy-3-methylbut-2-enyl_diphosphate_reductase:cds4556:-:944:NC_002516.2	-0.633468	0.796874
CDS:PA0139:ahpC:alkyl_hydroperoxide_reductase:cds139:+:563:NC_002516.2	0.647172	0.79803
CDS:PA1580:gltA:type_II_citrate_synthase:cds1580:-:1286:NC_002516.2	0.719458	0.798765
CDS:PA2505:opdT:tyrosine_porin_OpdT:cds2501:-:1346:NC_002516.2	-0.63539	0.798765
CDS:PA4932:rplI:50S_ribosomal_protein_L9:cds4933:-:446:NC_002516.2	0.53021	0.798765
CDS:PA5212:-:hypothetical_protein:cds5213:+:329:NC_002516.2	-0.620631	0.798765
CDS:PA5528:-:hypothetical_protein:cds5530:-:854:NC_002516.2	0.585265	0.798765
CDS:PA0067:prlC:oligopeptidase_A:cds67:+:2045:NC_002516.2	-0.65382	0.80388
CDS:PA0588:-:hypothetical_protein:cds589:-:1922:NC_002516.2	-0.551419	0.80388
CDS:PA0595:ostA:organic_solvent_tolerance_protein_OstA:cds596:-:2774:NC_002516.2	0.370776	0.80388
CDS:PA0649:trpG:anthranilate_synthase_component_II:cds648:+:605:NC_002516.2	0.593355	0.80388
CDS:PA0779:-:ATP-dependent_protease:cds778:-:2399:NC_002516.2	-0.615412	0.80388
CDS:PA1068:-:heat_shock_protein_28hsp90_family29:cds1066:+:1910:NC_002516.2	0.599656	0.80388
CDS:PA1770:ppsA:phosphoenolpyruvate_synthase:cds1771:+:2375:NC_002516.2	-0.649094	0.80388
CDS:PA2583:-:sensor2Fresponse_regulator_hybrid:cds2580:-:2978:NC_002516.2	0.619902	0.80388
CDS:PA3533:-:hypothetical_protein:cds3530:-:326:NC_002516.2	0.572803	0.80388
CDS:PA3743:trmD:tRNA_28guanine-N28129-29-methyltransferase:cds3742:-:758:NC_002516.2	0.487184	0.80388
CDS:PA3805:pilF:type_4_fimbrial_biogenesis_protein_PilF:cds3804:-:758:NC_002516.2	-0.640555	0.80388
CDS:PA4665:prfA:peptide_chain_release_factor_1:cds4665:-:1082:NC_002516.2	-0.627197	0.80388
CDS:PA4971:aspP:adenosine_diphosphate_sugar_pyrophosphatase:cds4972:-:617:NC_002516.2	-0.655241	0.80388
CDS:PA5261:algR:alginate_biosynthesis_regulatory_protein_AlgR:cds5263:-:746:NC_002516.2	-0.649756	0.80388
CDS:PA5274:rnk:nucleoside_diphosphate_kinase_regulator:cds5276:-:404:NC_002516.2	0.634909	0.80388
CDS:PA3673:plsB:glycerol-3-phosphate_acyltransferase:cds3671:+:2504:NC_002516.2	0.606137	0.808913
CDS:PA3700:lysS:lysyl-tRNA_synthetase:cds3698:-:1505:NC_002516.2	0.556571	0.808913
CDS:PA4054:ribB:bifunctional_32C4-dihydroxy-2-butanone_4-phosphate_synthase2FGTP_cyclohydrolase_II-like_protein:cds4054:-:1097:NC_002516.2	-0.596192	0.808913
CDS:PA0266:gabT:4-aminobutyrate_aminotransferase:cds265:+:1280:NC_002516.2	-0.594967	0.809501
CDS:PA4625:-:hypothetical_protein:cds4624:-:6464:NC_002516.2	0.619808	0.809501
CDS:PA5046:-:malic_enzyme:cds5047:-:1268:NC_002516.2	0.536513	0.809575
CDS:PA4937:rnr:exoribonuclease_R:cds4938:-:2714:NC_002516.2	-0.525535	0.811368
CDS:PA3836:-:hypothetical_protein:cds3835:+:977:NC_002516.2	-0.610831	0.816247
CDS:PA4525:pilA:type_4_fimbrial_PilA:cds4525:-:449:NC_002516.2	0.340101	0.816247
CDS:PA4015:-:hypothetical_protein:cds4015:+:455:NC_002516.2	-0.587244	0.816412
CDS:PA3653:frr:ribosome_recycling_factor:cds3651:-:557:NC_002516.2	-0.599941	0.816523
CDS:PA5521:-:short-chain_dehydrogenase:cds5523:-:758:NC_002516.2	-0.573688	0.816523
CDS:PA0989:-:hypothetical_protein:cds987:-:560:NC_002516.2	-0.591203	0.819014
CDS:PA0956:proS:prolyl-tRNA_synthetase:cds956:-:1715:NC_002516.2	-0.588708	0.819037
CDS:PA4879:-:hypothetical_protein:cds4880:-:2069:NC_002516.2	-0.594927	0.82408
CDS:PA5491:-:cytochrome:cds5493:-:293:NC_002516.2	0.593312	0.82408
CDS:PA1630:-:transcriptional_regulator:cds1630:+:866:NC_002516.2	-0.60582	0.824702
CDS:PA4554:pilY1:type_4_fimbrial_biogenesis_protein_PilY1:cds4553:+:3485:NC_002516.2	0.434063	0.824702
CDS:PA0586:-:SpoVR_family_protein:cds587:-:1553:NC_002516.2	-0.57923	0.825682
CDS:PA4246:rpsE:30S_ribosomal_protein_S5:cds4245:-:500:NC_002516.2	0.456514	0.825682
CDS:PA4942:hflK:protease_subunit_HflK:cds4943:-:1202:NC_002516.2	0.574792	0.825682
CDS:PA4425:-:phosphoheptose_isomerase:cds4425:+:593:NC_002516.2	0.581896	0.826087
CDS:PA4398:-:two-component_sensor:cds4398:+:2096:NC_002516.2	-0.555549	0.82817
CDS:PA5313:-:omega_amino_acid--pyruvate_transaminase:cds5315:+:1334:NC_002516.2	-0.569783	0.828404
CDS:PA4602:glyA3:serine_hydroxymethyltransferase:cds4601:+:1253:NC_002516.2	0.570443	0.830266
CDS:PA5182:-:hypothetical_protein:cds5182:+:515:NC_002516.2	-0.567671	0.830266
CDS:PA4329:pykA:pyruvate_kinase:cds4329:+:1451:NC_002516.2	0.559069	0.831595
CDS:PA5558:atpF:ATP_synthase_F0F1_subunit_B:cds5559:-:470:NC_002516.2	0.545843	0.832484
CDS:PA0887:acsA:acetyl-CoA_synthetase:cds886:+:1955:NC_002516.2	-0.572119	0.833881
CDS:PA1012:-:hypothetical_protein:cds1009:+:758:NC_002516.2	-0.543892	0.833881
CDS:PA3149:wbpH:glycosyltransferase_WbpH:cds3146:-:1121:NC_002516.2	-0.585375	0.833881
CDS:PA4538:ndh:NADH_dehydrogenase:cds4537:+:1307:NC_002516.2	-0.556831	0.833881
CDS:PA4947:amiB:N-acetylmuramoyl-L-alanine_amidase:cds4948:-:1427:NC_002516.2	-0.569391	0.833881
CDS:PA0190:-:acid_phosphatase:cds189:+:725:NC_002516.2	-0.546219	0.837361
CDS:PA1713:exsA:transcriptional_regulator_ExsA:cds1714:+:836:NC_002516.2	0.542569	0.843619
CDS:PA1766:-:hypothetical_protein:cds1767:-:983:NC_002516.2	-0.548785	0.843619
CDS:PA4273:rplA:50S_ribosomal_protein_L1:cds4272:-:695:NC_002516.2	0.339302	0.843619
CDS:PA5561:atpI:F0F1_ATP_synthase_subunit_I:cds5562:-:380:NC_002516.2	0.551372	0.843619
CDS:PA5454:rmd:oxidoreductase_Rmd:cds5457:-:914:NC_002516.2	-0.528707	0.843772
CDS:PA1079:flgD:flagellar_basal_body_rod_modification_protein:cds1077:+:713:NC_002516.2	0.537148	0.844007
CDS:PA0922:-:hypothetical_protein:cds921:-:314:NC_002516.2	0.527564	0.847826
CDS:PA4461:-:ABC_transporter_ATP-binding_protein:cds4461:+:725:NC_002516.2	-0.454954	0.847826
CDS:PA5559:atpE:ATP_synthase_F0F1_subunit_C:cds5560:-:257:NC_002516.2	0.462501	0.847826
CDS:PA0845:-:hypothetical_protein:cds844:-:2012:NC_002516.2	0.564935	0.849362
CDS:PA3257:prc:periplasmic_tail-specific_protease:cds3252:+:2096:NC_002516.2	-0.330845	0.849362
CDS:PA3636:kdsA:2-dehydro-3-deoxyphosphooctonate_aldolase:cds3634:-:845:NC_002516.2	0.551496	0.849362
CDS:PA4317:-:hypothetical_protein:cds4317:+:737:NC_002516.2	-0.505955	0.849362
CDS:PA4935:rpsF:30S_ribosomal_protein_S6:cds4936:-:419:NC_002516.2	-0.283484	0.849362
CDS:PA2491:-:oxidoreductase:cds2487:-:1019:NC_002516.2	0.456022	0.850459
CDS:PA0985:pyoS5:pyocin_S5:cds983:-:1496:NC_002516.2	-0.521263	0.851088
CDS:PA5275:-:frataxin-like_protein:cds5277:-:335:NC_002516.2	-0.508966	0.851741
CDS:PA5060:phaF:polyhydroxyalkanoate_synthesis_protein_PhaF:cds5061:-:929:NC_002516.2	0.510525	0.854019
CDS:PA3962:-:hypothetical_protein:cds3962:+:416:NC_002516.2	-0.508541	0.85408
CDS:PA2083:-:ring-hydroxylating_dioxygenase_subunit:cds2084:+:1274:NC_002516.2	-0.516026	0.854181
CDS:PA0788:-:hypothetical_protein:cds787:-:3125:NC_002516.2	0.503442	0.85706
CDS:PA3352:-:hypothetical_protein:cds3348:+:470:NC_002516.2	0.513599	0.85706
CDS:PA3807:ndk:nucleoside_diphosphate_kinase:cds3806:-:431:NC_002516.2	0.449353	0.85706
CDS:PA0172:-:hypothetical_protein:cds171:-:1991:NC_002516.2	-0.525413	0.858155
CDS:PA2624:idh:isocitrate_dehydrogenase:cds2621:+:2225:NC_002516.2	0.435121	0.858155
CDS:PA3729:-:hypothetical_protein:cds3727:-:2066:NC_002516.2	-0.528755	0.858155
CDS:PA4658:-:hypothetical_protein:cds4658:+:956:NC_002516.2	0.505029	0.858155
CDS:PA5128:secB:preprotein_translocase_subunit_SecB:cds5128:-:491:NC_002516.2	-0.570698	0.858155
CDS:PA5203:gshA:glutamate--cysteine_ligase:cds5204:+:1583:NC_002516.2	-0.496222	0.859683
CDS:PA3091:-:hypothetical_protein:cds3089:-:1439:NC_002516.2	0.506899	0.864258
CDS:PA2920:-:chemotaxis_transducer:cds2918:-:1637:NC_002516.2	-0.500786	0.864777
CDS:PA3169:-:methylthioribose-1-phosphate_isomerase:cds3165:-:1076:NC_002516.2	-0.477315	0.864777
CDS:PA0141:-:hypothetical_protein:cds141:-:896:NC_002516.2	0.485146	0.86916
CDS:PA0303:spuG:polyamine_transporter_PotH:cds302:+:881:NC_002516.2	0.495441	0.86916
CDS:PA0317:-:hypothetical_protein:cds317:+:1394:NC_002516.2	0.446366	0.86916
CDS:PA0436:-:transcriptional_regulator:cds436:+:620:NC_002516.2	-0.514474	0.86916
CDS:PA0869:pbpG:D-alanyl-D-alanine_endopeptidase:cds868:-:932:NC_002516.2	0.486646	0.86916
CDS:PA3528:rnt:ribonuclease_T:cds3525:+:674:NC_002516.2	0.505599	0.86916
CDS:PA4748:tpiA:triosephosphate_isomerase:cds4750:-:755:NC_002516.2	-0.307421	0.86916
CDS:PA2735:-:restriction-modification_system_protein:cds2728:-:2378:NC_002516.2	-0.483581	0.870669
CDS:PA3148:wbpI:UDP-N-acetylglucosamine_2-epimerase:cds3145:-:1064:NC_002516.2	0.45549	0.870669
CDS:PA3744:rimM:16S_rRNA-processing_protein_RimM:cds3743:-:527:NC_002516.2	0.476445	0.870669
CDS:PA5362:-:hypothetical_protein:cds5364:+:1340:NC_002516.2	0.457531	0.870669
CDS:PA0548:tktA:transketolase:cds549:+:1997:NC_002516.2	0.463974	0.871637
CDS:PA1511:-:hypothetical_protein:cds1510:-:2528:NC_002516.2	0.46162	0.871637
CDS:PA1523:xdhB:xanthine_dehydrogenase:cds1522:-:2399:NC_002516.2	-0.484639	0.871637
CDS:PA2042:-:serine2Fthreonine_transporter_SstT:cds2044:+:1229:NC_002516.2	-0.469751	0.871637
CDS:PA2604:-:hypothetical_protein:cds2601:+:668:NC_002516.2	0.321347	0.871637
CDS:PA3011:topA:DNA_topoisomerase_I:cds3009:-:2606:NC_002516.2	-0.470979	0.871637
CDS:PA4261:rplW:50S_ribosomal_protein_L23:cds4260:-:299:NC_002516.2	-0.325068	0.871637
CDS:PA4453:-:hypothetical_protein:cds4453:-:647:NC_002516.2	0.467972	0.871637
CDS:PA4455:-:ABC_transporter_permease:cds4455:-:797:NC_002516.2	-0.452749	0.871637
CDS:PA5066:hisI:phosphoribosyl-AMP_cyclohydrolase:cds5067:+:404:NC_002516.2	-0.37296	0.871637
CDS:PA4846:aroQ1:3-dehydroquinate_dehydratase:cds4848:+:443:NC_002516.2	-0.334759	0.872271
CDS:PA3112:accD:acetyl-CoA_carboxylase_subunit_beta:cds3110:-:872:NC_002516.2	0.466608	0.872905
CDS:PA2975:rluC:ribosomal_large_subunit_pseudouridine_synthase_C:cds2973:-:956:NC_002516.2	-0.518308	0.873021
CDS:PA4297:tadG:protein_TadG:cds4296:-:1670:NC_002516.2	-0.456501	0.873021
CDS:PA4960:-:phosphoserine_phosphatase:cds4961:-:1289:NC_002516.2	0.466947	0.873508
CDS:PA3146:wbpK:NAD-dependent_epimerase2Fdehydratase:cds3143:-:950:NC_002516.2	-0.452185	0.879156
CDS:PA0654:speD:S-adenosylmethionine_decarboxylase:cds653:+:794:NC_002516.2	0.459582	0.879742
CDS:PA3020:-:lytic_transglycosylase:cds3018:+:1928:NC_002516.2	-0.469197	0.879742
CDS:PA3108:purF:amidophosphoribosyltransferase:cds3106:-:1505:NC_002516.2	0.43562	0.879742
CDS:PA1386:-:ABC_transporter_ATP-binding_protein:cds1384:+:1268:NC_002516.2	-0.463226	0.880466
CDS:PA0002:dnaN:DNA_polymerase_III_subunit_beta:cds1:+:1103:NC_002516.2	-0.430242	0.880745
CDS:PA1838:cysI:sulfite_reductase:cds1840:-:1658:NC_002516.2	-0.431653	0.881597
CDS:PA4696:ilvI:acetolactate_synthase_3_catalytic_subunit:cds4697:-:1724:NC_002516.2	-0.408653	0.881597
CDS:PA0994:cupC3:usher_CupC3:cds991:+:2519:NC_002516.2	0.446352	0.881973
CDS:PA1544:anr:transcriptional_regulator_Anr:cds1543:-:734:NC_002516.2	0.431112	0.883176
CDS:PA1562:acnA:aconitate_hydratase:cds1561:-:2732:NC_002516.2	0.42558	0.883176
CDS:PA1584:sdhB:succinate_dehydrogenase_iron-sulfur_subunit:cds1584:+:707:NC_002516.2	-0.444142	0.883176
CDS:PA1725:pscL:type_III_secretion_system_protein:cds1726:+:644:NC_002516.2	-0.435214	0.883176
CDS:PA1874:-:hypothetical_protein:cds1878:+:7406:NC_002516.2	-0.438579	0.883176
CDS:PA2044:-:hypothetical_protein:cds2046:-:1874:NC_002516.2	0.423445	0.883176
CDS:PA5334:rph:ribonuclease_PH:cds5336:-:719:NC_002516.2	0.432923	0.883176
CDS:PA0500:bioB:biotin_synthase:cds501:+:1058:NC_002516.2	0.39202	0.884587
CDS:PA0648:-:hypothetical_protein:cds647:+:230:NC_002516.2	-0.408407	0.884587
CDS:PA0826:-:hypothetical_protein:cds825:-:638:NC_002516.2	0.424777	0.884587
CDS:PA0917:kup:potassium_uptake_protein_Kup:cds916:+:1904:NC_002516.2	0.418122	0.884587
CDS:PA1382:-:type_II_secretion_system_protein:cds1380:+:2279:NC_002516.2	-0.442999	0.884587
CDS:PA1533:-:hypothetical_protein:cds1532:+:326:NC_002516.2	-0.426681	0.884587
CDS:PA1582:sdhD:succinate_dehydrogenase_subunit_D:cds1582:+:368:NC_002516.2	0.320562	0.884587
CDS:PA2399:pvdD:pyoverdine_synthetase_D:cds2399:-:7346:NC_002516.2	-0.325975	0.884587
CDS:PA3031:-:hypothetical_protein:cds3029:+:221:NC_002516.2	0.229512	0.884587
CDS:PA3306:-:hypothetical_protein:cds3302:-:602:NC_002516.2	-0.411553	0.884587
CDS:PA3812:iscA:iron-binding_protein_IscA:cds3811:-:323:NC_002516.2	-0.387997	0.884587
CDS:PA4269:rpoC:DNA-directed_RNA_polymerase_subunit_beta27:cds4268:-:4199:NC_002516.2	-0.231255	0.884587
CDS:PA4615:-:oxidoreductase:cds4614:-:776:NC_002516.2	0.410813	0.884587
CDS:PA4623:-:hypothetical_protein:cds4622:-:389:NC_002516.2	0.414605	0.884587
CDS:PA4710:phuR:heme2Fhemoglobin_uptake_outer_membrane_receptor_PhuR:cds4711:+:2294:NC_002516.2	-0.430604	0.884587
CDS:PA4998:-:hypothetical_protein:cds4999:+:650:NC_002516.2	-0.372496	0.884587
CDS:PA5174:-:beta-ketoacyl_synthase:cds5174:+:1904:NC_002516.2	-0.44208	0.884587
CDS:PA2739:pheT:phenylalanyl-tRNA_synthetase_subunit_beta:cds2732:-:2378:NC_002516.2	-0.328758	0.884651
CDS:PA3455:-:hypothetical_protein:cds3453:-:1490:NC_002516.2	-0.401564	0.884651
CDS:PA1155:nrdB:ribonucleotide-diphosphate_reductase_subunit_beta:cds1153:-:1247:NC_002516.2	-0.331582	0.885029
CDS:PA4262:rplD:50S_ribosomal_protein_L4:cds4261:-:602:NC_002516.2	-0.167913	0.885029
CDS:PA2612:serS:seryl-tRNA_synthetase:cds2609:-:1280:NC_002516.2	-0.401719	0.885866
CDS:PA3349:-:chemotaxis_protein:cds3345:-:932:NC_002516.2	-0.385678	0.885933
CDS:PA4026:-:acetyltransferase:cds4026:+:461:NC_002516.2	0.389903	0.886335
CDS:PA3506:-:hypothetical_protein:cds3503:-:1682:NC_002516.2	-0.418596	0.889827
CDS:PA3717:-:FkbP-type_peptidyl-prolyl_cis-trans_isomerase:cds3715:+:341:NC_002516.2	-0.421851	0.889827
CDS:PA3745:rpsP:30S_ribosomal_protein_S16:cds3744:-:251:NC_002516.2	0.313312	0.889827
CDS:PA4496:-:ABC_transporter:cds4496:+:1613:NC_002516.2	-0.404819	0.889827
CDS:PA5315:rpmG:50S_ribosomal_protein_L33:cds5317:-:155:NC_002516.2	-0.339636	0.889827
CDS:PA5546:-:hypothetical_protein:cds5547:-:1184:NC_002516.2	-0.412333	0.889827
CDS:PA4717:-:hypothetical_protein:cds4718:+:893:NC_002516.2	-0.384581	0.890273
CDS:PA4825:mgtA:Mg2822B29_transport_ATPase:cds4827:-:2711:NC_002516.2	-0.37142	0.890273
CDS:PA0130:-:aldehyde_dehydrogenase:cds130:-:1493:NC_002516.2	-0.395721	0.892279
CDS:PA0643:-:hypothetical_protein:cds642:+:1091:NC_002516.2	0.352106	0.892279
CDS:PA0690:-:hypothetical_protein:cds689:+:12542:NC_002516.2	-0.334262	0.892279
CDS:PA0924:-:hypothetical_protein:cds923:-:1928:NC_002516.2	-0.369964	0.892279
CDS:PA1526:-:transcriptional_regulator:cds1525:+:659:NC_002516.2	0.366531	0.892279
CDS:PA1707:pcrH:regulatory_protein_PcrH:cds1708:+:503:NC_002516.2	0.372528	0.892279
CDS:PA1768:-:hypothetical_protein:cds1769:-:539:NC_002516.2	0.364454	0.892279
CDS:PA1769:-:hypothetical_protein:cds1770:-:824:NC_002516.2	0.383004	0.892279
CDS:PA3156:wbpD:UDP-2-acetamido-3-amino-23-dideoxy-d-glucuronic_acid_N-acetyltransferase_WbpD:cds3153:-:575:NC_002516.2	0.321261	0.892279
CDS:PA3299:fadD1:long-chain-fatty-acid--CoA_ligase:cds3294:-:1688:NC_002516.2	-0.372901	0.892279
CDS:PA3703:wspF:chemotaxis-specific_methylesterase:cds3701:-:1007:NC_002516.2	-0.361115	0.892279
CDS:PA3747:-:hypothetical_protein:cds3746:+:800:NC_002516.2	-0.354264	0.892279
CDS:PA3842:-:chaperone:cds3841:+:350:NC_002516.2	0.302274	0.892279
CDS:PA3948:rocA1:two-component_response_regulator_RocA1:cds3948:+:629:NC_002516.2	0.382113	0.892279
CDS:PA4031:ppa:inorganic_pyrophosphatase:cds4031:+:527:NC_002516.2	-0.380761	0.892279
CDS:PA4407:ftsZ:cell_division_protein_FtsZ:cds4407:-:1184:NC_002516.2	0.346799	0.892279
CDS:PA4457:-:arabinose-5-phosphate_isomerase_KdsD:cds4457:+:980:NC_002516.2	0.378375	0.892279
CDS:PA4743:rbfA:ribosome-binding_factor_A:cds4745:-:389:NC_002516.2	-0.383533	0.892279
CDS:PA4945:miaA:tRNA_delta28229-isopentenylpyrophosphate_transferase:cds4946:-:971:NC_002516.2	0.238535	0.892279
CDS:PA5005:-:carbamoyl_transferase:cds5006:-:1757:NC_002516.2	0.359364	0.892279
CDS:PA5014:glnE:bifunctional_glutamine-synthetase_adenylyltransferase2Fdeadenyltransferase:cds5015:-:2948:NC_002516.2	-0.358132	0.892279
CDS:PA5317:-:dipeptide_ABC_transporter_substrate-binding_protein:cds5319:+:1580:NC_002516.2	-0.372366	0.892279
CDS:PA5332:crc:catabolite_repression_control_protein:cds5334:+:779:NC_002516.2	0.384192	0.892279
CDS:PA2944:cobN:cobaltochelatase_subunit_CobN:cds2942:-:3746:NC_002516.2	-0.384176	0.892622
CDS:PA3283:-:hypothetical_protein:cds3278:-:854:NC_002516.2	0.353592	0.892622
CDS:PA4460:-:hypothetical_protein:cds4460:+:527:NC_002516.2	-0.370928	0.892622
CDS:PA5002:-:hypothetical_protein:cds5003:-:1418:NC_002516.2	0.360133	0.892622
CDS:PA5372:betA:choline_dehydrogenase:cds5374:-:1685:NC_002516.2	-0.3554	0.892622
CDS:PA0041:-:hemagglutinin:cds41:+:10607:NC_002516.2	-0.3558	0.896011
CDS:PA3139:-:aromatic_amino_acid_aminotransferase:cds3137:+:1196:NC_002516.2	0.341907	0.896011
CDS:PA3931:-:hypothetical_protein:cds3931:+:779:NC_002516.2	0.351284	0.896011
CDS:PA4433:rplM:50S_ribosomal_protein_L13:cds4433:-:428:NC_002516.2	-0.27259	0.896011
CDS:PA5153:-:amino_acid_ABC_transporter_substrate-binding_protein:cds5153:+:752:NC_002516.2	-0.375915	0.896011
CDS:PA5436:-:acetyl-CoA_carboxylase_subunit_A:cds5438:-:1415:NC_002516.2	0.349594	0.896011
CDS:PA2575:-:hypothetical_protein:cds2572:+:602:NC_002516.2	0.345981	0.899599
CDS:PA0445:-:transposase:cds445:-:1016:NC_002516.2	0.335355	0.901157
CDS:PA4403:secA:preprotein_translocase_subunit_SecA:cds4403:-:2750:NC_002516.2	0.215118	0.901157
CDS:PA5041:pilP:type_4_fimbrial_biogenesis_protein_PilP:cds5042:-:524:NC_002516.2	0.329343	0.903713
CDS:PA0046:-:hypothetical_protein:cds47:+:353:NC_002516.2	0.326165	0.9064
CDS:PA0795:prpC:methylcitrate_synthase:cds795:-:1127:NC_002516.2	-0.337109	0.9064
CDS:PA1115:-:hypothetical_protein:cds1115:-:2324:NC_002516.2	-0.338268	0.9064
CDS:PA1776:sigX:RNA_polymerase_sigma_factor_SigX:cds1777:+:497:NC_002516.2	-0.300724	0.9064
CDS:PA3737:dsbC:thiol:disulfide_interchange_protein_DsbC:cds3736:-:728:NC_002516.2	0.326224	0.9064
CDS:PA4424:-:hypothetical_protein:cds4424:+:377:NC_002516.2	-0.327099	0.908313
CDS:PA1546:hemN:coproporphyrinogen_III_oxidase:cds1545:-:1382:NC_002516.2	-0.330737	0.911023
CDS:PA2291:-:glucose-sensitive_porin:cds2292:-:1358:NC_002516.2	-0.321179	0.911132
CDS:PA4266:fusA1:elongation_factor_G:cds4265:-:2120:NC_002516.2	0.0653051	0.911132
CDS:PA4967:parE:DNA_topoisomerase_IV_subunit_B:cds4968:-:1889:NC_002516.2	-0.325203	0.911132
CDS:PA0928:gacS:sensor2Fresponse_regulator_hybrid:cds927:-:2777:NC_002516.2	0.308503	0.913438
CDS:PA4881:-:hypothetical_protein:cds4882:+:341:NC_002516.2	-0.237884	0.915189
CDS:PA5455:-:hypothetical_protein:cds5458:+:1628:NC_002516.2	-0.317212	0.915637
CDS:PA0965:ruvC:Holliday_junction_resolvase:cds965:+:524:NC_002516.2	-0.313353	0.916332
CDS:PA3799:-:GTP-binding_protein_EngA:cds3798:-:1481:NC_002516.2	0.306838	0.916332
CDS:PA3993:-:transposase:cds3993:+:1016:NC_002516.2	0.298666	0.916332
CDS:PA4406:lpxC:UDP-3-O-5B3-hydroxymyristoyl5D_N-acetylglucosamine_deacetylase:cds4406:-:911:NC_002516.2	-0.246174	0.916332
CDS:PA4944:hfq:RNA-binding_protein_Hfq:cds4945:-:248:NC_002516.2	0.309073	0.916533
CDS:PA1587:lpdG:dihydrolipoamide_dehydrogenase:cds1587:+:1436:NC_002516.2	0.288385	0.920003
CDS:PA4242:rpmJ:50S_ribosomal_protein_L36:cds4241:-:116:NC_002516.2	-0.232934	0.920738
CDS:PA3802:hisS:histidyl-tRNA_synthetase:cds3801:-:1289:NC_002516.2	-0.295705	0.922973
CDS:PA5369:pstS:phosphate_ABC_transporter_substrate-binding_protein:cds5371:-:971:NC_002516.2	-0.307358	0.922973
CDS:PA0603:-:ABC_transporter_ATP-binding_protein:cds604:+:1109:NC_002516.2	0.282149	0.92338
CDS:PA0972:tolB:translocation_protein_TolB:cds972:+:1298:NC_002516.2	0.329435	0.92338
CDS:PA2231:pslA:protein_PslA:cds2233:+:1436:NC_002516.2	0.283015	0.92338
CDS:PA4309:pctA:chemotactic_transducer_PctA:cds4308:+:1889:NC_002516.2	-0.289979	0.92338
CDS:PA4954:motA:flagellar_motor_protein_MotA:cds4955:-:851:NC_002516.2	-0.29412	0.92338
CDS:PA0609:trpE:anthranilate_synthase_component_I:cds610:+:1478:NC_002516.2	0.26551	0.924415
CDS:PA0906:-:transcriptional_regulator:cds905:-:713:NC_002516.2	-0.262536	0.924415
CDS:PA1124:dgt:deoxyguanosinetriphosphate_triphosphohydrolase:cds1123:+:1496:NC_002516.2	-0.255896	0.924415
CDS:PA1517:-:hypothetical_protein:cds1516:-:926:NC_002516.2	-0.270193	0.924415
CDS:PA2104:-:cysteine_synthase:cds2105:+:917:NC_002516.2	-0.276875	0.924415
CDS:PA2265:-:gluconate_dehydrogenase:cds2266:+:1775:NC_002516.2	-0.277699	0.924415
CDS:PA2398:fpvA:ferripyoverdine_receptor:cds2398:+:2447:NC_002516.2	-0.268591	0.924415
CDS:PA3049:rmf:ribosome_modulation_factor:cds3047:+:212:NC_002516.2	-0.287307	0.924415
CDS:PA3157:wbpD:acetyltransferase:cds3154:-:1889:NC_002516.2	0.269586	0.924415
CDS:PA3471:-:malate_dehydrogenase:cds3469:-:1694:NC_002516.2	0.269433	0.924415
CDS:PA3482:metG:methionyl-tRNA_synthetase:cds3480:+:2033:NC_002516.2	0.241026	0.924415
CDS:PA3631:-:hypothetical_protein:cds3629:+:1226:NC_002516.2	0.270241	0.924415
CDS:PA3710:-:GMC-type_oxidoreductase:cds3708:-:1673:NC_002516.2	-0.28381	0.924415
CDS:PA3821:secD:preprotein_translocase_subunit_SecD:cds3820:-:1862:NC_002516.2	0.291142	0.924415
CDS:PA3958:-:hypothetical_protein:cds3958:+:1139:NC_002516.2	-0.298567	0.924415
CDS:PA4744:infB:translation_initiation_factor_IF-2:cds4746:-:2522:NC_002516.2	-0.199501	0.924415
CDS:PA5270:-:hypothetical_protein:cds5272:+:881:NC_002516.2	0.270975	0.924415
CDS:PA5370:-:major_facilitator_superfamily_28MFS29_transporter:cds5372:-:1316:NC_002516.2	-0.265699	0.924415
CDS:PA0620:-:bacteriophage_protein:cds621:+:2075:NC_002516.2	0.258035	0.928253
CDS:PA3643:lpxB:lipid-A-disaccharide_synthase:cds3641:-:1136:NC_002516.2	-0.261331	0.928617
CDS:PA3822:-:preprotein_translocase_subunit_YajC:cds3821:-:338:NC_002516.2	-0.265498	0.928617
CDS:PA4757:-:leucine_export_protein_LeuE:cds4759:-:650:NC_002516.2	0.254955	0.928617
CDS:PA5049:rpmE:50S_ribosomal_protein_L31:cds5050:-:215:NC_002516.2	0.202823	0.928617
CDS:PA0447:gcdH:glutaryl-CoA_dehydrogenase:cds447:-:1181:NC_002516.2	0.247284	0.929829
CDS:PA0551:epd:D-erythrose_4-phosphate_dehydrogenase:cds552:+:1061:NC_002516.2	-0.249906	0.929829
CDS:PA0665:-:iron-sulfur_cluster_insertion_protein_ErpA:cds664:+:350:NC_002516.2	-0.239066	0.929829
CDS:PA0759:-:hypothetical_protein:cds758:-:944:NC_002516.2	0.232167	0.929829
CDS:PA0870:phhC:aromatic_amino_acid_aminotransferase:cds869:-:1199:NC_002516.2	-0.248745	0.929829
CDS:PA1551:-:ferredoxin:cds1550:-:1415:NC_002516.2	-0.253033	0.929829
CDS:PA2319:-:transposase:cds2320:+:1016:NC_002516.2	0.246767	0.929829
CDS:PA3115:fimV:Motility_protein_FimV:cds3113:-:2759:NC_002516.2	-0.232619	0.929829
CDS:PA3201:-:intracellular_septation_protein_A:cds3197:+:587:NC_002516.2	-0.221957	0.929829
CDS:PA3452:mqoA:malate:quinone_oxidoreductase:cds3450:+:1571:NC_002516.2	0.238564	0.929829
CDS:PA3657:map:methionine_aminopeptidase:cds3655:+:785:NC_002516.2	-0.204937	0.929829
CDS:PA3769:guaA:GMP_synthase:cds3768:-:1577:NC_002516.2	-0.253184	0.929829
CDS:PA3813:iscU:scaffold_protein:cds3812:-:386:NC_002516.2	-0.235876	0.929829
CDS:PA4001:sltB1:soluble_lytic_transglycosylase_B:cds4001:-:1022:NC_002516.2	0.248689	0.929829
CDS:PA4746:-:hypothetical_protein:cds4748:-:458:NC_002516.2	0.244073	0.929829
CDS:PA4781:-:cyclic_di-GMP_phosphodiesterase:cds4783:-:1181:NC_002516.2	-0.241203	0.929829
CDS:PA4797:-:transposase:cds4799:-:1016:NC_002516.2	0.235429	0.929829
CDS:PA5464:-:hypothetical_protein:cds5467:+:1958:NC_002516.2	-0.238874	0.929829
CDS:PA0763:mucA:anti-sigma_factor_MucA:cds762:+:584:NC_002516.2	0.237318	0.929956
CDS:PA4774:-:hypothetical_protein:cds4776:+:1049:NC_002516.2	-0.233191	0.930338
CDS:PA0300:spuD:polyamine_transporter:cds299:+:1103:NC_002516.2	-0.23164	0.93191
CDS:PA0973:oprL:peptidoglycan_associated_lipoprotein_OprL:cds973:+:506:NC_002516.2	0.216114	0.93191
CDS:PA1094:fliD:flagellar_capping_protein_FliD:cds1092:+:1424:NC_002516.2	0.203257	0.93191
CDS:PA1095:-:flagellar_protein_FliS:cds1093:+:380:NC_002516.2	0.226027	0.93191
CDS:PA1951:-:hypothetical_protein:cds1953:-:1265:NC_002516.2	-0.235344	0.93191
CDS:PA4292:-:phosphate_transporter:cds4291:+:1469:NC_002516.2	-0.186439	0.93191
CDS:PA4459:-:hypothetical_protein:cds4459:+:572:NC_002516.2	-0.183264	0.93191
CDS:PA4667:-:hypothetical_protein:cds4667:+:1772:NC_002516.2	0.237228	0.93191
CDS:PA5267:hcpB:secreted_protein_Hcp:cds5269:-:518:NC_002516.2	0.239942	0.93191
CDS:PA5565:gidA:tRNA_uridine_5-carboxymethylaminomethyl_modification_protein_GidA:cds5566:-:1892:NC_002516.2	-0.222312	0.93191
CDS:PA2235:pslE:protein_PslE:cds2237:+:1988:NC_002516.2	-0.224384	0.931936
CDS:PA0371:-:hypothetical_protein:cds371:-:1487:NC_002516.2	-0.202554	0.932917
CDS:PA0575:-:hypothetical_protein:cds576:-:3737:NC_002516.2	0.214672	0.932917
CDS:PA0668:tyrZ:tyrosyl-tRNA_synthetase:cds667:+:1199:NC_002516.2	0.217149	0.932917
CDS:PA2732:-:hypothetical_protein:cds2725:-:3440:NC_002516.2	-0.213726	0.932917
CDS:PA3234:-:acetate_permease:cds3229:-:1655:NC_002516.2	-0.214014	0.932917
CDS:PA4307:pctC:chemotactic_transducer_PctC:cds4306:+:1898:NC_002516.2	-0.220759	0.932917
CDS:PA5165:-:two-component_sensor:cds5165:+:1838:NC_002516.2	0.216938	0.932917
CDS:PA4659:-:transcriptional_regulator:cds4659:+:899:NC_002516.2	-0.217563	0.933004
CDS:PA4997:msbA:transporter_MsbA:cds4998:-:1811:NC_002516.2	-0.189322	0.933004
CDS:PA3655:tsf:elongation_factor_Ts:cds3653:-:869:NC_002516.2	0.13207	0.933679
CDS:PA5260:hemC:porphobilinogen_deaminase:cds5262:-:941:NC_002516.2	-0.208375	0.934024
CDS:PA1592:-:hypothetical_protein:cds1592:-:236:NC_002516.2	0.205734	0.934858
CDS:PA0437:codA:cytosine_deaminase:cds437:-:1271:NC_002516.2	-0.197542	0.93601
CDS:PA2737:-:hypothetical_protein:cds2730:-:356:NC_002516.2	-0.198029	0.93601
CDS:PA4260:rplB:50S_ribosomal_protein_L2:cds4259:-:821:NC_002516.2	-0.114476	0.93601
CDS:PA0705:migA:alpha-12C6-rhamnosyltransferase_MigA:cds705:-:899:NC_002516.2	0.188504	0.938342
CDS:PA5296:rep:ATP-dependent_DNA_helicase_Rep:cds5298:+:2009:NC_002516.2	0.197307	0.938342
CDS:PA0003:recF:recombination_protein_F:cds2:+:1109:NC_002516.2	-0.164657	0.938674
CDS:PA3434:-:transposase:cds3431:-:1016:NC_002516.2	0.189105	0.938674
CDS:PA4421:-:cell_division_protein_MraZ:cds4421:-:455:NC_002516.2	-0.168326	0.938674
CDS:PA5028:-:hypothetical_protein:cds5029:-:767:NC_002516.2	0.196015	0.939059
CDS:PA4314:purU1:formyltetrahydrofolate_deformylase:cds4314:-:851:NC_002516.2	0.188433	0.94002
CDS:PA0555:fda:fructose-12C6-bisphosphate_aldolase:cds556:+:1064:NC_002516.2	0.191619	0.941105
CDS:PA3141:wbpM:nucleotide_sugar_epimerase2Fdehydratase_WbpM:cds3139:-:1997:NC_002516.2	-0.178695	0.941105
CDS:PA4272:rplJ:50S_ribosomal_protein_L10:cds4271:-:500:NC_002516.2	-0.0959794	0.941105
CDS:PA1710:exsC:exoenzyme_S_synthesis_protein_C:cds1711:+:437:NC_002516.2	0.166635	0.941303
CDS:PA3134:gltX:glutamyl-tRNA_synthetase:cds3132:-:1484:NC_002516.2	0.185698	0.941988
CDS:PA3791:-:hypothetical_protein:cds3790:-:461:NC_002516.2	0.170778	0.942159
CDS:PA1342:-:ABC_transporter:cds1340:-:908:NC_002516.2	0.175245	0.943369
CDS:PA4751:ftsH:cell_division_protein_FtsH:cds4753:-:1919:NC_002516.2	-0.12714	0.943369
CDS:PA1515:alc:allantoicase:cds1514:-:998:NC_002516.2	0.171406	0.947421
CDS:PA4276:secE:preprotein_translocase_subunit_SecE:cds4275:-:368:NC_002516.2	-0.151487	0.950097
CDS:PA2259:ptxS:transcriptional_regulator_PtxS:cds2260:+:1022:NC_002516.2	0.162408	0.950591
CDS:PA4385:groEL:molecular_chaperone_GroEL:cds4385:-:1643:NC_002516.2	0.126832	0.950591
CDS:PA2760:-:hypothetical_protein:cds2758:+:1277:NC_002516.2	-0.14687	0.952665
CDS:PA4468:sodM:superoxide_dismutase:cds4468:-:611:NC_002516.2	0.159426	0.952665
CDS:PA0283:sbp:sulfate-binding_protein:cds282:-:998:NC_002516.2	-0.148241	0.952878
CDS:PA0331:ilvA1:threonine_dehydratase:cds331:+:1514:NC_002516.2	-0.14256	0.952878
CDS:PA0411:pilJ:twitching_motility_protein_PilJ:cds411:+:2048:NC_002516.2	-0.130461	0.952878
CDS:PA0873:phhR:transcriptional_regulator_PhhR:cds872:+:1559:NC_002516.2	-0.133849	0.952878
CDS:PA0903:alaS:alanyl-tRNA_synthetase:cds902:+:2624:NC_002516.2	0.143262	0.952878
CDS:PA0964:pmpR:hypothetical_protein:cds964:+:746:NC_002516.2	-0.143153	0.952878
CDS:PA1008:bcp:bacterioferritin_comigratory_protein:cds1005:-:473:NC_002516.2	0.161505	0.952878
CDS:PA1035:-:hypothetical_protein:cds1032:-:494:NC_002516.2	-0.154124	0.952878
CDS:PA1080:flgE:flagellar_hook_protein_FlgE:cds1078:+:1388:NC_002516.2	-0.151193	0.952878
CDS:PA1357:-:hypothetical_protein:cds1355:+:476:NC_002516.2	0.149894	0.952878
CDS:PA1852:-:hypothetical_protein:cds1855:-:275:NC_002516.2	-0.0912478	0.952878
CDS:PA2009:hmgA:homogentisate_12C2-dioxygenase:cds2011:-:1298:NC_002516.2	-0.142738	0.952878
CDS:PA2563:-:sulfate_transporter:cds2560:+:1487:NC_002516.2	0.152881	0.952878
CDS:PA2634:aceA:isocitrate_lyase:cds2631:+:1595:NC_002516.2	0.156326	0.952878
CDS:PA3145:wbpL:glycosyltransferase_WbpL:cds3142:-:1019:NC_002516.2	-0.147598	0.952878
CDS:PA3474:-:hypothetical_protein:cds3472:-:860:NC_002516.2	0.138196	0.952878
CDS:PA3770:guaB:inosine_527-monophosphate_dehydrogenase:cds3769:-:1469:NC_002516.2	-0.102246	0.952878
CDS:PA3875:narG:respiratory_nitrate_reductase_subunit_alpha:cds3874:-:3785:NC_002516.2	0.140318	0.952878
CDS:PA3933:-:choline_transporter:cds3933:+:1961:NC_002516.2	0.144079	0.952878
CDS:PA4133:-:cbb3-type_cytochrome_C_oxidase_subunit_I:cds4132:+:1427:NC_002516.2	0.137058	0.952878
CDS:PA4280:birA:biotin--protein_ligase:cds4279:-:938:NC_002516.2	0.151759	0.952878
CDS:PA4462:rpoN:RNA_polymerase_factor_sigma-54:cds4462:+:1493:NC_002516.2	0.101006	0.952878
CDS:PA4647:uraA:uracil_permease:cds4647:+:1283:NC_002516.2	-0.152804	0.952878
CDS:PA4670:prs:ribose-phosphate_pyrophosphokinase:cds4670:+:941:NC_002516.2	-0.0990419	0.952878
CDS:PA4673:-:GTP-dependent_nucleic_acid-binding_protein_EngD:cds4673:+:1100:NC_002516.2	-0.140371	0.952878
CDS:PA4836:-:hypothetical_protein:cds4838:-:791:NC_002516.2	-0.152198	0.952878
CDS:PA5178:-:LysM_domain2FBON_superfamily_protein:cds5178:-:437:NC_002516.2	0.135782	0.952878
CDS:PA1693:pscR:type_III_secretion_system_protein:cds1694:-:653:NC_002516.2	0.13392	0.955331
CDS:PA5497:nrdJa:NrdJa_protein:cds5499:-:2204:NC_002516.2	-0.130862	0.955331
CDS:PA3385:amrZ:alginate_and_motility_regulator_Z:cds3381:+:326:NC_002516.2	-0.126554	0.956431
CDS:PA0286:desA:delta-9_fatty_acid_desaturase_DesA:cds285:+:1178:NC_002516.2	-0.0843583	0.957646
CDS:PA0413:chpA:chemotactic_signal_transduction_system_protein:cds413:+:7418:NC_002516.2	0.117115	0.957646
CDS:PA1092:fliC:flagellin_type_B:cds1090:+:1466:NC_002516.2	0.0476782	0.957646
CDS:PA1529:lig:NAD-dependent_DNA_ligase_LigA:cds1528:+:2384:NC_002516.2	-0.120088	0.957646
CDS:PA2040:-:glutamine_synthetase:cds2042:+:1376:NC_002516.2	0.107727	0.957646
CDS:PA3919:-:hypothetical_protein:cds3919:-:1391:NC_002516.2	-0.11741	0.957646
CDS:PA5242:ppk:polyphosphate_kinase:cds5243:-:2210:NC_002516.2	0.108275	0.957646
CDS:PA1586:sucB:dihydrolipoamide_succinyltransferase:cds1586:+:1229:NC_002516.2	-0.115834	0.958648
CDS:PA3658:glnD:PII_uridylyl-transferase:cds3656:+:2702:NC_002516.2	0.112035	0.958648
CDS:PA4745:nusA:transcription_elongation_factor_NusA:cds4747:-:1481:NC_002516.2	0.0788395	0.958648
CDS:PA5056:phaC1:poly283-hydroxyalkanoic_acid29_synthase_1:cds5057:+:1679:NC_002516.2	0.109635	0.958648
CDS:PA1708:popB:translocator_protein_PopB:cds1709:+:1172:NC_002516.2	-0.0975738	0.960178
CDS:PA3153:wzx:O-antigen_translocase:cds3150:-:1235:NC_002516.2	0.107888	0.960178
CDS:PA0074:ppkA:serine2Fthreonine_protein_kinase_PpkA:cds74:-:3098:NC_002516.2	0.105456	0.963036
CDS:PA1596:htpG:heat_shock_protein_90:cds1596:+:1904:NC_002516.2	-0.105206	0.963036
CDS:PA3166:pheA:chorismate_mutase:cds3162:-:1097:NC_002516.2	-0.104032	0.963036
CDS:PA5291:-:choline_transporter:cds5293:+:1985:NC_002516.2	0.0636565	0.964952
CDS:PA4315:mvaT:transcriptional_regulator_MvaT:cds4315:+:374:NC_002516.2	0.0852298	0.965423
CDS:PA4463:-:hypothetical_protein:cds4463:+:308:NC_002516.2	0.0678323	0.966144
CDS:PA2493:mexE:resistance-nodulation-cell_division_28RND29_multidrug_efflux_membrane_fusion_protein_MexE:cds2489:+:1244:NC_002516.2	-0.0911995	0.966463
CDS:PA3635:eno:phosphopyruvate_hydratase:cds3633:-:1289:NC_002516.2	-0.0913699	0.967707
CDS:PA0552:pgk:phosphoglycerate_kinase:cds553:+:1163:NC_002516.2	-0.0858279	0.968679
CDS:PA2466:foxA:Ferrioxamine_receptor_FoxA:cds2462:-:2462:NC_002516.2	-0.0879118	0.968679
CDS:PA3162:rpsA:30S_ribosomal_protein_S1:cds3159:-:1679:NC_002516.2	-0.0956107	0.968679
CDS:PA4934:rpsR:30S_ribosomal_protein_S18:cds4935:-:230:NC_002516.2	0.0798072	0.968679
CDS:PA3083:pepN:aminopeptidase:cds3081:-:2657:NC_002516.2	-0.0825826	0.971373
CDS:PA3815:iscR:IscR_protein:cds3814:-:491:NC_002516.2	0.0756484	0.973107
CDS:PA0423:pasP:hypothetical_protein:cds423:+:575:NC_002516.2	-0.0596777	0.977598
CDS:PA0482:glcB:malate_synthase_G:cds483:-:2177:NC_002516.2	0.0678072	0.977598
CDS:PA2707:-:hypothetical_protein:cds2703:-:845:NC_002516.2	0.066256	0.977598
CDS:PA3082:gbt:glycine_betaine_transmethylase:cds3080:-:1964:NC_002516.2	0.0686024	0.977598
CDS:PA3940:-:DNA_binding_protein:cds3940:+:281:NC_002516.2	0.0626452	0.977598
CDS:PA3982:-:metalloprotease:cds3983:+:482:NC_002516.2	0.0616456	0.977598
CDS:PA4063:-:hypothetical_protein:cds4061:+:590:NC_002516.2	0.0596308	0.977598
CDS:PA4597:oprJ:Multidrug_efflux_outer_membrane_protein_OprJ:cds4596:-:1439:NC_002516.2	-0.0746472	0.977598
CDS:PA5277:lysA:diaminopimelate_decarboxylase:cds5279:+:1247:NC_002516.2	0.0716524	0.977598
CDS:PA0865:hpd:4-hydroxyphenylpyruvate_dioxygenase:cds864:+:1073:NC_002516.2	-0.0443375	0.978325
CDS:PA1003:mvfR:transcriptional_regulator_MvfR:cds1000:-:998:NC_002516.2	0.0507688	0.978325
CDS:PA1010:dapA:dihydrodipicolinate_synthase:cds1007:+:878:NC_002516.2	0.0437833	0.978325
CDS:PA2623:icd:isocitrate_dehydrogenase:cds2620:-:1256:NC_002516.2	-0.0505043	0.978325
CDS:PA3792:leuA:2-isopropylmalate_synthase:cds3791:+:1778:NC_002516.2	-0.0545932	0.978325
CDS:PA4263:rplC:50S_ribosomal_protein_L3:cds4262:-:635:NC_002516.2	-0.0269068	0.978325
CDS:PA4493:roxR:RoxR_protein:cds4493:-:560:NC_002516.2	-0.0561252	0.978325
CDS:PA4619:-:cytochrome_C:cds4618:-:1247:NC_002516.2	-0.048999	0.978325
CDS:PA4687:hitA:ferric_iron-binding_periplasmic_protein_HitA:cds4687:+:1007:NC_002516.2	0.0534133	0.978325
CDS:PA5263:argH:argininosuccinate_lyase:cds5265:+:1394:NC_002516.2	0.0506776	0.978325
CDS:PA5567:-:tRNA_modification_GTPase_TrmE:cds5568:-:1367:NC_002516.2	-0.0579457	0.978325
CDS:PA2851:efp:elongation_factor_P:cds2849:-:566:NC_002516.2	0.035815	0.980503
CDS:PA2486:-:hypothetical_protein:cds2482:+:194:NC_002516.2	-0.039426	0.983757
CDS:PA0222:-:hypothetical_protein:cds222:+:1058:NC_002516.2	-0.0420333	0.984831
CDS:PA2971:-:hypothetical_protein:cds2969:-:536:NC_002516.2	-0.0198932	0.985329
CDS:PA2485:-:hypothetical_protein:cds2481:+:278:NC_002516.2	-0.0340035	0.985716
CDS:PA5255:algQ:anti-RNA_polymerase_sigma_70_factor:cds5257:-:482:NC_002516.2	0.032976	0.985716
CDS:PA0896:aruF:arginine2Fornithine_succinyltransferase_AI_subunit:cds895:+:1016:NC_002516.2	0.0226805	0.991331
CDS:PA3167:serC:phosphoserine_aminotransferase:cds3163:-:1085:NC_002516.2	-0.0204691	0.991331
CDS:PA3286:-:3-oxoacyl-ACP_synthase:cds3281:-:1052:NC_002516.2	0.0226522	0.991331
CDS:PA3666:dapD:tetrahydrodipicolinate_succinylase:cds3664:+:1034:NC_002516.2	-0.0188387	0.991331
CDS:PA4296:pprB:two-component_response_regulator2C_PprB:cds4295:+:827:NC_002516.2	0.0193965	0.991331
CDS:PA4483:gatA:aspartyl2Fglutamyl-tRNA_amidotransferase_subunit_A:cds4483:+:1454:NC_002516.2	0.0226701	0.991331
CDS:PA4735:-:hypothetical_protein:cds4737:+:3266:NC_002516.2	-0.0190597	0.991331
CDS:PA5061:-:hypothetical_protein:cds5062:-:416:NC_002516.2	0.021663	0.991331
CDS:PA0071:-:hypothetical_protein:cds71:-:1712:NC_002516.2	0.0118701	0.993831
CDS:PA0974:-:hypothetical_protein:cds974:+:824:NC_002516.2	0.0144703	0.993831
CDS:PA3559:arnF:nucleotide_sugar_dehydrogenase:cds3556:+:1394:NC_002516.2	0.0130997	0.993831
CDS:PA3736:hom:homoserine_dehydrogenase:cds3735:-:1304:NC_002516.2	0.0102353	0.993831
CDS:PA4545:comL:competence_protein_ComL:cds4544:+:1025:NC_002516.2	0.0100019	0.993831
CDS:PA4762:grpE:heat_shock_protein_GrpE:cds4764:-:560:NC_002516.2	-0.0132416	0.993831
CDS:PA3267:-:hypothetical_protein:cds3262:-:1874:NC_002516.2	0.00779411	0.994512
CDS:PA1554:ccoN1:cbb3-type_cytochrome_C_oxidase_subunit_I:cds1554:-:1427:NC_002516.2	-0.00329393	0.996908
CDS:PA0079:-:hypothetical_protein:cds79:-:1334:NC_002516.2	-0.903976	NA
CDS:PA0124:-:hypothetical_protein:cds124:-:281:NC_002516.2	-0.180338	NA
CDS:PA0144:-:hypothetical_protein:cds144:-:626:NC_002516.2	-0.788913	NA
CDS:PA0151:-:TonB-dependent_receptor:cds151:+:2387:NC_002516.2	-0.971838	NA
CDS:PA0288:gpuA:3-guanidinopropionase:cds287:+:956:NC_002516.2	-0.419595	NA
CDS:PA0363:coaD:phosphopantetheine_adenylyltransferase:cds363:-:479:NC_002516.2	1.28159	NA
CDS:PA0434:-:hypothetical_protein:cds434:+:2192:NC_002516.2	1.32702	NA
CDS:PA0449:-:hypothetical_protein:cds449:+:539:NC_002516.2	1.17909	NA
CDS:PA0457:-:hypothetical_protein:cds457:+:524:NC_002516.2	0.734684	NA
CDS:PA0528:-:transcriptional_regulator:cds529:-:878:NC_002516.2	-1.45492	NA
CDS:PA0529:-:hypothetical_protein:cds530:+:701:NC_002516.2	0.810805	NA
CDS:PA0559:-:hypothetical_protein:cds560:-:1178:NC_002516.2	-0.196171	NA
CDS:PA0611:prtR:transcriptional_regulator_PrtR:cds612:-:770:NC_002516.2	0.570089	NA
CDS:PA0744:-:enoyl-CoA_hydratase:cds744:-:1103:NC_002516.2	1.15538	NA
CDS:PA0888:aotJ:arginine2Fornithine_binding_protein_AotJ:cds887:+:779:NC_002516.2	0.711007	NA
CDS:PA0945:purM:phosphoribosylaminoimidazole_synthetase:cds944:-:1061:NC_002516.2	1.1283	NA
CDS:PA1067:-:transcriptional_regulator:cds1065:+:914:NC_002516.2	-0.668341	NA
CDS:PA1101:fliF:flagellar_MS-ring_protein:cds1099:+:1796:NC_002516.2	1.24734	NA
CDS:PA1128:-:transcriptional_regulator:cds1127:+:911:NC_002516.2	0.764816	NA
CDS:PA1148:toxA:exotoxin_A:cds1147:-:1916:NC_002516.2	0.03973	NA
CDS:PA1179:phoP:two-component_response_regulator_PhoP:cds1177:+:677:NC_002516.2	0.752012	NA
CDS:PA1242:-:hypothetical_protein:cds1240:+:1772:NC_002516.2	0.730833	NA
CDS:PA1304:-:oligopeptidase:cds1302:-:2051:NC_002516.2	1.23065	NA
CDS:PA1339:-:amino_acid_ABC_transporter_ATP_binding_protein:cds1337:-:734:NC_002516.2	-0.407062	NA
CDS:PA1384:galE:UDP-glucose_4-epimerase:cds1382:+:1013:NC_002516.2	-0.509803	NA
CDS:PA1509:-:hypothetical_protein:cds1508:-:1142:NC_002516.2	0.556933	NA
CDS:PA1572:-:hypothetical_protein:cds1571:+:1145:NC_002516.2	-0.885308	NA
CDS:PA1608:-:chemotaxis_transducer:cds1608:-:1625:NC_002516.2	0.253692	NA
CDS:PA1681:aroC:chorismate_synthase:cds1682:+:1091:NC_002516.2	0.783119	NA
CDS:PA1689:-:hypothetical_protein:cds1690:+:2102:NC_002516.2	1.08477	NA
CDS:PA1820:nhaB:sodium2Fproton_antiporter:cds1822:-:1502:NC_002516.2	0.801221	NA
CDS:PA1982:exaA:quinoprotein_ethanol_dehydrogenase:cds1984:-:1871:NC_002516.2	0.331943	NA
CDS:PA2310:-:hypothetical_protein:cds2311:-:887:NC_002516.2	-0.162191	NA
CDS:PA2335:-:TonB-dependent_receptor:cds2336:+:2369:NC_002516.2	-0.985947	NA
CDS:PA2388:fpvR:protein_FpvR:cds2388:+:995:NC_002516.2	1.02043	NA
CDS:PA2459:-:hypothetical_protein:cds2455:-:605:NC_002516.2	1.00361	NA
CDS:PA2525:-:hypothetical_protein:cds2521:-:1496:NC_002516.2	0.367592	NA
CDS:PA2557:-:AMP-binding_protein:cds2553:-:1694:NC_002516.2	-0.00996046	NA
CDS:PA2645:nuoJ:NADH_dehydrogenase_subunit_J:cds2642:+:500:NC_002516.2	-0.258071	NA
CDS:PA2684:-:hypothetical_protein:cds2680:-:3953:NC_002516.2	0.138732	NA
CDS:PA2705:-:hypothetical_protein:cds2701:-:1181:NC_002516.2	0.64397	NA
CDS:PA2777:-:hypothetical_protein:cds2777:-:956:NC_002516.2	-1.70845	NA
CDS:PA2795:-:tRNA-dihydrouridine_synthase_A:cds2794:+:998:NC_002516.2	1.05968	NA
CDS:PA2875:-:hypothetical_protein:cds2873:-:917:NC_002516.2	0.328108	NA
CDS:PA2883:-:hypothetical_protein:cds2881:+:167:NC_002516.2	-0.744217	NA
CDS:PA2961:holB:DNA_polymerase_III_subunit_delta27:cds2959:-:986:NC_002516.2	0.30203	NA
CDS:PA2985:-:hypothetical_protein:cds2983:+:533:NC_002516.2	-0.321987	NA
CDS:PA3021:-:hypothetical_protein:cds3019:+:386:NC_002516.2	1.30943	NA
CDS:PA3051:-:hypothetical_protein:cds3049:-:281:NC_002516.2	-1.38372	NA
CDS:PA3107:metZ:O-succinylhomoserine_sulfhydrylase:cds3105:-:1211:NC_002516.2	1.20095	NA
CDS:PA3121:leuC:isopropylmalate_isomerase_large_subunit:cds3119:-:1424:NC_002516.2	0.748135	NA
CDS:PA3165:hisC2:histidinol-phosphate_aminotransferase:cds3161:-:1109:NC_002516.2	1.25325	NA
CDS:PA3176:gltS:glutamate2Fsodium_ion_symporter_GltS:cds3172:+:1214:NC_002516.2	0.531782	NA
CDS:PA3200:-:hypothetical_protein:cds3196:-:887:NC_002516.2	0.384432	NA
CDS:PA3243:minC:septum_formation_inhibitor:cds3238:+:791:NC_002516.2	1.20002	NA
CDS:PA3245:minE:cell_division_topological_specificity_factor_MinE:cds3240:+:254:NC_002516.2	0.211638	NA
CDS:PA3409:-:transmembrane_sensor:cds3406:-:986:NC_002516.2	-1.75862	NA
CDS:PA3415:-:branched-chain_alpha-keto_acid_dehydrogenase_subunit_E2:cds3412:-:1112:NC_002516.2	0.1942	NA
CDS:PA3518:-:hypothetical_protein:cds3515:-:986:NC_002516.2	0.753861	NA
CDS:PA3519:-:hypothetical_protein:cds3516:-:1037:NC_002516.2	0.31092	NA
CDS:PA3598:-:hypothetical_protein:cds3596:-:815:NC_002516.2	0.460001	NA
CDS:PA3723:-:FMN_oxidoreductase:cds3721:-:1106:NC_002516.2	1.25082	NA
CDS:PA3801:-:hypothetical_protein:cds3800:-:644:NC_002516.2	-0.228198	NA
CDS:PA3804:gcpE:hypothetical_protein:cds3803:-:1043:NC_002516.2	0.890441	NA
CDS:PA3816:cysE:O-acetylserine_synthase:cds3815:-:776:NC_002516.2	0.64367	NA
CDS:PA3913:-:protease:cds3913:-:995:NC_002516.2	0.588787	NA
CDS:PA3967:-:hypothetical_protein:cds3967:+:392:NC_002516.2	-0.134102	NA
CDS:PA3976:thiE:thiamine-phosphate_pyrophosphorylase:cds3977:+:629:NC_002516.2	-1.28261	NA
CDS:PA3986:-:hypothetical_protein:cds3987:-:431:NC_002516.2	0.437973	NA
CDS:PA3989:holA:DNA_polymerase_III_subunit_delta:cds3990:+:1037:NC_002516.2	0.670965	NA
CDS:PA3996:lis:lipoyl_synthase:cds3996:-:983:NC_002516.2	-0.557945	NA
CDS:PA4038:-:hypothetical_protein:cds4038:+:734:NC_002516.2	-0.514827	NA
CDS:PA4066:-:hypothetical_protein:cds4064:+:518:NC_002516.2	-1.53847	NA
CDS:PA4226:pchE:dihydroaeruginoic_acid_synthetase:cds4225:-:4316:NC_002516.2	1.12086	NA
CDS:PA4308:-:hypothetical_protein:cds4307:-:1490:NC_002516.2	0.787422	NA
CDS:PA4383:-:camphor_resistance_protein_CrcB:cds4383:-:383:NC_002516.2	-0.808825	NA
CDS:PA4489:-:hypothetical_protein:cds4489:-:4550:NC_002516.2	0.564773	NA
CDS:PA4564:-:hypothetical_protein:cds4563:-:464:NC_002516.2	0.0393306	NA
CDS:PA4579:-:hypothetical_protein:cds4578:+:1856:NC_002516.2	-0.0498287	NA
CDS:PA4585:rtcA:RNA_327-terminal-phosphate_cyclase:cds4584:+:1025:NC_002516.2	-1.4457	NA
CDS:PA4591:-:hypothetical_protein:cds4590:-:1277:NC_002516.2	0.600482	NA
CDS:PA4620:-:hypothetical_protein:cds4619:-:539:NC_002516.2	-0.72136	NA
CDS:PA4664:hemK:methyl_transferase:cds4664:-:830:NC_002516.2	-1.47903	NA
CDS:PA4767:-:hypothetical_protein:cds4769:-:434:NC_002516.2	0.297497	NA
CDS:PA4776:pmrA:two-component_regulator_system_response_regulator_PmrA:cds4778:+:665:NC_002516.2	0.043004	NA
CDS:PA4835:-:hypothetical_protein:cds4837:-:1301:NC_002516.2	-2.62929	NA
CDS:PA4863:-:hypothetical_protein:cds4865:+:452:NC_002516.2	-0.985896	NA
CDS:PA4869:-:hypothetical_protein:cds4871:+:1217:NC_002516.2	-0.0572	NA
CDS:PA4895:-:transmembrane_sensor:cds4896:-:1022:NC_002516.2	-0.940021	NA
CDS:PA4939:-:ATP_phosphoribosyltransferase:cds4940:-:1184:NC_002516.2	0.335471	NA
CDS:PA4952:-:ribosome-associated_GTPase:cds4953:+:1019:NC_002516.2	0.491679	NA
CDS:PA5004:-:glycosyl_transferase_family_protein:cds5005:-:1136:NC_002516.2	0.191864	NA
CDS:PA5039:aroK:shikimate_kinase:cds5040:-:518:NC_002516.2	1.28393	NA
CDS:PA5129:grx:glutaredoxin:cds5129:-:254:NC_002516.2	0.600827	NA
CDS:PA5152:-:ABC_transporter_ATP-binding_protein:cds5152:+:773:NC_002516.2	0.903831	NA
CDS:PA5162:rmlD:dTDP-4-dehydrorhamnose_reductase:cds5162:+:908:NC_002516.2	0.218204	NA
CDS:PA5204:argA:N-acetylglutamate_synthase:cds5205:-:1298:NC_002516.2	0.760802	NA
CDS:PA5295:-:hypothetical_protein:cds5297:-:1676:NC_002516.2	0.812284	NA
CDS:PA5358:ubiA:4-hydroxybenzoate_octaprenyltransferase:cds5360:+:890:NC_002516.2	-0.0440937	NA
CDS:PA5482:-:hypothetical_protein:cds5484:-:161:NC_002516.2	-0.370617	NA
CDS:PA5547:-:hypothetical_protein:cds5548:+:623:NC_002516.2	0.648174	NA

## Sheet: intra_vs_log
GeneID	annotation		log2FoldChange.WT_intravslog	padj.WT_intravslog		pvalue.algR_intravslog	padj.algR_intravslog
PA0044 exoT	T3S		5.98182	6.37e-64		1.95e-31	2.24e-28
PA3841 exoS	T3S		5.78085	1e-63		7.66e-06	5.58e-05
PA1703 pcrD	T3S		5.99185	1.71e-54		0.201861	0.311106
PA1708 popB	T3S		5.45507	2.97e-54		4.46e-05	0.000253119
PA5170 arcD	arginine		-4.48385	5.26e-49		5.06e-20	3.88e-17
PA3842 -			6.35185	1.92e-36		5.11e-06	3.95e-05
PA1710 exsC	T3S		4.82616	1.96e-33		5.49e-15	1.8e-12
PA3601 -			4.40174	1.52e-30		6.66e-08	9.35e-07
PA1717 pscD	T3S		4.95568	1.64e-29		6.66e-09	1.26e-07
PA1706 pcrV	T3S		4.88734	3.27e-29		0.000675703	0.00260534
PA4709 -			5.3881	2.36e-28		NA	NA
PA5530 -			3.71592	2.55e-28		0.00119354	0.00431815
PA1546 hemN			-3.56512	1.63e-25		0.00390101	0.0120325
PA3931 -			4.10818	2.09e-24		0.00101167	0.00372455
PA4385 groEL			-3.47942	2.88e-23		2.09e-14	6e-12
PA4563 rpsT			3.04463	6.07e-23		2.8e-34	6.45e-31
PA1719 pscF	T3S		5.34308	4.38e-22		9.39e-05	0.000483395
PA4315 mvaT			-2.35284	8.15e-20		0.000164505	0.000767802
PA5554 atpD			-2.88984	1.13e-19		1.68e-10	7.16e-09
PA4063 -			4.1692	9.07e-19		0.00449248	0.0135304
PA0886 -			4.71985	1.19e-18		0.0166168	0.0405979
PA3929 cioB			3.10372	4.22e-18		0.000705411	0.00269626
PA0726 -			4.37312	6.34e-18		4.84e-07	5.04e-06
PA2971 -			1.95811	7.24e-18		1.55e-05	0.00010139
PA3309 -			-7.14472	7.57e-18		NA	NA
PA2690 -			3.68753	4.99e-17		0.00293538	0.0094731
PA2319 -			3.24434	4.99e-17		0.000109031	0.000546578
PA3710 -			3.2211	4.99e-17		0.00434649	0.0131769
PA3781 -			3.86431	4.99e-17		NA	NA
PA1723 pscJ	T3S		4.84728	1.8e-16		1.61e-06	1.46e-05
PA4133 -			3.34568	4.4e-16		0.00794311	0.0218626
PA0989 -			5.13455	5.54e-16		3.26e-08	5.1e-07
PA4846 aroQ1			2.64827	1.14e-15		0.00273912	0.00891472
PA1178 oprH			-1.84732	1.18e-15		3.91e-15	1.5e-12
PA3434 -			3.29756	2.44e-15		1.33e-05	8.97e-05
PA0575 -			3.44778	2.45e-15		0.000906311	0.00337447
PA1694 pscQ	T3S		4.99654	3.44e-15		NA	NA
PA0445 -			3.68359	4.99e-15		1.43e-06	1.31e-05
PA1429 -			-5.43396	6.55e-15		0.618546	0.726161
PA2399 pvdD	pyoverdine		4.28393	8.37e-15		4.19e-06	3.31e-05
PA1718 pscE	T3S		4.7577	1.15e-14		4.22e-14	9.04e-12
PA0922 -			2.87483	1.38e-14		0.0022107	0.00742602
PA2853 oprI			-3.00303	1.42e-14		5.55e-14	9.83e-12
PA2191 exoY	T3S		6.35815	1.5e-14		2.67e-10	9.76e-09
PA5435 -			-3.07745	1.51e-14		0.0335926	0.0726472
PA5171 arcA	arginine		-3.57122	1.52e-14		7.4e-12	6.31e-10
PA1511 -			2.83615	1.86e-14		0.00236611	0.00783369
PA4271 rplL			-1.67616	2.01e-14		1.09e-08	1.92e-07
PA5427 adhA			-6.07053	2.49e-14		NA	NA
PA0045 -			2.39731	2.49e-14		0.00557832	0.0163304
PA2397 pvdE	pyoverdine		5.20794	3.42e-14		9.78e-12	8.03e-10
PA4797 -			3.38333	4.43e-14		5.03e-07	5.19e-06
PA3819 -			2.42362	4.77e-14		0.0826977	0.151022
PA0266 gabT			-4.14341	4.8e-14		2.48e-07	2.82e-06
PA1903 phzE2			5.09411	5.31e-14		8.44e-09	1.53e-07
PA3930 cioA			4.3178	5.97e-14		0.630207	0.736951
PA1589 sucD			-2.79594	6.58e-14		1.05e-08	1.87e-07
PA0707 toxR			3.70471	8.69e-14		NA	NA
PA0106 coxA			3.85137	1.02e-13		0.10774	0.188239
PA4570 -			4.39564	1.79e-13		NA	NA
PA0836 ackA			-3.20676	2.3e-13		NA	NA
PA2403 -	pyoverdine		4.30426	2.33e-13		0.00636645	0.0181527
PA4082 cupB5			4.30498	5.13e-13		4.94e-05	0.000277711
PA5027 -			-6.94978	1.7e-12		0.00145862	0.00513193
PA3924 -			3.41642	1.97e-12		NA	NA
PA0499 -			3.79775	2.05e-12		1.78e-09	4.42e-08
PA1804 hupB			-2.72694	2.13e-12		8.74e-07	8.48e-06
PA4168 fpvB			3.44962	2.37e-12		0.211818	0.322349
PA3150 wbpG	LPS		-3.04486	3.46e-12		0.739912	0.82288
PA1673 -			-3.35807	4.85e-12		0.0152976	0.0379308
PA3791 -			3.52902	4.89e-12		4.65e-06	3.61e-05
PA2147 katE			4.81844	4.94e-12		NA	NA
PA4090 -			3.5823	5.65e-12		NA	NA
PA5357 -			2.78827	6.12e-12		0.447078	0.575672
PA0284 -			3.59881	1.61e-11		0.265759	0.386055
PA1789 -			-2.64809	1.99e-11		2.21e-06	1.91e-05
PA3981 -			-2.21266	1.99e-11		NA	NA
PA1343 -			2.83298	3e-11		0.03692	0.0778319
PA4571 -			-3.81163	3.17e-11		0.000142795	0.00068595
PA5303 -			-4.7651	4.58e-11		NA	NA
PA0978 -			3.80712	5.84e-11		0.0667757	0.12615
PA1414 -			-2.67516	6.35e-11		NA	NA
PA4837 -			4.17194	8.97e-11		NA	NA
PA2686 pfeR			3.51646	9.2e-11		NA	NA
PA4724.1 -			3.03241	1.05e-10		NA	NA
PA4468 sodM			4.72216	1.23e-10		2.61e-05	0.00015861
PA3993 -			3.09449	1.25e-10		8.69e-05	0.00044911
PA1709 popD	T3S		3.81856	1.31e-10		NA	NA
PA2677 -			4.11611	1.65e-10		NA	NA
PA3741 -			2.76011	1.66e-10		NA	NA
PA4825 mgtA			3.40138	1.76e-10		1.45e-05	9.56e-05
PA0797 -			2.85417	5.74e-10		NA	NA
PA4945 miaA			1.87228	6.53e-10		0.0242621	0.0553291
PA4103 -			6.00102	7.45e-10		2.65e-09	5.8e-08
PA4067 oprG			-2.6725	7.9e-10		8.02e-05	0.000419189
PA5446 -			-5.74738	8.73e-10		NA	NA
PA3815 iscR			1.65814	1.44e-09		0.108344	0.18915
PA5556 atpA			-1.8232	3.1e-09		2.14e-11	1.49e-09
PA2400 pvdJ	pyoverdine		2.5097	3.16e-09		8.15e-05	0.00042543
PA1587 lpdG			-2.36014	4.62e-09		2.59e-05	0.000157836
PA1852 -			2.78976	5.29e-09		7.81e-13	1.12e-10
PA1076 -			-4.14807	5.55e-09		NA	NA
PA4454 -			-5.37131	5.74e-09		0.00474299	0.0141746
PA0620 -			1.8224	6.16e-09		0.511142	0.637473
PA4560 ileS			-2.49993	6.41e-09		0.299863	0.423186
PA5232 -			-4.29743	7.18e-09		NA	NA
PA4499 -			2.9767	7.18e-09		1.76e-07	2.15e-06
PA5375 betT1			2.94676	7.68e-09		7.01e-12	6.31e-10
PA4214 phzE1			4.08996	9.41e-09		1.36e-10	5.91e-09
PA1151 imm2			-5.32675	1.07e-08		NA	NA
PA4370 icmP			-3.96899	1.08e-08		0.610017	0.722189
PA3264 -			2.28623	1.08e-08		0.956071	0.969903
PA5131 pgm			-4.95332	1.11e-08		NA	NA
PA4277 tufB			1.29816	1.13e-08		0.00308601	0.00982145
PA5115 -			3.88798	1.32e-08		NA	NA
PA5316 rpmB			1.58675	1.41e-08		0.722326	0.809189
PA1716 pscC	T3S		3.80174	1.9e-08		NA	NA
PA2152 -			3.16528	1.9e-08		NA	NA
PA4738 -			4.03478	2.01e-08		2.15e-10	8.37e-09
PA2144 glgP			4.11684	2.18e-08		1.78e-07	2.16e-06
PA1584 sdhB			-2.50488	2.32e-08		0.0534584	0.105315
PA3933 -			2.22051	2.93e-08		3.66e-06	2.95e-05
PA4386 groES			-1.81011	3.29e-08		NA	NA
PA5152 -			-2.19796	3.64e-08		0.00597002	0.0172793
PA4998 -			1.95071	3.8e-08		0.00348986	0.0108958
PA2742 rpmI			-1.6971	4.46e-08		1.3e-09	3.41e-08
PA4213 phzD1			6.15448	4.57e-08		NA	NA
PA1585 sucA			-1.62039	4.59e-08		2.24e-10	8.57e-09
PA0622 -			1.47893	4.62e-08		0.727013	0.813251
PA2466 foxA			3.69244	4.66e-08		0.00103525	0.00380527
PA2621 -			1.84496	5.48e-08		0.00603988	0.0174135
PA5471 -			2.10373	5.61e-08		NA	NA
PA0961 -			2.8188	5.87e-08		0.638622	0.743659
PA5327 -			3.58537	6e-08		NA	NA
PA2495 oprN			-2.36732	6.17e-08		NA	NA
PA3595 -			2.65722	6.26e-08		NA	NA
PA1707 pcrH	T3S		4.41518	6.29e-08		3.63e-06	2.94e-05
PA1033 -			2.06578	6.48e-08		0.274031	0.394585
PA0439 -			5.44897	7.03e-08		NA	NA
PA5535 -			3.14356	7.51e-08		4.7e-14	9.04e-12
PA3880 -			-5.08932	7.59e-08		0.0115778	0.0300006
PA1368 -			2.87479	8.8e-08		NA	NA
PA2424 pvdL	pyoverdine		3.28383	8.94e-08		NA	NA
PA5402 -			2.84354	9.83e-08		NA	NA
PA1895 -			5.01223	9.85e-08		NA	NA
PA1053 -			-2.63101	1.06e-07		NA	NA
PA4024 eutB			2.54359	1.06e-07		NA	NA
PA4772 -			-3.09016	1.09e-07		NA	NA
PA4297 tadG			3.68097	1.18e-07		3.03e-05	0.000183679
PA1575 -			2.70975	1.35e-07		NA	NA
PA2753 -			-4.86704	1.41e-07		0.556451	0.676384
PA0672 hemO			3.59817	1.46e-07		NA	NA
PA3524 gloA1			2.17109	1.5e-07		0.349904	0.477538
PA2516 xylZ			5.21815	1.54e-07		NA	NA
PA2426 pvdS	pyoverdine		3.77076	1.63e-07		NA	NA
PA2776 -			-3.22031	1.72e-07		0.963127	0.97477
PA4950 -			-4.4967	1.79e-07		NA	NA
PA2386 pvdA	pyoverdine		3.83466	1.83e-07		NA	NA
PA0441 dht			2.98569	2.33e-07		NA	NA
PA1586 sucB			-2.62149	2.52e-07		0.00944615	0.0251861
PA0139 ahpC			-1.84501	2.52e-07		0.00261183	0.00854883
PA0164 -			-4.50857	2.52e-07		NA	NA
PA0405 -			-4.50689	3.25e-07		NA	NA
PA1938 -			3.22884	3.47e-07		0.0328363	0.0714818
PA0716 -			-2.20141	3.65e-07		0.000978189	0.00361867
PA3745 rpsP			1.13816	3.82e-07		0.422344	0.551854
PA0081 fha1			-3.98479	4.17e-07		0.222545	0.335347
PA4247 rplR			-1.66799	4.19e-07		1.93e-08	3.24e-07
PA3236 -			2.9306	4.24e-07		NA	NA
PA1371 -			-5.36828	4.42e-07		NA	NA
PA1592 -			-3.35284	4.48e-07		2.78e-07	3.09e-06
PA1172 napC			5.28182	4.68e-07		NA	NA
PA4523 -			-3.16501	4.83e-07		NA	NA
PA4406 lpxC	LPS		-1.54314	5.26e-07		0.027109	0.0608565
PA0321 -			4.498	5.26e-07		1.09e-18	6.25e-16
PA0012 -			2.18153	5.66e-07		NA	NA
PA5291 -			1.90805	5.7e-07		0.000280373	0.00119249
PA5373 betB			3.01715	5.9e-07		0.0585466	0.113302
PA4240 rpsK			-1.4407	5.95e-07		0.368406	0.497186
PA5172 arcB	arginine		-2.5305	6.82e-07		1.23e-10	5.45e-09
PA3031 -			1.6061	7.36e-07		0.00850687	0.0230973
PA3391 nosR			4.12209	7.69e-07		NA	NA
PA3211 -			-4.74245	7.93e-07		NA	NA
PA3600 -			3.33654	8.02e-07		NA	NA
PA0911 -			3.54113	8.1e-07		NA	NA
PA3450 -			2.21389	8.42e-07		NA	NA
PA3764 -			-3.00053	8.72e-07		NA	NA
PA0788 -			2.62291	8.92e-07		0.0156582	0.0386582
PA0913 mgtE			1.82689	1.02e-06		0.668781	0.770203
PA5436 -			-2.23876	1.07e-06		0.000568305	0.00223916
PA0593 pdxA			-3.14628	1.13e-06		0.810219	0.876087
PA2563 -			3.50794	1.13e-06		8.66e-07	8.44e-06
PA0001 dnaA			-1.22202	1.26e-06		0.852977	0.90181
PA2939 -			4.01291	1.57e-06		2.34e-09	5.33e-08
PA3662 -			-3.3507	1.66e-06		NA	NA
PA5312 -			-2.38561	1.68e-06		0.0736672	0.137143
PA5069 tatB			-4.12934	1.69e-06		0.0182454	0.0437776
PA1714 exsD	T3S		3.37771	1.73e-06		8e-11	4.09e-09
PA2973 -			1.53453	2.01e-06		0.0075154	0.0210121
PA3742 rplS			-2.2077	2.15e-06		8.82e-08	1.19e-06
PA0744 -			2.65147	2.24e-06		0.515811	0.640905
PA0387 -			-4.59749	2.4e-06		0.03523	0.0752901
PA0857 bolA			-3.44456	2.42e-06		NA	NA
PA0752 -			3.34446	2.42e-06		NA	NA
PA5304 dadA			-2.64442	2.67e-06		0.510166	0.636946
PA3424 -			2.78414	2.67e-06		NA	NA
PA1112b -			-2.17455	2.82e-06		NA	NA
PA1035 -			1.64584	2.82e-06		0.17798	0.280301
PA4418 ftsI			-1.49222	2.9e-06		0.000261359	0.00112199
PA3518 -			4.95677	2.93e-06		0.000681713	0.0026202
PA1103 -			-3.57297	3.11e-06		NA	NA
PA4661 pagL	LPS		-4.60665	3.12e-06		1.55e-05	0.00010154
PA0604 -			-2.92844	3.19e-06		NA	NA
PA2711 -			2.60092	4.01e-06		NA	NA
PA3584 glpD			-1.90555	4.13e-06		0.479801	0.607942
PA2421 -			5.27706	4.19e-06		1.17e-11	9.26e-10
PA4935 rpsF			1.14142	4.48e-06		0.0960243	0.171413
PA2395 pvdO	pyoverdine		3.77047	4.53e-06		NA	NA
PA2638 nuoB			-1.28909	4.55e-06		0.00365449	0.0113635
PA0766 mucD			-2.44916	4.74e-06		NA	NA
PA0498 -			2.80562	4.93e-06		NA	NA
PA1372 -			-2.94412	5.27e-06		0.155634	0.251406
PA4469 -			4.11741	5.27e-06		NA	NA
PA1656 -			-4.52025	5.37e-06		NA	NA
PA2754 -			-2.89318	5.37e-06		NA	NA
PA0107 -			3.47643	5.39e-06		NA	NA
PA3181 -			-4.96731	5.44e-06		NA	NA
PA0283 sbp			2.30176	6.02e-06		0.000155328	0.000730901
PA1574 -			1.98608	6.12e-06		NA	NA
PA2623 icd			-3.61877	6.2e-06		1.77e-07	2.15e-06
PA0262 -			2.43412	6.2e-06		0.0633605	0.120889
PA1902 phzD2			4.63975	6.28e-06		NA	NA
PA3280 oprO			3.45378	6.44e-06		NA	NA
PA0412 pilK			-3.93607	6.45e-06		NA	NA
PA4836 -			4.13875	6.62e-06		6.99e-08	9.69e-07
PA1800 tig			-1.9176	6.64e-06		7.61e-05	0.000401265
PA5438 -			-1.97767	7.16e-06		0.755585	0.835464
PA5403 -			2.82141	7.29e-06		NA	NA
PA2377 -			4.01406	7.76e-06		NA	NA
PA0892 aotP	arginine		-4.89908	8.48e-06		NA	NA
PA5231 -			-3.74456	8.64e-06		0.325388	0.452671
PA4567 rpmA			-2.34724	8.89e-06		NA	NA
PA5476 citA			2.70262	1.01e-05		NA	NA
PA1969 -			-4.87228	1.04e-05		NA	NA
PA3159 wbpA	LPS		1.16736	1.06e-05		0.973529	0.983358
PA2867 -			-3.20009	1.12e-05		NA	NA
PA0423 pasP			-1.88359	1.15e-05		0.000747393	0.00285199
PA0973 oprL			-1.58651	1.17e-05		0.0752977	0.139726
PA0413 chpA			-1.61089	1.17e-05		0.0462598	0.0935359
PA5275 -			3.5541	1.17e-05		1.43e-11	1.03e-09
PA5559 atpE			-1.22802	1.19e-05		0.00301147	0.00963753
PA2402 -	pyoverdine		2.34373	1.23e-05		2.34e-07	2.7e-06
PA3997 lipB			-2.50598	1.23e-05		0.00500216	0.0148324
PA3723 -			3.14816	1.25e-05		0.0645359	0.122784
PA0288 gpuA			3.3072	1.25e-05		NA	NA
PA3305 -			-4.35199	1.26e-05		0.0778295	0.143613
PA0190 -			3.25104	1.26e-05		8.15e-07	8.05e-06
PA0655 -			-3.01183	1.29e-05		NA	NA
PA4470 fumC1			3.01931	1.42e-05		NA	NA
PA4916 -			-4.02835	1.53e-05		0.0839178	0.152886
PA2743 infC			1.35167	1.53e-05		0.616353	0.725828
PA4464 ptsN			-1.19586	1.6e-05		0.00198493	0.00674641
PA5555 atpG			-2.612	1.72e-05		0.0246186	0.0559204
PA5562 spoOJ			-2.99892	1.72e-05		NA	NA
PA1322 -			3.07851	1.76e-05		5.39e-08	7.85e-07
PA3757 -			2.72495	1.96e-05		NA	NA
PA0287 gpuP			3.69556	1.98e-05		NA	NA
PA1959 bacA			1.93669	2.07e-05		NA	NA
PA2413 pvdH	pyoverdine		5.07484	2.1e-05		NA	NA
PA2204 -			2.68728	2.15e-05		NA	NA
PA3690 -			-4.75222	2.16e-05		NA	NA
PA5016 aceF			-3.60743	2.2e-05		1.28e-07	1.65e-06
PA4387 -			-4.30938	2.25e-05		NA	NA
PA3526 -			-3.64203	2.3e-05		0.2943	0.417113
PA4431 -			-2.596	2.38e-05		0.160867	0.257547
PA1180 phoQ	LPS		-2.87228	2.55e-05		0.231559	0.347113
PA2381 -			2.18651	2.59e-05		NA	NA
PA0623 -			1.90402	2.61e-05		NA	NA
PA5214 gcvH1			-3.474	2.62e-05		0.149529	0.243903
PA1299 -			2.44032	2.62e-05		NA	NA
PA4322 -			-4.67079	2.82e-05		NA	NA
PA2000 dhcB			3.69579	2.83e-05		NA	NA
PA1704 pcrR	T3S		4.45837	2.89e-05		NA	NA
PA0108 coIII			2.89129	2.89e-05		NA	NA
PA4616 -			2.83049	2.9e-05		NA	NA
PA0891 -			-4.68872	2.98e-05		NA	NA
PA3642 rnhB			-3.79124	3e-05		NA	NA
PA0204 -			4.91333	3e-05		NA	NA
PA0665 -			2.05242	3.24e-05		0.0617358	0.118774
PA2283 -			4.10726	3.32e-05		NA	NA
PA4253 rplN			-1.05658	3.33e-05		2.43e-07	2.79e-06
PA0014 -			3.06914	3.33e-05		NA	NA
PA5421 fdhA			2.89365	3.41e-05		NA	NA
PA1241 -			2.82671	3.56e-05		4.67e-17	2.15e-14
PA4601 morA			-3.22709	3.78e-05		0.716479	0.805592
PA0462 -			-3.78882	3.87e-05		NA	NA
PA4740 pnp			1.13229	3.91e-05		0.379854	0.508953
PA3611 -			1.54816	4e-05		NA	NA
PA4785 -			2.2726	4.19e-05		NA	NA
PA0025 aroE			-4.1754	4.28e-05		NA	NA
PA5305 -			-3.81262	4.28e-05		NA	NA
PA5515 -			-4.63756	4.4e-05		NA	NA
PA4273 rplA			-1.11874	4.66e-05		0.000128535	0.000625285
PA2100 -			1.89511	4.66e-05		0.794377	0.862092
PA1588 sucC			-2.08614	4.74e-05		0.133201	0.22226
PA4057 nrdR			-4.57351	4.82e-05		NA	NA
PA0649 trpG			1.30099	4.84e-05		0.394121	0.522392
PA3946 rocS1			2.7956	4.84e-05		2.54e-10	9.44e-09
PA3229 -			-2.09965	4.89e-05		0.558676	0.678729
PA5219 -			4.69621	4.95e-05		NA	NA
PA5149 -			-3.37012	5.19e-05		NA	NA
PA1697 pscO	T3S		4.78539	5.32e-05		NA	NA
PA3474 -			2.45483	5.4e-05		0.05329	0.105073
PA3541 alg8			4.79018	5.61e-05		NA	NA
PA3491 -			-4.52394	5.67e-05		NA	NA
PA1690 pscU	T3S		3.38489	5.68e-05		NA	NA
PA4114 -			1.42965	6.16e-05		0.972334	0.982583
PA3415 -			3.95007	6.16e-05		NA	NA
PA2854 -			-1.43177	6.22e-05		NA	NA
PA2276 -			3.54279	6.35e-05		NA	NA
PA1916 -			5.18611	6.71e-05		NA	NA
PA4739 -			2.43095	6.89e-05		0.000599956	0.00234779
PA4943 -			-1.48157	7.03e-05		0.000162693	0.000760885
PA2737 -			-1.33256	7.11e-05		0.262378	0.382835
PA4955 -			-4.01045	7.23e-05		0.0771938	0.142784
PA4541 -			1.73483	7.23e-05		NA	NA
PA2461 -			-3.8007	7.38e-05		0.135957	0.225342
PA3684 -			-4.10495	7.38e-05		NA	NA
PA1555.1 ccoQ2			-3.70583	7.55e-05		0.11687	0.201587
PA3213 -			-3.55013	8.11e-05		0.121573	0.207768
PA3879 narL			-3.89919	8.57e-05		0.27177	0.392311
PA4578 -			-1.85337	8.97e-05		1.19e-06	1.12e-05
PA5173 arcC	arginine		-4.53485	9.05e-05		NA	NA
PA1542 -			2.11568	9.12e-05		6.79e-05	0.000364417
PA1050 -			-4.53592	9.19e-05		NA	NA
PA4272 rplJ			-0.962795	9.37e-05		0.0554561	0.108231
PA3910 eddA			4.06711	9.86e-05		NA	NA
PA1893 -			4.31206	0.000113388		4.83e-10	1.48e-08
PA2765 -			-4.40288	0.000113788		NA	NA
PA1699 popN	T3S		5.01014	0.000118431		NA	NA
PA2627 trmU			-4.43309	0.000118431		NA	NA
PA0579 rpsU			1.27502	0.000129749		0.432033	0.562278
PA2604 -			1.59336	0.000132784		0.0927503	0.166343
PA1698 popN	T3S		4.35341	0.000134299		NA	NA
PA0110 -			4.40047	0.000134299		NA	NA
PA1923 -			3.87628	0.000136669		NA	NA
PA0646 -			2.52198	0.000137726		0.0999791	0.176963
PA2782 -			3.24429	0.000138551		NA	NA
PA4625 -			2.85326	0.000139834		0.00671549	0.019077
PA1517 -			2.16898	0.000141396		0.0378143	0.0790287
PA2077 -			5.07904	0.000141425		NA	NA
PA0250 -			2.06533	0.000141967		NA	NA
PA4761 dnaK			-1.64344	0.000142283		5.31e-05	0.00029519
PA1906 -			2.8814	0.000142522		NA	NA
PA4459 -			1.69536	0.00014478		0.07815	0.144089
PA0159 -			-4.36114	0.000145952		0.064204	0.122296
PA0222 -			4.66429	0.000150838		NA	NA
PA0870 phhC			-2.66636	0.000153407		0.00471282	0.01412
PA5388 -			4.18077	0.000153407		NA	NA
PA5419 soxG			4.32377	0.000160908		NA	NA
PA3327 -			2.98488	0.000163572		4.41e-06	3.44e-05
PA4920 nadE			-1.77383	0.000165272		NA	NA
PA5508 -			-4.34717	0.000168662		NA	NA
PA3239 -			1.73634	0.000169277		NA	NA
PA5058 phaC2			3.10655	0.000169277		NA	NA
PA1720 pscG	T3S		2.54861	0.000174121		NA	NA
PA3161 himD			1.49959	0.000174121		NA	NA
PA2624 idh			-1.63081	0.000177143		0.00057953	0.00227172
PA0581 -			-4.31371	0.000178394		NA	NA
PA3962 -			1.74171	0.000181355		0.02799	0.062529
PA5225 -			-3.01656	0.000181931		NA	NA
PA1894 -			4.17026	0.000182915		1.45e-09	3.66e-08
PA4005 -			1.46694	0.00018764		0.449342	0.577617
PA1396 -			1.74915	0.000191264		NA	NA
PA4798 -			2.58063	0.000193014		0.625767	0.733889
PA5071 tatC			-3.44777	0.000218865		0.218648	0.331647
PA3537 argF			1.70866	0.000221322		NA	NA
PA0082 -			-3.14561	0.000251005		NA	NA
PA5541 pyrQ			4.59081	0.000251005		NA	NA
PA4542 clpB			-2.69568	0.000262839		NA	NA
PA4195 -			2.25553	0.000262839		NA	NA
PA5223 ubiH			-3.05084	0.000269024		0.0292176	0.0647061
PA5487 -			-1.91464	0.000269608		0.760561	0.838253
PA3162 rpsA			-1.32605	0.000270193		0.516572	0.641186
PA3531 bfrB			-1.06035	0.00027135		0.00840404	0.022912
PA1610 fabA			1.1084	0.000277704		0.752543	0.833703
PA4030 -			1.60959	0.000280439		0.53744	0.658843
PA0578 -			-2.19215	0.000282371		0.192361	0.298867
PA4807 selB			-3.8175	0.000291615		NA	NA
PA0403 pyrR			-3.1397	0.000291615		NA	NA
PA3903 prfC			1.01159	0.000292934		5.15e-11	2.89e-09
PA3519 -			4.02411	0.000302058		NA	NA
PA0103a -			-4.1985	0.000307172		NA	NA
PA4426 -			-2.63397	0.000312381		NA	NA
PA0730 -			1.69682	0.000314083		NA	NA
PA0546 metK			-2.82322	0.0003343		NA	NA
PA1951 -			4.1822	0.000340331		2.48e-07	2.82e-06
PA0237 -			3.87801	0.000340331		6.08e-05	0.000330809
PA4471 fumC1			4.49497	0.000342771		NA	NA
PA3246 rluA			2.21967	0.00034534		NA	NA
PA5482 -			2.89599	0.000346677		1.27e-05	8.59e-05
PA3804 gcpE			-1.89342	0.000355424		0.00236196	0.00783369
PA5031 -			3.92869	0.000364446		NA	NA
PA4283 recD			-3.46183	0.000372084		NA	NA
PA3479 rhlA			3.77087	0.000380689		NA	NA
PA4577 -			-3.70898	0.000409716		NA	NA
PA3068 gdhB			-1.07699	0.000417404		0.613881	0.725123
PA4619 -			1.33635	0.000442843		0.0402969	0.0833115
PA3204 -			-3.35587	0.000445979		NA	NA
PA3356 -			-2.95051	0.000445979		NA	NA
PA0800 -			4.26644	0.000445979		8.8e-06	6.25e-05
PA3441 -			4.07928	0.000450516		NA	NA
PA2649 nuoN			-1.76866	0.000453424		NA	NA
PA2505 opdT			3.32768	0.000453424		2.91e-10	1.03e-08
PA3383 -			4.69887	0.00046597		6.35e-06	4.78e-05
PA0411 pilJ			-1.3479	0.000477978		0.0222085	0.0514102
PA0994 cupC3			2.87465	0.000492857		0.00170661	0.00586107
PA2221 -			4.12921	0.000493616		NA	NA
PA2326 -			4.14008	0.000523378		NA	NA
PA5346 -			-1.71511	0.000523556		0.411983	0.541389
PA0708 -			-2.9526	0.000531087		NA	NA
PA3480 -			1.31315	0.000531217		NA	NA
PA0205 -			3.98187	0.000540528		NA	NA
PA1498 pykF			4.24582	0.000570182		NA	NA
PA0530 -			-4.11453	0.000573432		NA	NA
PA2738 himA			-1.02598	0.000578198		0.719369	0.807675
PA2335 -			3.53005	0.000579596		1.02e-07	1.37e-06
PA1200 -			-3.65244	0.000587326		0.0451872	0.0918513
PA5493 polA			1.28385	0.000587326		0.0360156	0.0764501
PA1491 -			3.02639	0.000593567		NA	NA
PA5044 pilM			-1.47522	0.000593666		0.977074	0.985641
PA1713 exsA	T3S		2.95082	0.000618671		0.00236331	0.00783369
PA3996 lis			-2.88787	0.000626518		0.0125054	0.0320802
PA5076 -			1.2555	0.00064203		0.661092	0.762492
PA1772 -			-3.26606	0.000643596		NA	NA
PA1914 -			4.04478	0.000648619		3.87e-10	1.29e-08
PA3901 fecA			-3.25099	0.000651995		0.861888	0.90659
PA3839 -			-1.32235	0.000658291		0.00392862	0.0120852
PA3148 wbpI	LPS		-1.48347	0.000669083		0.0173581	0.0420433
PA1722 pscI	T3S		4.10067	0.000680568		NA	NA
PA1459 -			-3.34162	0.000684242		NA	NA
PA0987 -			3.92477	0.000721134		NA	NA
PA1454 fleN			-2.17403	0.000727498		0.765838	0.842752
PA5060 phaF			-2.0803	0.000730814		0.0026324	0.0085917
PA4597 oprJ			3.62268	0.000730814		4.37e-06	3.44e-05
PA2857 -			1.78604	0.000730814		NA	NA
PA0784 -			-4.00966	0.000737685		NA	NA
PA0240 -			4.60444	0.000741666		NA	NA
PA0782 putA			-2.9739	0.000745895		0.161706	0.258573
PA2741 rplT			-1.15959	0.000756322		2.54e-09	5.63e-08
PA0408 pilG			-1.22091	0.000765553		0.0360723	0.0764999
PA4737 -			-4.01013	0.000772013		NA	NA
PA4348 -			-2.1174	0.000785317		NA	NA
PA4260 rplB			-1.54241	0.000811788		3.74e-08	5.77e-07
PA4669 ipk			1.24932	0.000811788		7.8e-05	0.000408581
PA0658 -			-3.6134	0.000842319		NA	NA
PA5499 np20			-2.31681	0.000851276		0.716623	0.805592
PA1483 cycH			-2.91489	0.000851276		NA	NA
PA1442 -			-3.95786	0.000874295		NA	NA
PA4538 ndh			-1.50615	0.000881552		0.482095	0.610135
PA0576 rpoD			-1.34234	0.000904231		0.00215952	0.0072824
PA1725 pscL	T3S		3.76789	0.000911296		2.86e-10	1.03e-08
PA4855 purD			-3.15326	0.000914955		NA	NA
PA0234 -			2.44604	0.000914955		NA	NA
PA2828 -			-2.04594	0.000928349		0.559524	0.678954
PA4099 -			4.78323	0.000934304		NA	NA
PA2238 pslH			-3.93799	0.000934805		NA	NA
PA2685 -			1.96757	0.000934805		0.874143	0.915572
PA4697 -			1.57491	0.000934805		0.846664	0.898925
PA1284 -			4.04908	0.000934805		6e-08	8.57e-07
PA2146 -			5.08024	0.000934805		NA	NA
PA2378 -			-3.20904	0.000944405		0.4163	0.544682
PA4405 -			-3.96811	0.000947815		NA	NA
PA5464 -			-1.56934	0.000949446		0.258803	0.37858
PA3685 -			-3.97611	0.000949446		NA	NA
PA5018 msrA			-2.79386	0.000949446		NA	NA
PA4417 murE			-1.91515	0.000949446		NA	NA
PA0820 -			1.5002	0.000949446		NA	NA
PA2256 pvcC			4.77658	0.000949446		NA	NA
PA0648 -			2.02747	0.000957073		0.002205	0.00741771
PA5294 -			2.36084	0.000957073		NA	NA
PA0167 -			-3.55889	0.00106301		NA	NA
PA3542 alg44			4.07311	0.00106976		1.68e-05	0.000109331
PA0715 -			-3.64687	0.00111636		NA	NA
PA5089 -			1.73522	0.00112466		0.000458143	0.00184945
PA1552 ccoP1			-1.10667	0.00118964		NA	NA
PA5364 -			-1.20872	0.00120828		NA	NA
PA4411 murC			-2.79262	0.00122268		0.0708909	0.132726
PA4726 cbrB			-1.59722	0.00123351		NA	NA
PA4549 fimT			4.35738	0.0012421		NA	NA
PA2953 -			-1.52637	0.00126432		0.683912	0.783315
PA0009 glyQ			1.43262	0.00126537		0.751168	0.832581
PA1257 -			4.70301	0.00127039		NA	NA
PA4744 infB			-1.23736	0.00134236		0.0285276	0.0634001
PA4663 moeB			-3.23131	0.00137109		0.0878675	0.158824
PA0848 -			3.35748	0.00138813		NA	NA
PA5372 betA			2.44135	0.00139196		9.95e-06	6.98e-05
PA0140 ahpF			-2.75686	0.00144764		NA	NA
PA4595 -			-1.63845	0.00145626		0.000113869	0.000563468
PA3976 thiE			-2.43937	0.00145626		0.555267	0.675301
PA4764 fur			-1.51848	0.00147154		NA	NA
PA3940 -			-1.01516	0.00147175		0.270024	0.390771
PA1084 flgI			-2.14436	0.00148148		NA	NA
PA4241 rpsM			-1.16571	0.00149264		0.000113667	0.000563468
PA1146 -			3.60565	0.00149264		NA	NA
PA3530 -			3.85062	0.00149264		NA	NA
PA1068 -			1.30394	0.00150746		0.887143	0.924509
PA5302 dadX			-2.75453	0.00153802		NA	NA
PA0304 spuH			-2.43973	0.00153802		NA	NA
PA3056 -			-3.87338	0.00154159		NA	NA
PA0643 -			2.14136	0.00154159		0.0409402	0.0842607
PA0690 -			2.07751	0.00154734		7.24e-05	0.000386581
PA2570 lecA			3.9561	0.00154824		NA	NA
PA1116 -			2.0344	0.00157929		NA	NA
PA1160 -			-3.85776	0.00158418		NA	NA
PA2398 fpvA	pyoverdine		2.60325	0.00158632		0.296248	0.418972
PA1624 -			-3.09503	0.00158632		NA	NA
PA3416 -			4.20188	0.00159133		NA	NA
PA1795 cysS			-1.32413	0.00160232		0.812404	0.876391
PA4265 tufA			0.85419	0.00166045		0.321349	0.447593
PA0771 era			-3.32624	0.00166176		NA	NA
PA3549 algJ			4.02831	0.00168055		2.23e-07	2.62e-06
PA1456 cheY			-2.15133	0.00172241		0.0316658	0.0693273
PA4559 lspA			-2.76343	0.00172241		0.817416	0.881384
PA4794 -			-3.78177	0.00172241		NA	NA
PA2150 -			4.70621	0.00172241		1.31e-08	2.25e-07
PA5527 -			1.50089	0.00172926		NA	NA
PA4489 -			-1.87689	0.00173611		0.00547855	0.0161204
PA4078 -			2.76036	0.00174127		3.61e-07	3.92e-06
PA3445 -			3.79737	0.00175336		NA	NA
PA4940 -			2.46324	0.00176085		0.0170209	0.0412698
PA1093 -			-2.55387	0.00177159		NA	NA
PA0434 -			3.05024	0.00177243		0.144512	0.237346
PA4760 dnaJ			-2.72491	0.00178747		0.832537	0.892854
PA3458 -			-3.08278	0.00181244		NA	NA
PA0337 ptsP			-2.5207	0.00181244		NA	NA
PA4907 -			-1.58732	0.00181244		NA	NA
PA4683 -			-1.63942	0.00181945		0.395112	0.523404
PA4787 -			-3.27788	0.00182622		0.755401	0.835464
PA2840 -			1.04809	0.00182622		0.784929	0.854362
PA4131 -			3.98518	0.0018288		8.34e-08	1.14e-06
PA3800 -			-1.30467	0.00183633		0.729193	0.814106
PA3726 -			1.65154	0.00183633		NA	NA
PA5360 phoB			1.28063	0.00187432		0.46271	0.590513
PA0844 plcH			3.5748	0.00189153		NA	NA
PA0450 -			3.76773	0.00190431		3.91e-09	7.76e-08
PA3252 -			3.61065	0.00190431		NA	NA
PA5147 mutY			-2.78315	0.001957		NA	NA
PA3952 -			-3.81564	0.00199072		NA	NA
PA4369 -			-3.39563	0.00202371		NA	NA
PA1601 -			1.78341	0.00207662		NA	NA
PA1803 lon	T3S		-0.777276	0.00217373		0.142925	0.235076
PA0675 vreI			3.99175	0.00217447		3.21e-05	0.000193033
PA3664 -			-3.05491	0.00222286		NA	NA
PA4498 -			1.5147	0.00222491		0.448276	0.57657
PA4236 katA			-1.5171	0.00224745		0.0125058	0.0320802
PA4029 -			2.22595	0.00224745		0.675899	0.776187
PA4197 bfiS			-3.34892	0.00225139		NA	NA
PA3569 mmsB			4.15934	0.0022662		NA	NA
PA4462 rpoN			0.795385	0.00227627		0.577371	0.694475
PA3027 -			-3.71307	0.00229007		NA	NA
PA3808 -			-3.09716	0.00230114		0.517946	0.641725
PA1596 htpG			-3.04232	0.00231627		0.000278896	0.00118841
PA4770 lldP			-1.59371	0.00232755		NA	NA
PA0207 -			-3.70526	0.00233305		0.00224277	0.00752275
PA0401 -			-2.30201	0.00236734		0.122457	0.208876
PA5506 -			-3.69251	0.00236734		NA	NA
PA5221 -			-3.11834	0.00239158		0.628948	0.736494
PA4361 -			1.73336	0.0024197		0.000815004	0.00308442
PA1970 -			-1.89213	0.00252198		NA	NA
PA4264 rpsJ			0.772926	0.00252258		0.00343208	0.0107605
PA3273 -			3.96671	0.00252384		NA	NA
PA1223 -			-3.71075	0.00252629		NA	NA
PA3331 -			3.89684	0.00255827		1.34e-09	3.42e-08
PA2576 -			-3.71961	0.00258346		NA	NA
PA4156 -			3.64092	0.00258403		0.0015099	0.00526405
PA3637 pyrG			-1.06465	0.00261143		0.00261113	0.00854883
PA5266 -			3.15974	0.00262619		0.000494757	0.00198334
PA5021 -			-2.70443	0.00264653		NA	NA
PA1918 -			4.17272	0.0026857		NA	NA
PA3587 metR			-2.09005	0.0027111		0.295836	0.418646
PA3176 gltS			3.18583	0.00272001		0.0475482	0.0953036
PA4664 hemK			-1.69715	0.00273982		0.670839	0.7718
PA5164 rmlC			-2.43853	0.00274242		0.433581	0.563619
PA4666 hemA			-1.59867	0.00274892		NA	NA
PA2323 -			-2.4086	0.00276858		0.19996	0.309005
PA1324 -			2.11232	0.00276858		3.39e-06	2.78e-05
PA4189 -			3.29979	0.00276858		NA	NA
PA0787 -			-3.65609	0.00277751		NA	NA
PA2086 -			4.1572	0.00281385		NA	NA
PA5208 -			-3.26329	0.00283002		NA	NA
PA5335 -			-2.71842	0.00284065		NA	NA
PA1523 xdhB			1.72258	0.00284065		0.0831353	0.1517
PA5345 recG			-1.46785	0.00289813		NA	NA
PA3003 -			-2.46021	0.00290882		NA	NA
PA4999 waaL			1.42879	0.00292793		0.690097	0.789222
PA1647 -			-2.09174	0.00296235		NA	NA
PA4246 rpsE			-1.19585	0.00298309		4.29e-05	0.000245461
PA1505 moaA2			-1.13489	0.00305632		NA	NA
PA2389 pvdR	pyoverdine		1.68934	0.00307182		NA	NA
PA0735 -			1.61764	0.00307182		NA	NA
PA2566 -			3.44852	0.00311384		NA	NA
PA5325 -			3.64917	0.00314411		NA	NA
PA3149 wbpH	LPS		-2.37029	0.00314668		0.347824	0.475751
PA0443 -			2.87295	0.00314668		NA	NA
PA1313 -			3.81652	0.00314668		NA	NA
PA2214 -			4.49237	0.00314668		NA	NA
PA0388 -			-2.95197	0.00317515		0.491657	0.619259
PA4589 -			3.47458	0.00318567		NA	NA
PA4011 -			-3.14915	0.00320501		NA	NA
PA1236 -			4.16036	0.00321063		NA	NA
PA1217 -			3.80686	0.00323602		NA	NA
PA1796 folD			1.70088	0.00327508		NA	NA
PA4591 -			2.87561	0.00331909		0.0334033	0.0723738
PA1134 -			3.53694	0.00333582		NA	NA
PA0732 -			1.28495	0.00334263		NA	NA
PA2761 -			3.17443	0.00334263		NA	NA
PA2752 -			3.3166	0.00339183		NA	NA
PA4494 roxS			-1.77443	0.0034249		0.000385668	0.00158186
PA0587 -			1.40797	0.00352765		3.32e-05	0.000198713
PA1683 -			-3.60105	0.00356037		NA	NA
PA5522 -			-2.7914	0.00356037		NA	NA
PA5240 trxA			-1.61457	0.00356599		NA	NA
PA3983 -			-1.30208	0.00357151		0.709149	0.80145
PA0338 -			-2.90025	0.00357151		NA	NA
PA3022 -			-3.60227	0.00358457		NA	NA
PA5056 phaC1			1.36145	0.00362424		0.0343663	0.074042
PA4909 -			3.18465	0.00362424		8.19e-10	2.25e-08
PA5183a -			-3.11549	0.00368806		NA	NA
PA1545 -			-3.24659	0.00372925		0.0165064	0.0404056
PA0972 tolB			1.318	0.00374445		0.666319	0.767751
PA3577 -			3.03475	0.00378705		2.01e-07	2.41e-06
PA4699 -			-1.82033	0.00379009		NA	NA
PA4861 -			3.40949	0.00379009		2.74e-09	5.89e-08
PA3522 -			3.29749	0.00381937		7.55e-07	7.55e-06
PA2968 fabD			-2.08187	0.00382429		NA	NA
PA3632 -			2.24603	0.00382429		NA	NA
PA2615 ftsK			-2.40243	0.00392316		0.27985	0.401573
PA3984 lnt			-2.3418	0.00393884		NA	NA
PA5167 -			-1.70485	0.00394293		0.526615	0.648337
PA4409 ftsQ			-2.27015	0.00395018		0.636225	0.741618
PA0377 -			-3.56643	0.00395018		NA	NA
PA0984 -			-3.13325	0.00397469		NA	NA
PA3989 holA			-1.45681	0.00398618		0.0189102	0.0450905
PA0410 pilI			-2.67669	0.00398618		0.309847	0.435262
PA3086 -			-3.55107	0.00398618		NA	NA
PA1445 fliO			-3.26473	0.00398618		NA	NA
PA4918 -			-3.06012	0.00398618		NA	NA
PA1379 -			3.17107	0.00398618		1.5e-05	9.84e-05
PA3092 fadH1			2.24305	0.00398618		NA	NA
PA0238 -			3.56624	0.00398618		NA	NA
PA2266 -			-3.2968	0.00401541		0.811831	0.876391
PA2484 -			-2.6937	0.00401541		NA	NA
PA0153 pcaH			2.41345	0.00401541		NA	NA
PA4038 -			4.03899	0.00402259		5.71e-06	4.36e-05
PA4202 -			-3.56424	0.00405523		NA	NA
PA0299 spuC			-2.94494	0.00406511		0.508068	0.634837
PA4690a -			2.48813	0.00406986		NA	NA
PA0685 -			3.1542	0.00406986		NA	NA
PA0322 -			3.30725	0.00410049		NA	NA
PA2464 -			-3.58009	0.00413749		0.779486	0.850046
PA0431 -			-2.03459	0.00421865		0.331577	0.459891
PA5475 -			-2.75782	0.0042188		NA	NA
PA5557 atpH			-1.74386	0.0042188		NA	NA
PA3202 -			-1.60166	0.00422175		0.923105	0.949091
PA3914 moeA1			-3.30257	0.0043013		0.958168	0.971253
PA0200 -			-2.74034	0.00434516		NA	NA
PA1532 dnaX			-0.990316	0.00441849		NA	NA
PA2482 -			-3.25567	0.00442189		NA	NA
PA3113 trpF			-1.31859	0.00447557		NA	NA
PA3283 -			2.10993	0.00447557		0.0176723	0.0426695
PA3635 eno			-2.52762	0.00448653		0.00206134	0.00697522
PA5308 lrp			1.10508	0.00448653		NA	NA
PA5561 atpI			1.58447	0.00452073		0.33644	0.465233
PA3422 -			3.55933	0.00452289		4.05e-10	1.31e-08
PA0529 -			-1.32026	0.00455495		0.0148053	0.0371037
PA4647 uraA			0.94582	0.00456493		0.411183	0.540647
PA0996 pqsA			3.70502	0.00456493		6.92e-08	9.65e-07
PA4492 -			-2.34097	0.00462702		0.727401	0.81329
PA0897 aruG	arginine		-2.46534	0.00471872		0.833244	0.893011
PA3496 -			2.38376	0.00473783		NA	NA
PA1483a -			-3.50909	0.00478636		NA	NA
PA4762 grpE			-1.29142	0.00486431		0.221095	0.334257
PA5239 rho			1.03098	0.00488681		0.390865	0.519873
PA4912 -			3.94588	0.00498686		4.01e-06	3.22e-05
PA1976 ercS%27			3.06963	0.00498949		0.000110129	0.000550883
PA1639 -			1.56506	0.00498949		NA	NA
PA0931 pirA			1.67166	0.0049913		NA	NA
PA4456 -			-2.05366	0.00504623		0.920439	0.947196
PA0855 -			-3.50666	0.00504675		NA	NA
PA3926 -			3.23893	0.00510539		NA	NA
PA2864 -			-3.57173	0.00511018		NA	NA
PA4996 rfaE			-1.86774	0.00517949		NA	NA
PA5349 -			-2.91746	0.00521481		0.137054	0.226878
PA1351 -			3.13974	0.00523905		NA	NA
PA1069 -			-1.99483	0.00530825		0.412706	0.541721
PA3302 -			-2.57913	0.00533445		NA	NA
PA3801 -			-2.06109	0.00535229		0.0615853	0.118584
PA0724 -			2.87372	0.00535229		NA	NA
PA3279 oprP			4.07738	0.00535229		NA	NA
PA3566 -			-3.00026	0.00535434		0.33863	0.46798
PA0192 -			3.13975	0.00535434		4.95e-05	0.000277711
PA4167 -			3.75214	0.00541222		NA	NA
PA5494 -			-2.42846	0.0054975		0.893289	0.928391
PA5024 -			3.41283	0.00560891		NA	NA
PA2008 fahA			-2.38156	0.00561701		0.707222	0.800797
PA4788 -			2.84487	0.005657		NA	NA
PA4964 parC			0.884115	0.0056634		0.00519163	0.015335
PA4672 -			-3.41454	0.00574665		0.95151	0.967487
PA1381 -			3.73759	0.00575801		NA	NA
PA3168 gyrA			-1.42002	0.00579426		3.71e-05	0.000218224
PA3311 -			2.44555	0.00580222		7.42e-05	0.000394082
PA4903 -			3.0577	0.00580222		NA	NA
PA1897 -			4.01204	0.00583552		2.59e-08	4.23e-07
PA0263 hcpC			3.12715	0.00588747		NA	NA
PA3182 pgl			-3.00087	0.00594882		NA	NA
PA1684 -			-2.36676	0.00596151		NA	NA
PA4710 phuR			2.33679	0.00597322		0.103683	0.182536
PA5430 -			-3.0843	0.00602089		0.713919	0.805592
PA2804 -			3.3779	0.00602089		NA	NA
PA3890 -			3.2048	0.00602483		NA	NA
PA1001 phnA			3.44959	0.00604591		1.2e-12	1.54e-10
PA3932 -			3.00172	0.00609206		NA	NA
PA3525 argG			1.07941	0.00613862		0.113482	0.196628
PA3654 pyrH			1.09271	0.0061443		0.0160183	0.0394627
PA5285 -			-2.42663	0.00616647		0.506529	0.633583
PA3613 -			-2.81608	0.00616647		NA	NA
PA3992 -			1.11101	0.0061675		NA	NA
PA3465 -			-2.78773	0.00623051		NA	NA
PA3049 rmf			2.49409	0.00623051		0.013892	0.035127
PA5066 hisI			2.05835	0.00625312		0.00022042	0.000979263
PA1556 ccoO2			-3.02696	0.00625509		0.522535	0.644694
PA4314 purU1			1.06562	0.00625509		0.41268	0.541721
PA4859 -			2.89189	0.00625509		NA	NA
PA0755 opdH			3.29929	0.00627889		1.86e-06	1.65e-05
PA3001 -			-1.66811	0.00631308		0.583504	0.700022
PA0950 wrbA			-2.86373	0.00632964		0.460215	0.588635
PA3863 dauA			-3.41928	0.00632964		NA	NA
PA1079 flgD			-1.27098	0.00636942		0.0701939	0.131742
PA1770 ppsA			-1.91582	0.00636942		0.264744	0.385067
PA5112 estA			-1.46088	0.00638553		NA	NA
PA0146 -			3.32665	0.00656303		NA	NA
PA5019 -			1.43097	0.00657366		NA	NA
PA3154 wzy	LPS		-1.28878	0.0065992		0.760824	0.838253
PA1214 -			4.04537	0.0065992		NA	NA
PA0136 -			3.10898	0.00663532		NA	NA
PA4250 rpsN			-0.892845	0.00666747		3.87e-09	7.75e-08
PA4394 -			-1.86655	0.00673469		0.0192952	0.0458282
PA4269 rpoC			-1.22424	0.00673807		0.0274218	0.0614388
PA4781 -			1.19261	0.00675746		0.0124139	0.0319512
PA1802 clpX			-0.603504	0.00679143		0.0192992	0.0458282
PA0903 alaS			-1.5398	0.00679143		0.036721	0.0775184
PA5253 algP			-0.964948	0.00679143		NA	NA
PA0845 -			3.77464	0.00679143		3.09e-05	0.000186634
PA3776 -			3.15958	0.00680563		NA	NA
PA1279 cobU			-3.4073	0.00697361		NA	NA
PA3918 moaC			-2.87527	0.00699248		0.375908	0.505531
PA1205 -			1.62477	0.00706376		NA	NA
PA3351 flgM			-0.802501	0.0071276		NA	NA
PA1435 -			2.87616	0.00713142		NA	NA
PA3107 metZ			-1.10657	0.00714592		0.0110556	0.0288752
PA2673 -			3.65489	0.00714592		NA	NA
PA2894 -			-3.36951	0.00735417		NA	NA
PA2215 -			2.79165	0.00735417		NA	NA
PA2608 -			-3.36264	0.00740449		NA	NA
PA3840 -			-2.14501	0.00746267		0.122735	0.209041
PA3793 -			-2.23185	0.00748242		NA	NA
PA4775 -			-1.41152	0.00748688		0.211308	0.321786
PA1046 -			-2.85017	0.00748688		0.0427914	0.0872898
PA2818 arr			2.20167	0.00748688		NA	NA
PA4069 -			-2.38233	0.00750976		0.0835401	0.152318
PA0605 -			-1.70039	0.00750976		NA	NA
PA5106 -			1.74493	0.00756877		NA	NA
PA2414 -			3.5856	0.00758643		0.00383863	0.0118559
PA2440 -			4.16273	0.00766465		NA	NA
PA4025 -			2.61156	0.00775964		NA	NA
PA1541 -			1.92642	0.00782627		NA	NA
PA0586 -			2.3096	0.00792376		0.0108187	0.0283206
PA2277 arsR			3.04521	0.00792878		NA	NA
PA3614 -			-2.69042	0.00797841		0.391622	0.520278
PA0532 -			2.88172	0.00800731		NA	NA
PA5119 glnA			-1.7107	0.00801332		7.21e-11	3.77e-09
PA3355 -			-2.87456	0.00802048		0.0179739	0.0431804
PA0504 bioD			-3.37044	0.00811831		NA	NA
PA1124 dgt			1.11364	0.00819649		0.0128296	0.0327283
PA4192 -			4.05649	0.00829134		NA	NA
PA4261 rplW			-1.49905	0.00830276		3.19e-06	2.64e-05
PA1696 pscO	T3S		3.03342	0.00833094		NA	NA
PA0872 phhA			-0.997821	0.00833094		1.66e-07	2.06e-06
PA0763 mucA			-0.807238	0.00833094		0.316939	0.44306
PA1512 hcpA			3.16273	0.00833094		0.00117523	0.00425861
PA1148 toxA			2.89738	0.00833094		0.00354349	0.0110482
PA2619 infA			0.9338	0.00836582		0.0561258	0.109445
PA0912 -			3.18021	0.00836582		NA	NA
PA4741 rpsO			-0.667262	0.00837918		0.000198	0.000896845
PA2457 -			1.31482	0.00837918		0.606972	0.720662
PA1519 -			3.78961	0.00837918		0.0124552	0.0320217
PA4554 pilY1			0.664222	0.00838897		0.052947	0.104576
PA0594 surA			-2.19308	0.00852364		2.39e-05	0.000149092
PA4412 murG			-3.22298	0.00857277		NA	NA
PA0078 -			-2.91206	0.00857277		NA	NA
PA1085 flgJ			-2.06303	0.00873649		0.391562	0.520278
PA5313 -			-2.05116	0.00875177		0.0698378	0.131288
PA4258 rplV			-1.01484	0.00875704		2.35e-10	8.88e-09
PA3651 cdsA			-1.86348	0.00875704		NA	NA
PA4292 -			1.53152	0.00875704		0.00563899	0.0164871
PA4937 rnr			-1.12966	0.00878876		0.173185	0.274448
PA0286 desA			1.20345	0.0087923		0.0621925	0.119453
PA2394 pvdN	pyoverdine		3.55685	0.00883138		0.00121924	0.0043904
PA3586 -			3.5908	0.00886121		NA	NA
PA4106 -			3.98541	0.00891381		NA	NA
PA2416 treA			3.34941	0.00907203		2.47e-05	0.000151942
PA2291 -			1.42259	0.0090756		0.030898	0.0679049
PA5496 nrdJb			-2.3525	0.00909332		0.164014	0.261899
PA1700 -	T3S		3.3861	0.009193		NA	NA
PA4946 mutL			-1.6164	0.00921664		0.54718	0.668647
PA4137 -			3.34888	0.00926543		1.29e-08	2.23e-07
PA4484 gatB			-1.059	0.00926959		0.697415	0.79472
PA0704 -			-3.2894	0.00926959		NA	NA
PA4126 -			3.23267	0.00928054		1.35e-06	1.25e-05
PA5265 -			1.53378	0.00941012		0.0151142	0.0376382
PA1787 acnB			-1.18923	0.00950042		0.715179	0.805592
PA3245 minE			-1.29666	0.00958167		0.129522	0.217064
PA1386 -			2.95841	0.00964803		3.15e-08	4.96e-07
PA4001 sltB1			-1.27049	0.00982207		0.0501337	0.0997903
PA0746 -			2.04715	0.0101543		NA	NA
PA3556 arnT			-2.46855	0.0102572		NA	NA
PA1375 pdxB			-3.34221	0.0102578		NA	NA
PA5553 atpC			-2.33268	0.0102578		NA	NA
PA4721 -			-3.26503	0.0103187		NA	NA
PA1218 -			3.31755	0.0103549		4.75e-11	2.76e-09
PA0506 -			-1.43678	0.0103549		0.00127864	0.00458278
PA2951 etfA			-2.97949	0.0103729		0.24941	0.367409
PA3904 -			-3.30625	0.01038		NA	NA
PA1695 pscP			3.20818	0.010426		2.15e-06	1.87e-05
PA1287 -			-2.97194	0.0105575		NA	NA
PA4888 desB			-3.03918	0.0105575		NA	NA
PA3145 wbpL			-1.00498	0.0107964		0.53061	0.65186
PA1247 aprE			3.4279	0.0108993		0.00198298	0.00674641
PA2259 ptxS			1.33504	0.0109072		0.0331752	0.0720153
PA0888 aotJ			-1.50573	0.0109901		0.0162137	0.0398587
PA1773 cmaX			1.30873	0.0110483		0.245367	0.363548
PA5162 rmlD			-1.70173	0.0110844		0.0384634	0.080167
PA4529 coaE			-3.04657	0.0111176		0.0334535	0.0724144
PA5495 thrB			-3.46024	0.011173		NA	NA
PA0206 -			2.9763	0.0112535		1.76e-12	2.13e-10
PA0641 -			1.37286	0.0112867		0.153327	0.24828
PA3916 moaE			-3.24396	0.0113387		NA	NA
PA0904 lysC			-2.31638	0.011373		0.69401	0.792515
PA1088 -			-2.12214	0.0114152		NA	NA
PA2392 pvdP			3.63079	0.0115973		4.47e-08	6.72e-07
PA3505 -			3.20064	0.0116691		0.0286351	0.0635384
PA4429 -			-3.03357	0.0118127		0.148733	0.243109
PA2630 -			-2.03621	0.0118428		0.129161	0.216812
PA2217 -			3.92976	0.0118428		NA	NA
PA0691 -			3.96744	0.0118677		NA	NA
PA4671 -			-1.20774	0.0120479		NA	NA
PA3260 -			-3.25096	0.0121701		NA	NA
PA5336 gmk			-1.83051	0.0121701		NA	NA
PA5268 corA			1.27568	0.0122632		0.125636	0.212564
PA3810 hscA			-1.14546	0.0122882		0.845471	0.898925
PA2760 -			-1.45371	0.012307		0.0330235	0.0718215
PA0137 -			3.9708	0.0123759		NA	NA
PA2632 -			-2.02668	0.0124236		0.0411472	0.0844601
PA3942 tesB			1.49256	0.0124236		0.896896	0.930835
PA4408 ftsA			-1.0271	0.0124236		NA	NA
PA5343 -			-3.22479	0.0124236		NA	NA
PA1460 motC			-2.38964	0.0124281		0.772404	0.846737
PA4104 -			3.1904	0.0124897		4.8e-11	2.76e-09
PA0320 -			3.23556	0.0125927		3.83e-05	0.000223597
PA4843 -			-3.38056	0.0126398		NA	NA
PA1780 nirD			3.01143	0.012735		NA	NA
PA0901 aruE			-1.80838	0.0127564		0.346733	0.475183
PA1879 -			2.61807	0.012765		NA	NA
PA3127 -			-3.18611	0.0127661		NA	NA
PA0175 -			3.24607	0.0127957		NA	NA
PA0778 icp			-2.56221	0.0130031		NA	NA
PA2634 aceA			-1.18997	0.0132379		0.127662	0.214886
PA3506 -			2.92134	0.0133953		0.00419725	0.0127919
PA3570 mmsA			3.24812	0.0134144		1.87e-06	1.65e-05
PA3053 -			-2.89416	0.0134611		0.00844596	0.0229718
PA2744 thrS			0.841995	0.0135243		0.948609	0.965391
PA2429 -			3.54188	0.0135544		NA	NA
PA5033 -			3.24063	0.0135858		NA	NA
PA5566 -			3.15744	0.0136218		NA	NA
PA3141 wbpM			-1.08433	0.0136328		0.382778	0.512076
PA5570 rpmH			-0.938791	0.0136675		0.84468	0.898925
PA0964 pmpR			-1.75055	0.0138005		0.0465964	0.0941338
PA3225 -			-2.60027	0.0138005		0.314587	0.440878
PA1561 aer			-2.00692	0.0138005		0.578656	0.695294
PA3084 -			-1.80208	0.0138105		0.716627	0.805592
PA1119 yfiB			-2.65536	0.0138105		NA	NA
PA4939 -			-1.95021	0.0140188		0.0333677	0.0723649
PA0020 -			-2.17053	0.014228		NA	NA
PA0198 exbB1			3.13472	0.0142387		NA	NA
PA2978 ptpA			-2.81666	0.0142459		0.358587	0.48679
PA5397 -			3.25862	0.0142588		1.03e-05	7.16e-05
PA4256 rplP			-1.10091	0.0142822		1.81e-09	4.42e-08
PA4944 hfq			-2.17689	0.0143926		0.00346121	0.010821
PA1576 -			-3.15402	0.0145334		0.00063673	0.00247874
PA1654 -			-1.97684	0.0145334		NA	NA
PA2688 pfeA			3.07638	0.0145439		2.49e-05	0.000151988
PA3401 -			-3.14482	0.0145835		0.000637728	0.00247874
PA4901 mdlC			3.22209	0.0145835		NA	NA
PA2132 cupA5			3.67271	0.0146178		NA	NA
PA3037 -			3.26646	0.0146365		1.27e-11	9.71e-10
PA5551 -			-2.57151	0.0147795		NA	NA
PA4151 acoB			3.28753	0.0149602		NA	NA
PA5109 -			-2.04981	0.015135		0.29116	0.414322
PA1515 alc			2.17502	0.0152227		0.00667315	0.0189801
PA2252 -			-3.09717	0.0152227		NA	NA
PA2302 ambE			2.61671	0.0152947		7.42e-05	0.000394082
PA1853 -			1.6194	0.015412		NA	NA
PA2521 czcB			3.6538	0.015423		NA	NA
PA0391 -			-1.85741	0.0154979		0.452962	0.580649
PA3033 -			-3.16082	0.0155393		NA	NA
PA0772 recO			-2.78256	0.0155458		NA	NA
PA1012 -			-1.3392	0.015684		0.491771	0.619259
PA3674 -			-1.9439	0.015684		NA	NA
PA0985 pyoS5			1.73038	0.0156952		0.0538409	0.105797
PA2105 -			2.89225	0.015704		NA	NA
PA4880 -			-1.11989	0.0158191		0.864089	0.907057
PA4252 rplX			-0.914145	0.0158446		2.27e-13	3.73e-11
PA0208 mdcA			3.11555	0.0159427		NA	NA
PA1933 -			2.65836	0.0159604		NA	NA
PA5490 cc4			-2.09517	0.0159777		NA	NA
PA4930 alr			-2.10919	0.0159979		NA	NA
PA3543 algK			3.5738	0.016032		NA	NA
PA4041 -			2.25409	0.0160509		6.22e-09	1.18e-07
PA4614 mscL			1.17819	0.0160509		NA	NA
PA1080 flgE			-0.995561	0.0161307		0.477704	0.606956
PA3864 dauR			-3.12775	0.016137		NA	NA
PA0827 -			1.9963	0.0161691		0.853212	0.90181
PA5306 -			-1.79842	0.0161691		0.918547	0.946095
PA1432 lasI			-2.52041	0.0161758		NA	NA
PA3393 nosD			2.77075	0.0162106		0.404496	0.53399
PA4970 -			-2.24814	0.016242		NA	NA
PA3076 -			-2.26302	0.0162597		NA	NA
PA2603 -			2.36928	0.0162923		NA	NA
PA3849 -			-1.87772	0.0163199		NA	NA
PA2411 -			3.56612	0.0163904		0.0725654	0.13531
PA5209 -			-2.54088	0.0165479		NA	NA
PA3999 dacC			-0.744473	0.0165954		0.0493731	0.0986176
PA0833 -			-2.31169	0.0165954		0.863749	0.907057
PA3054 -			-2.26408	0.0165954		NA	NA
PA0430 metF			-1.98056	0.0166158		0.0467756	0.0944128
PA3673 plsB			0.840741	0.0166489		0.793611	0.861774
PA1430 lasR			0.773087	0.0166489		NA	NA
PA1004 nadA			-2.24215	0.0167132		NA	NA
PA1449 flhB			-3.08802	0.0167132		NA	NA
PA0650 trpD			-1.2029	0.0169067		0.633322	0.739357
PA1039 -			-2.83741	0.0169067		NA	NA
PA5054 hslU			-2.2253	0.016916		NA	NA
PA1436 -			2.23462	0.0169465		2.44e-12	2.71e-10
PA0606 -			-2.22197	0.0169906		NA	NA
PA4140 -			3.17307	0.0170805		NA	NA
PA2493 mexE			-1.57749	0.0171283		0.0979426	0.174028
PA0875 -			2.77887	0.0171365		3.52e-07	3.86e-06
PA3593 -			2.54961	0.0171365		NA	NA
PA5190 -			-3.0838	0.017246		0.00117111	0.00425034
PA5322 algC			-1.44126	0.017246		0.845811	0.898925
PA1904 phzF2			3.5272	0.017246		NA	NA
PA5445 -			-2.45212	0.0172568		NA	NA
PA0111 -			3.23348	0.0174069		NA	NA
PA1323 -			1.73101	0.0175006		0.776302	0.848611
PA3340 -			-2.65273	0.0175268		NA	NA
PA2253 ansA			-1.8145	0.0176127		0.288694	0.412087
PA1059 -			1.64204	0.0179185		NA	NA
PA1253 -			3.74147	0.0179185		NA	NA
PA0979 -			3.14885	0.0179284		2.44e-05	0.000151032
PA3938 -			2.37957	0.0179608		NA	NA
PA5207 -			-3.15158	0.0179608		NA	NA
PA1907 -			3.33385	0.0179917		4.12e-11	2.56e-09
PA4345 -			-2.7867	0.0180558		NA	NA
PA2923 hisJ			3.3613	0.0180635		NA	NA
PA0681 -			3.38732	0.0181107		NA	NA
PA0484 -			1.96285	0.0181419		0.00020544	0.000923278
PA2233 pslC			-2.23297	0.0181489		NA	NA
PA4811 fdnH			-1.65256	0.0181489		NA	NA
PA4157 -			-3.06766	0.0181763		NA	NA
PA4278 -			1.15404	0.0181763		NA	NA
PA4154 -			1.39337	0.0181844		0.00451621	0.0135841
PA5434 mtr			-3.08289	0.0182489		0.000781956	0.00297402
PA4731 panD			1.11381	0.0182489		NA	NA
PA5284 -			2.69655	0.0182796		5.81e-08	8.36e-07
PA1583 sdhA			-1.52542	0.0183559		5.56e-11	3.05e-09
PA1856 -			3.26627	0.0183559		4.05e-06	3.23e-05
PA0508 -			-2.73956	0.0183559		0.0199857	0.0472226
PA0219 -			2.77898	0.0183559		NA	NA
PA2317 -			2.12035	0.0183559		NA	NA
PA4094 -			-3.05004	0.018596		NA	NA
PA3692 lptF			-1.99639	0.0186283		0.0114812	0.0298175
PA1837 -			-3.05795	0.0186799		NA	NA
PA1661 -			2.57437	0.018836		NA	NA
PA2706 -			-2.44279	0.0188742		0.0340486	0.0734952
PA1275 cobD			-3.09769	0.0189058		0.344434	0.47316
PA1932 -			3.022	0.0189677		NA	NA
PA1793 ppiB			-0.955534	0.0189716		0.00052916	0.00210293
PA2174 -			2.64929	0.0189716		NA	NA
PA4305 rcpC			1.9835	0.0189716		NA	NA
PA0235 pcaK			2.93467	0.0190228		NA	NA
PA2962 tmk			-1.87218	0.0190228		NA	NA
PA4596 -			-2.74728	0.0190228		NA	NA
PA1440 -			1.23216	0.0191061		0.0372983	0.0782523
PA4004 -			-2.30739	0.0192242		0.13942	0.230133
PA1339 -			-2.0974	0.0193395		0.0985337	0.174808
PA1993 -			-3.06937	0.0193395		0.82524	0.887741
PA2812 -			-1.68344	0.0194456		NA	NA
PA4120 -			2.76629	0.0194565		0.00280761	0.00911186
PA1242 -			2.72666	0.0194831		0.126503	0.213591
PA3486 -			1.75383	0.0195274		1.94e-05	0.000124366
PA2088 -			3.87123	0.0195274		NA	NA
PA0419 -			-2.74972	0.0196001		NA	NA
PA1337 ansB			-1.34043	0.0196099		NA	NA
PA2307 -			3.38723	0.0196099		NA	NA
PA4248 rplF			-0.688284	0.0196601		7.43e-05	0.000394082
PA5175 cysQ			-2.7552	0.0196797		NA	NA
PA0340 -			-2.12581	0.0197211		0.599457	0.71358
PA1781 nirB			3.01229	0.0197924		NA	NA
PA3291 -			3.18751	0.019833		NA	NA
PA0936 lpxO2			0.866993	0.0198632		NA	NA
PA0789 -			-2.08452	0.0200335		0.327326	0.454817
PA0335 -			-2.66929	0.0200904		NA	NA
PA4910 -			3.15075	0.0201212		3.75e-06	3.02e-05
PA1527 -			-1.42677	0.0201212		0.926463	0.951268
PA1477 ccmC			-2.52869	0.0201212		NA	NA
PA2675 -			3.3937	0.0201456		1.28e-07	1.65e-06
PA1980 eraR			3.8491	0.0201785		NA	NA
PA0898 aruD			-2.78126	0.0204141		0.342531	0.472015
PA0497 -			2.47249	0.0204182		NA	NA
PA4756 carB			-0.951382	0.0207285		0.834542	0.893569
PA0199 exbD1			3.04005	0.0208764		NA	NA
PA0710 gloA2			2.8163	0.0210531		1.59e-06	1.45e-05
PA4012 -			-3.01214	0.0210746		NA	NA
PA1570 -			-2.76898	0.0211297		0.959479	0.972154
PA2974 -			-1.88866	0.0211684		NA	NA
PA1101 fliF			-1.32422	0.0212493		0.00790791	0.0217917
PA4091 hpaA			1.69194	0.0213208		0.000430407	0.00174976
PA3129 -			-3.00714	0.0213254		NA	NA
PA0754 -			2.56778	0.021522		NA	NA
PA5565 gidA			-0.728802	0.0215992		0.614494	0.725475
PA3103 xcpR			-1.70869	0.0216119		NA	NA
PA1232 -			3.37019	0.0217337		NA	NA
PA0858 -			-1.91447	0.0219214		NA	NA
PA4972 -			-2.06064	0.0219637		0.263486	0.383966
PA0168 -			-3.00237	0.0219637		NA	NA
PA3407 hasAp			2.57985	0.0219637		NA	NA
PA3039 -			2.50096	0.0220049		1.38e-05	9.2e-05
PA2730 -			-1.61699	0.0220879		0.776644	0.848611
PA2293 -			3.05023	0.0221409		NA	NA
PA5469 -			3.2309	0.0221454		0.0223044	0.0515286
PA4435 -			2.03809	0.0225264		6.09e-08	8.65e-07
PA2418 -			3.15421	0.0227297		NA	NA
PA4668 -			-2.45207	0.0227634		0.476005	0.605801
PA3551 algA			2.66521	0.0227959		NA	NA
PA0536 -			-2.51824	0.023003		NA	NA
PA1861 modC			-2.98266	0.0230748		0.926157	0.951268
PA1447 fliQ			-2.71648	0.0230823		0.0479618	0.0959653
PA4657 -			-2.70432	0.0230823		NA	NA
PA4949 -			-1.34735	0.0230823		NA	NA
PA5183 -			-2.69158	0.0232543		0.0589249	0.113938
PA0334 -			-2.40241	0.0237125		NA	NA
PA3278 -			-1.93332	0.0237125		NA	NA
PA2128 cupA1			-2.95593	0.0237667		0.00142167	0.00503271
PA5142 hisH1			-1.7391	0.0237744		NA	NA
PA4242 rpmJ			0.741634	0.0238055		0.348055	0.475751
PA3323 -			2.89659	0.0240777		0.000198987	0.000899391
PA3592 -			3.17811	0.0241011		NA	NA
PA1094 fliD			-1.11691	0.0244732		0.0270754	0.0608404
PA2830 htpX			-1.21805	0.0245575		0.00629949	0.017984
PA1473 -			-3.00181	0.0246952		NA	NA
PA3706 wspC			-1.90359	0.0248206		NA	NA
PA3208 -			-2.65787	0.0248935		NA	NA
PA0667 -			-0.837581	0.0249065		0.993608	0.995772
PA5538 amiA			2.87096	0.0249336		NA	NA
PA5067 hisE			1.00074	0.0252068		0.00870947	0.0235493
PA1750 -			-1.05667	0.025244		0.00509858	0.0150989
PA4654 -			1.84631	0.0252506		NA	NA
PA2127 -			-2.35066	0.0252668		NA	NA
PA2559 -			-2.48127	0.0253365		0.714843	0.805592
PA3448 -			3.81706	0.0253365		NA	NA
PA0887 acsA			-2.49022	0.0254008		0.0729733	0.135961
PA2639 nuoD			-2.62785	0.0255098		0.0773547	0.142966
PA1123 -			2.90397	0.0255551		NA	NA
PA2723 -			-2.93964	0.0255687		NA	NA
PA4084 cupB3			2.48978	0.0257733		7.04e-07	7.11e-06
PA1128 -			2.04616	0.0258124		0.279932	0.401573
PA3193 glk			-1.57386	0.0260924		0.221751	0.334808
PA3266 capB			0.910858	0.0260924		0.670594	0.7718
PA2698 -			1.98379	0.0262107		NA	NA
PA0113 -			2.41498	0.0262147		NA	NA
PA2268 -			3.36514	0.0262997		NA	NA
PA3247 -			-1.269	0.0264707		0.0157162	0.0387598
PA1301 -			3.27064	0.0266147		2.61e-08	4.23e-07
PA5004 -			-1.73598	0.0266822		0.0346549	0.0743853
PA4044 dxs			-1.69005	0.0267865		0.779381	0.850046
PA3063 pelB			2.90069	0.0268765		1.56e-07	1.97e-06
PA1127 -			-2.43416	0.0269286		NA	NA
PA0764 mucB			-2.29405	0.0269904		0.932334	0.955165
PA5536 -			3.72043	0.0273112		4.08e-06	3.24e-05
PA0924 -			2.10767	0.0273458		4.88e-05	0.000274937
PA4282 -			-2.46754	0.0273458		0.855994	0.903695
PA4425 -			-1.46529	0.0274358		0.0229781	0.0528726
PA4042 xseB			-2.91239	0.0274358		NA	NA
PA0024 hemF			-1.56062	0.0275233		NA	NA
PA2912 -			2.8568	0.028096		0.0317068	0.0693511
PA0879 -			2.89678	0.0281658		2.82e-09	6.01e-08
PA3059 pelF			2.69136	0.0281658		3.01e-08	4.81e-07
PA4311 -			-2.63275	0.0281658		0.880111	0.920516
PA1166 -			2.65254	0.0283373		NA	NA
PA5401 -			3.04895	0.0283753		NA	NA
PA4251 rplE			-0.669673	0.0286493		5.38e-10	1.63e-08
PA2908 cbiD			-2.90316	0.0287197		NA	NA
PA1051 -			-1.66728	0.0287919		0.598577	0.712901
PA2168 -			3.60871	0.0287919		NA	NA
PA1937 -			2.39324	0.0287943		5.68e-07	5.75e-06
PA5073 -			2.09744	0.0293296		8.95e-13	1.21e-10
PA3201 -			0.755518	0.0297084		0.262262	0.382835
PA0017 -			-2.19353	0.0299862		NA	NA
PA4373 -			-2.59423	0.0300393		0.0874787	0.158246
PA3753 -			-1.68792	0.0301644		0.173376	0.274544
PA5422 -			-2.02796	0.0301644		NA	NA
PA5228 -			-1.13306	0.0301956		0.574625	0.691534
PA0157 -			-2.88168	0.030201		NA	NA
PA2597 -			2.84291	0.0303967		NA	NA
PA3250 -			2.45455	0.0305328		NA	NA
PA3101 xcpT			1.71222	0.0307051		2.99e-06	2.51e-05
PA1350 -			3.05943	0.0307336		NA	NA
PA0781 -			2.72114	0.030841		1.91e-09	4.58e-08
PA3310 -			1.78125	0.030841		NA	NA
PA4753 -			-1.00289	0.0310649		0.121282	0.207488
PA5037 -			-0.924226	0.0311263		0.488592	0.616703
PA5540 -			3.12617	0.0311263		NA	NA
PA4193 -			2.96499	0.0317407		NA	NA
PA1502 gcl			2.34624	0.031789		NA	NA
PA3544 algE			2.68267	0.0318978		NA	NA
PA3306 -			1.57039	0.0319207		0.0073648	0.0206412
PA0447 gcdH			1.6229	0.0320673		0.271307	0.391888
PA4391 -			2.58363	0.0322315		0.0543983	0.10671
PA3214 -			-1.59367	0.0326194		NA	NA
PA4496 -			1.57622	0.0333789		0.0777779	0.143613
PA4180 -			1.22408	0.0335313		0.0283866	0.0632922
PA5008 -			-2.0589	0.0339927		0.120471	0.206254
PA3958 -			1.92093	0.0339989		0.0522511	0.10329
PA2310 -			3.22165	0.0340029		0.00145835	0.00513193
PA1179 phoP			-1.89193	0.0340215		0.00104739	0.00383765
PA4676 -			1.68687	0.0341094		NA	NA
PA4267 rpsG			0.609543	0.0341391		0.149776	0.243903
PA3972 -			-2.48501	0.0342675		0.178219	0.280301
PA2636 -			3.23922	0.034316		NA	NA
PA4054 ribB			0.956869	0.0343679		0.027321	0.0612726
PA4352 -			-2.27145	0.034548		NA	NA
PA3763 purL			-1.10477	0.0346708		0.000408502	0.0016666
PA4500 -			1.25257	0.0346708		0.696242	0.793881
PA5424 -			-2.65117	0.0346708		0.720115	0.807891
PA0899 aruB			-1.38783	0.0347716		NA	NA
PA3884 -			2.72657	0.0348635		NA	NA
PA4557 lytB			-1.19964	0.0348806		0.617456	0.725828
PA4605 -			-1.68791	0.0349322		NA	NA
PA4922 azu			-0.710723	0.0352		2.39e-05	0.000149092
PA3253 -			3.51376	0.0353979		1.52e-08	2.57e-07
PA5451 wzm			-2.56495	0.0355362		NA	NA
PA1022 -			2.75407	0.0355696		NA	NA
PA2791 -			3.60158	0.0356267		NA	NA
PA4515 -			1.98028	0.0357932		0.000209773	0.000940911
PA5414 -			-2.34242	0.0358861		NA	NA
PA2202 -			3.549	0.0360458		NA	NA
PA2813 -			-1.58822	0.0361074		NA	NA
PA5135 -			-2.51229	0.0361802		NA	NA
PA4872 -			-1.46187	0.0364987		NA	NA
PA1809 -			-2.02022	0.0365634		NA	NA
PA0666 -			-2.35278	0.0365833		0.256954	0.376354
PA0698 -			3.11183	0.03668		8.2e-10	2.25e-08
PA4838 -			2.44651	0.0367388		NA	NA
PA2969 plsX			-1.55491	0.0369423		NA	NA
PA0479 -			-2.84693	0.0372275		NA	NA
PA4481 mreB			-1.71509	0.0372275		NA	NA
PA2671 -			2.76038	0.0377474		4.49e-12	4.67e-10
PA5398 dgcA			2.4464	0.0377533		2.06e-10	8.18e-09
PA3907 -			2.25386	0.0377533		7.89e-06	5.69e-05
PA3977 hemL			-2.5206	0.0379353		NA	NA
PA3550 algF			2.96949	0.0379631		4.61e-08	6.88e-07
PA1453 flhF			-1.7509	0.0379631		0.761022	0.838253
PA0740 sdsA1			2.52079	0.0382341		2.58e-06	2.21e-05
PA1086 flgK			-1.57288	0.0382997		0.846942	0.898925
PA2719 -			-2.77811	0.0382997		NA	NA
PA1557 ccoN2			-1.56046	0.0383671		0.306772	0.431468
PA2518 xylX			3.24	0.0384102		NA	NA
PA2669 -			3.01831	0.0385625		NA	NA
PA1685 masA			-2.31694	0.0386061		0.0840063	0.152926
PA2385 pvdQ			3.03666	0.0387954		0.057897	0.112233
PA1666 -			3.20398	0.0388146		NA	NA
PA4627 -			1.07505	0.0388146		NA	NA
PA0645 -			1.16987	0.0388192		0.00566038	0.0165076
PA4313 -			-2.7735	0.0389625		0.0117496	0.0303092
PA4917 -			-2.68209	0.039238		0.0513673	0.101893
PA1887 -			2.80203	0.03936		NA	NA
PA4974 -			-1.09061	0.03936		NA	NA
PA0927 ldhA			-2.62512	0.0394091		0.55102	0.671555
PA2625 -			-2.53419	0.0396384		NA	NA
PA5488 -			-2.14802	0.0396664		0.8432	0.898925
PA0290 -			-2.77028	0.0397629		2.11e-09	4.95e-08
PA0203 -			2.76152	0.0397629		NA	NA
PA3766 -			-2.03747	0.0403403		0.126521	0.213591
PA3251 -			2.99735	0.0403645		NA	NA
PA4652 -			2.58607	0.0405725		0.000281009	0.00119299
PA0041 -			0.938599	0.0407876		0.254221	0.373063
PA2119 -			-2.28482	0.0409433		0.000889206	0.00333235
PA4686 -			-1.26897	0.0410467		0.866918	0.909197
PA2613 -			-1.96618	0.0410619		NA	NA
PA3894 -			-2.76645	0.0411119		0.00555747	0.0162901
PA5366 pstB			1.32106	0.0411688		NA	NA
PA1571 -			1.43701	0.0412855		0.00381297	0.0118029
PA1097 fleQ			-2.26492	0.0415218		NA	NA
PA3477 rhlR			-1.2859	0.0416175		NA	NA
PA3392 nosZ			2.54857	0.0416596		0.0623908	0.119734
PA1973 pqqF			-2.77337	0.0417237		NA	NA
PA2099 -			3.29385	0.0417237		NA	NA
PA4467 -			2.76868	0.0422456		NA	NA
PA1799 parR			1.53175	0.0425166		NA	NA
PA2443 sdaA			-2.7525	0.0433849		0.00204864	0.00694245
PA3658 glnD			0.62675	0.0433849		0.830217	0.892261
PA2820 -			-1.65083	0.0433849		NA	NA
PA4646 upp			-1.55259	0.0434887		NA	NA
PA0783 putP			-0.925248	0.0438787		NA	NA
PA3767 -			-1.57303	0.0441532		NA	NA
PA0233 -			-2.72254	0.0444479		0.721983	0.809189
PA0953 -			1.57535	0.0447969		4.17e-05	0.000239988
PA3830 -			-2.43082	0.0448118		0.883327	0.923041
PA4052 nusB			-2.65771	0.0448757		NA	NA
PA3585 glpM			2.17843	0.0450582		NA	NA
PA3117 asd			-1.10953	0.0452178		0.62865	0.736494
PA0496 -			2.58694	0.0452514		NA	NA
PA0008 glyS			-1.73075	0.0452833		NA	NA
PA1478 ccmC			-2.70941	0.0454563		NA	NA
PA2990 -			-2.04174	0.0454684		NA	NA
PA1173 napB			3.09854	0.0457245		3.97e-11	2.54e-09
PA4895 -			2.9567	0.0462103		4.04e-05	0.000233648
PA5374 betI			2.22301	0.0463261		0.0116538	0.0300958
PA1272 cobO			1.9852	0.0463403		NA	NA
PA3043 -			0.843101	0.0465641		0.125525	0.212533
PA2428 -			3.34564	0.0466204		5.9e-06	4.49e-05
PA4031 ppa			-1.63651	0.0468756		0.126628	0.213614
PA2116 -			-2.70766	0.0469791		NA	NA
PA4074 -			2.33115	0.0469791		NA	NA
PA0929 -			2.85055	0.0471233		NA	NA
PA0669 -			2.22824	0.047269		NA	NA
PA2465 -			2.87056	0.0472714		2.5e-09	5.61e-08
PA2138 -			2.38344	0.0472714		NA	NA
PA4808 selA			-1.65704	0.0472714		NA	NA
PA0409 pilH			-0.863326	0.0477478		NA	NA
PA4675 -			-1.22686	0.0479959		0.0199952	0.0472226
PA1021 -			2.62414	0.0481458		NA	NA
PA3322 -			-2.76126	0.0482857		0.00294842	0.00948856
PA0371 -			0.914748	0.0486787		0.10683	0.186932
PA1632 kdpF			2.78656	0.0486787		NA	NA
PA2670 -			2.54613	0.0489179		1.95e-08	3.24e-07
PA5050 priA			-1.15877	0.0491175		0.249018	0.367155
PA2868 -			-1.54741	0.0492401		NA	NA
PA2934 cif			2.62179	0.0494064		0.000675963	0.00260534
PA5362 -			0.88808	0.0494064		0.847263	0.898925
PA1896 -			3.36387	0.0494761		5.99e-10	1.76e-08
PA1982 exaA			2.8802	0.0494939		0.00265524	0.00865396
PA3421 -			2.53338	0.049788		3.26e-10	1.12e-08
PA1252 -			2.30006	0.0498325		0.00010224	0.00052163
PA1705 pcrG			2.85803	0.0499096		NA	NA
PA3254 -			2.16854	0.049982		NA	NA
PA3687 ppc			-2.02281	0.049982		NA	NA
PA4382 -			3.24226	0.0500495		NA	NA
PA0034 -			2.0864	0.0501746		2.53e-06	2.18e-05
PA1393 cysC			2.61866	0.0502304		NA	NA
PA3354 -			-2.6874	0.0502304		NA	NA
PA2771 -			1.84489	0.0509129		NA	NA
PA2645 nuoJ			-1.54274	0.0509416		0.257487	0.376893
PA0551 epd			1.14888	0.0510503		0.197147	0.305478
PA4039 -			2.22628	0.0511968		1.17e-07	1.54e-06
PA4948 -			1.54122	0.0511968		0.0366128	0.077432
PA5395 -			2.8348	0.0519863		3.55e-09	7.24e-08
PA3292 -			2.37322	0.0520663		NA	NA
PA5528 -			0.594425	0.0521649		0.983725	0.989315
PA1522 -			-2.64966	0.0525544		NA	NA
PA4987 -			-2.65726	0.0526533		NA	NA
PA0344 -			-2.65968	0.0526908		2.1e-05	0.000133418
PA0057 -			3.01991	0.0530308		NA	NA
PA5205 -			2.32219	0.0530681		NA	NA
PA1048 -			-0.843068	0.0531062		NA	NA
PA0524 norB			2.12813	0.0531692		0.113582	0.196654
PA3540 algD			2.53769	0.0532235		3.64e-14	9.04e-12
PA0476 -			1.62698	0.0533446		1.36e-05	9.14e-05
PA1409 aphA			2.84647	0.0537547		NA	NA
PA5420 purU2			3.08956	0.0538516		NA	NA
PA0865 hpd			1.01633	0.0539178		0.134873	0.223912
PA4274 rplK			-1.38629	0.0539819		0.000175437	0.000813874
PA3717 -			2.59574	0.0539819		0.000282063	0.00119526
PA2717 cpo			2.17958	0.0540944		NA	NA
PA4694 ilvC			-0.565076	0.0542352		0.105424	0.184894
PA2104 -			2.20779	0.0543035		0.000196569	0.000892123
PA1328 -			-2.66376	0.054411		NA	NA
PA3517 -			3.31044	0.0544588		8.34e-09	1.52e-07
PA0375 ftsX			-0.959067	0.0544588		0.954707	0.969454
PA3971 -			-2.69664	0.0544588		NA	NA
PA5022 -			-0.988091	0.0545233		NA	NA
PA3300 fadD2			1.15232	0.0547669		NA	NA
PA2229 -			-2.11503	0.0548682		NA	NA
PA4734 -			-2.33618	0.0554285		NA	NA
PA0895 aruC			-1.35632	0.0556021		0.499736	0.626644
PA1712 exsB			2.07286	0.0556366		NA	NA
PA5344 oxyR			-0.891265	0.0557099		0.0052653	0.0155127
PA5264 -			-2.03495	0.0557099		NA	NA
PA3982 -			-1.13714	0.0557249		0.112183	0.195112
PA0741 -			2.23162	0.0558121		NA	NA
PA5212 -			1.65632	0.056415		0.0136599	0.0346161
PA1633 kdpA			2.01795	0.0568646		NA	NA
PA5542 -			2.19326	0.0572472		NA	NA
PA3262 -			1.0598	0.057556		0.346047	0.474919
PA2641 nuoF			-2.3603	0.0579384		NA	NA
PA1107 -			2.20878	0.0581162		1.41e-05	9.36e-05
PA2573 -			2.15007	0.0581162		4.36e-05	0.000248445
PA2755a -			-2.38291	0.0581162		0.964493	0.975516
PA1899 phzA2			3.28527	0.0588262		NA	NA
PA0520 nirQ			-2.62387	0.0588462		NA	NA
PA3062 pelC			3.26652	0.0588621		NA	NA
PA0661 -			1.47143	0.0593794		NA	NA
PA1501 -			3.26151	0.0593794		NA	NA
PA0315 -			-1.71422	0.059824		0.62752	0.73557
PA1197 -			-2.52087	0.059824		NA	NA
PA0951a -			-1.53661	0.059913		0.289701	0.412727
PA0725 -			3.15914	0.059913		NA	NA
PA1536 -			2.45243	0.059913		NA	NA
PA4013 -			1.50298	0.059913		NA	NA
PA0765 mucC			-1.35784	0.0600608		0.381868	0.511156
PA3153 wzx			-0.85863	0.0600608		0.613449	0.724985
PA4517 -			1.33231	0.0600608		NA	NA
PA4583 -			1.66284	0.0600826		NA	NA
PA5092 hutI			2.11374	0.0600826		NA	NA
PA2300 chiC			2.02471	0.0600931		NA	NA
PA0202 -			2.74099	0.0601206		NA	NA
PA4572 fklB			0.988172	0.0601942		0.0269051	0.0605168
PA1466 -			2.72564	0.0603087		NA	NA
PA5418 soxA			2.54705	0.0603541		2.45e-05	0.000151258
PA1494 -			-2.32212	0.0606901		NA	NA
PA4312 -			-2.63307	0.0608427		NA	NA
PA3303 -			1.15975	0.0610212		NA	NA
PA0442 -			2.45352	0.0610321		NA	NA
PA3818 -			1.06663	0.0610986		0.760037	0.838253
PA0910 -			2.02498	0.061307		NA	NA
PA2153 glgB			3.26327	0.0617252		0.00144972	0.00511628
PA0745 -			1.88369	0.0617252		NA	NA
PA4545 comL			-0.667573	0.0618175		0.49663	0.623526
PA5051 argS			-2.11251	0.0619058		0.156616	0.25201
PA3711 -			2.07802	0.0619232		4.27e-06	3.36e-05
PA4695 ilvH			1.02423	0.0626466		0.0887524	0.160298
PA1859 -			1.62975	0.0626466		NA	NA
PA4814 fadH2			2.64586	0.0627377		NA	NA
PA1183 dctA			1.50394	0.062853		0.156284	0.251923
PA0297 spuA			-1.08349	0.062853		NA	NA
PA2591 -			-2.7045	0.0631733		2.94e-06	2.5e-05
PA5238 -			1.34544	0.0631733		NA	NA
PA2631 -			-1.22742	0.0631892		0.721731	0.809189
PA4479 mreD			-1.6855	0.0631892		NA	NA
PA2829 -			-2.5881	0.0632703		NA	NA
PA3223 azoR3			1.93154	0.0632703		NA	NA
PA3739 -			2.35609	0.0635781		NA	NA
PA4633 -			-0.729511	0.0636807		NA	NA
PA3513 -			2.66849	0.0637926		NA	NA
PA2651 -			-1.4548	0.0639338		0.341392	0.470949
PA0503 -			-1.72122	0.0639338		NA	NA
PA5513 poxA			1.73633	0.0639436		NA	NA
PA4874 -			1.6137	0.0640078		NA	NA
PA0883 -			3.14236	0.0643599		NA	NA
PA1365 -			1.37306	0.064555		0.0144065	0.0362684
PA1605 -			1.97758	0.0650009		0.26887	0.389346
PA2991 sth			-2.0301	0.0652069		0.276908	0.398229
PA4477 cafA			0.709867	0.0652735		0.0805711	0.148197
PA2033 -			1.97422	0.0652854		NA	NA
PA1410 -			2.87803	0.0657268		0.000697762	0.00267147
PA3009 -			1.21797	0.0658846		NA	NA
PA4629 -			-2.5648	0.0662082		NA	NA
PA1019a -			2.62581	0.0664838		NA	NA
PA1623 -			-1.75185	0.066665		0.343243	0.472538
PA4819 -			2.70955	0.0668352		NA	NA
PA4992 -			-2.19532	0.0675699		NA	NA
PA0652 vfr			0.605543	0.0677563		0.0964598	0.172049
PA1461 motD			-2.07343	0.0678533		NA	NA
PA3615 -			-1.62202	0.0678927		0.0420964	0.0859483
PA3378 -			3.11514	0.0684105		NA	NA
PA0379 -			-2.54404	0.0684246		NA	NA
PA4445 mltB1			-2.30715	0.0685103		0.978258	0.985971
PA2699 -			2.69974	0.0685309		NA	NA
PA1769 -			0.858098	0.0685706		0.656146	0.758409
PA2393 -			3.02585	0.0685803		8.83e-06	6.25e-05
PA4574 -			1.20591	0.0686143		NA	NA
PA0460 -			-1.02432	0.0691199		0.61483	0.725499
PA5014 glnE			-0.656577	0.0691596		0.685531	0.78478
PA2653 -			-2.32717	0.0691596		NA	NA
PA4121 -			2.72443	0.0691596		NA	NA
PA0555 fda			-1.25897	0.0693418		0.0965299	0.172049
PA4510 -			-2.54517	0.0693418		0.617193	0.725828
PA3271 -			-1.03718	0.0693693		0.0305003	0.0672878
PA3979 -			1.47652	0.0695236		NA	NA
PA4606 -			-0.950081	0.0697661		NA	NA
PA1458 -			-1.74783	0.0705619		NA	NA
PA3548 algI			2.03477	0.070564		6.24e-08	8.81e-07
PA1387 -			2.52033	0.070564		0.00198916	0.00675083
PA5201 -			-1.81076	0.0706108		0.997801	0.998572
PA3928 -			1.82342	0.0706108		NA	NA
PA3661 -			2.76074	0.0707613		NA	NA
PA0402 pyrB			-1.93518	0.0708239		0.884523	0.923409
PA2993 -			-1.09648	0.0708239		NA	NA
PA1256 -			2.54902	0.0711962		NA	NA
PA1348 -			2.57983	0.0723104		2.7e-07	3.03e-06
PA3560 fruA			-2.30352	0.0723363		NA	NA
PA2763a -			3.07326	0.0723419		NA	NA
PA0600 -			0.922864	0.0738068		0.00130861	0.00467563
PA1467 -			-2.50764	0.0738068		NA	NA
PA3286 -			1.14726	0.0738548		0.159801	0.256238
PA0557 -			2.41289	0.0740327		NA	NA
PA4116 bphO			-1.55922	0.074345		NA	NA
PA4555 pilY2			0.897465	0.0745376		NA	NA
PA2020 -			-2.27263	0.0746591		NA	NA
PA1682 -			-2.13678	0.0748884		NA	NA
PA5036 gltB			-0.840922	0.0749359		0.844164	0.898925
PA1942 -			0.914535	0.0749359		NA	NA
PA2640 nuoE			-1.96876	0.0751981		0.962105	0.974385
PA5126 -			-2.4912	0.0753548		NA	NA
PA2164 -			2.9305	0.0754465		NA	NA
PA1302 -			2.18996	0.0754483		1.87e-06	1.65e-05
PA0692 -			2.67714	0.0755442		2.44e-07	2.79e-06
PA0779 -			-1.05501	0.0755442		0.940094	0.960975
PA0917 kup			1.51982	0.0755906		0.253541	0.372303
PA0361 -			-1.20866	0.075869		0.0666187	0.12605
PA1757 thrH			1.03887	0.075869		NA	NA
PA4685 -			2.55449	0.075869		NA	NA
PA0046 -			1.09073	0.0760573		0.766913	0.843128
PA1391 -			1.87597	0.0762951		7.34e-06	5.39e-05
PA0522 -			2.98904	0.0762951		NA	NA
PA2290 gcd			-2.12404	0.0767074		NA	NA
PA4475 -			-1.61287	0.0767334		NA	NA
PA0588 -			0.958777	0.0767369		0.173484	0.274544
PA3735 thrC			-1.04401	0.0767369		NA	NA
PA5400 -			2.61951	0.076746		NA	NA
PA0813 -			2.41206	0.0769224		NA	NA
PA1244 -			-1.5441	0.0769224		NA	NA
PA1270 -			-2.50169	0.0769224		NA	NA
PA1485 -			2.61645	0.0769224		NA	NA
PA4698 -			-2.15469	0.0771534		NA	NA
PA3032 snr1			1.97327	0.0772606		7.03e-05	0.000376429
PA1508 -			1.878	0.0772606		NA	NA
PA3297 -			-1.37464	0.0772606		NA	NA
PA4150 -			2.28453	0.0772738		5.21e-08	7.64e-07
PA3877 narK1			-2.56936	0.0773127		0.332056	0.460278
PA5533 -			2.52646	0.0773127		NA	NA
PA4717 -			1.29378	0.0774989		0.0578193	0.112177
PA3576 -			-2.47456	0.0774989		NA	NA
PA0603 -			-1.08089	0.0776315		0.101143	0.178653
PA1384 galE			2.22006	0.0777524		NA	NA
PA5078 mdoH			-0.574868	0.0780542		0.939118	0.960404
PA3234 -			1.62837	0.0789657		0.00132181	0.00471548
PA0957 -			2.39714	0.0790022		NA	NA
PA4353 -			-1.49982	0.0790349		NA	NA
PA3555 arnD			-2.44903	0.0796569		NA	NA
PA0230 pcaB			2.0859	0.0810434		5.94e-05	0.000324905
PA2709 cysK			-1.41052	0.0813377		0.117089	0.201665
PA4749 glmM			-1.43596	0.0813789		0.75831	0.837361
PA1847 -			0.875345	0.0814052		0.019919	0.0472026
PA5342 -			-2.17981	0.0814481		NA	NA
PA3215 -			-2.31958	0.0821434		NA	NA
PA4171 -			2.10233	0.0821618		2.78e-08	4.48e-07
PA4908 -			2.42532	0.0821618		0.00331884	0.0104444
PA4497 -			1.68045	0.0821618		0.0218467	0.0507384
PA0393 proC			-2.33623	0.0821618		NA	NA
PA5463 -			-1.46108	0.0826378		NA	NA
PA1733 -			2.16217	0.0828258		1.66e-06	1.5e-05
PA5267 hcpB			2.15002	0.0828659		0.00864026	0.0234173
PA1582 sdhD			0.978348	0.0831952		0.357263	0.485278
PA0877 -			-2.44522	0.0831952		NA	NA
PA1175 napD			2.93243	0.0831952		NA	NA
PA3760 -			-1.84905	0.0831952		NA	NA
PA4123 hpcC			1.50714	0.0833228		NA	NA
PA0420 bioA			-1.49597	0.0835922		0.0141389	0.0356729
PA4402 argJ			-1.43323	0.0835922		0.319116	0.445257
PA0509 nirN			2.02931	0.083612		NA	NA
PA2013 liuC			-2.48134	0.083612		NA	NA
PA3568 -			2.31865	0.0842049		5.6e-08	8.1e-07
PA4381 -			1.0489	0.0842049		0.00720781	0.0203001
PA3011 topA			-0.715716	0.0842049		0.884589	0.923409
PA5474 -			-2.14759	0.0844797		0.447406	0.575773
PA4127 hpcG			2.9211	0.0850783		NA	NA
PA0534 -			1.29476	0.0851844		0.000317784	0.00132949
PA3385 amrZ			-0.605652	0.0859941		0.913874	0.943588
PA2606 -			-2.13514	0.0859941		NA	NA
PA4897 -			1.95429	0.0861209		2.36e-05	0.000147762
PA0736 -			-2.16063	0.0861209		NA	NA
PA0607 rpe			1.23582	0.0862332		NA	NA
PA1196 -			-2.59287	0.0864014		NA	NA
PA0835 pta			-1.67852	0.0864051		0.462422	0.590473
PA2211 -			2.49117	0.0864473		1.19e-10	5.35e-09
PA1363 -			1.91536	0.0867782		7.56e-05	0.000400056
PA3834 valS			-0.992969	0.0868357		5.26e-05	0.000293172
PA1281 cobV			-2.4256	0.0869894		NA	NA
PA4966 -			-1.46057	0.0870593		0.156003	0.251727
PA3443 -			2.86211	0.0877529		NA	NA
PA1000 pqsE			1.98764	0.0883858		NA	NA
PA0925 -			-2.262	0.088502		NA	NA
PA4332 -			-1.60542	0.089246		0.0098928	0.0262553
PA4014 -			-2.44348	0.089246		NA	NA
PA1288 -			-0.992012	0.0893922		0.853136	0.90181
PA1177 napE			2.86441	0.0893922		NA	NA
PA1609 fabB			-0.569359	0.0894669		0.0111972	0.0291788
PA4122 -			2.24201	0.0897401		NA	NA
PA0531 -			-1.92774	0.0898112		NA	NA
PA5242 ppk			-0.864528	0.0899038		0.108563	0.189389
PA2131 cupA4			2.84432	0.0899038		NA	NA
PA4886 irlR			-2.40225	0.0899195		NA	NA
PA0831 oruR			-1.37731	0.0900954		0.140433	0.231639
PA5211 -			-2.20063	0.0900954		NA	NA
PA4249 rpsH			-0.492539	0.0901496		9.61e-06	6.77e-05
PA2055 -			2.97737	0.0902405		0.000468048	0.00188612
PA2536 -			-2.05388	0.0907633		NA	NA
PA5053 hslV			-1.86029	0.0908772		0.311688	0.437314
PA4759 dapB			-1.75297	0.0911209		NA	NA
PA0323 -			2.28822	0.0914076		NA	NA
PA0894 -			2.17038	0.0914201		NA	NA
PA3975 thiD			0.704201	0.0917753		NA	NA
PA4771 lldD			-2.1467	0.0917753		NA	NA
PA3139 -			-0.636725	0.0918137		0.202525	0.311921
PA2016 liuR			1.16708	0.0920619		NA	NA
PA2778 -			-1.99868	0.0920619		NA	NA
PA5187 -			2.14528	0.0921195		NA	NA
PA1389 -			2.08449	0.0921857		9.81e-05	0.000502559
PA3257 prc			-0.512166	0.0926598		0.597631	0.712144
PA4727 pcnB			-1.04057	0.0929632		0.841943	0.898925
PA0406 tonB3			-1.44859	0.0933659		NA	NA
PA2540 -			-2.15013	0.0934383		0.169866	0.270305
PA5259 hemD			-2.00803	0.0935674		NA	NA
PA1318 cyoB			1.54678	0.0936379		0.0170109	0.0412698
PA0854 fumC2			-1.31049	0.0936379		NA	NA
PA4485 -			-2.13014	0.0937731		5.36e-05	0.00029732
PA4263 rplC			-0.588884	0.0943672		0.00576167	0.0167606
PA5415 glyA1			2.20036	0.0945997		9.54e-07	9.18e-06
PA1390 -			2.21795	0.0945997		NA	NA
PA0597 -			-2.09865	0.0956307		NA	NA
PA5025 metY			-1.51997	0.0957259		0.289234	0.412603
PA5507 -			-1.29793	0.0970391		0.0373067	0.0782523
PA2674 -			2.78153	0.0970391		NA	NA
PA2762 -			2.39311	0.0973522		NA	NA
PA2976 rne			-0.745623	0.0975393		0.0549744	0.107473
PA4460 -			-0.935874	0.0979223		0.640396	0.74497
PA1537 -			2.09623	0.0981368		0.273382	0.394391
PA1742 -			-0.867753	0.0981368		NA	NA
PA0277 -			-2.41269	0.098257		0.00320424	0.0101277
PA5122 -			-2.19746	0.098257		NA	NA
PA3876 narK2			-1.59168	0.0994882		NA	NA
PA1845 -			2.82782	0.0996396		NA	NA
PA0545 -			-1.87864	0.100582		0.644386	0.748695
PA0195.1 pntAB			2.63931	0.100583		0.101322	0.178653
PA4658 -			1.10288	0.100583		0.127774	0.214918
PA0537 -			-1.45596	0.100583		NA	NA
PA3115 fimV			-1.42126	0.101226		0.28833	0.411823
PA3121 leuC			-0.933701	0.101264		0.0412437	0.0845826
PA3609 potC			1.74247	0.101721		NA	NA
PA1538 -			1.53323	0.102016		NA	NA
PA4472 pmbA			-1.79123	0.102446		0.0764518	0.141639
PA1779 -			2.15283	0.102446		NA	NA
PA3817 cysE			1.76172	0.102722		0.355709	0.484598
PA4925 -			2.11776	0.102797		NA	NA
PA4388 -			0.946421	0.102851		NA	NA
PA2442 gcvT2			2.34203	0.102915		NA	NA
PA0172 -			1.60213	0.103113		0.00987701	0.0262437
PA2598 -			2.1106	0.103341		4.01e-10	1.31e-08
PA1297 -			1.82653	0.103811		NA	NA
PA1271 -			-1.78781	0.103857		0.0356318	0.0757383
PA2425 pvdG			2.43765	0.103857		NA	NA
PA2473 -			2.80472	0.103857		NA	NA
PA0226 -			2.13636	0.104176		NA	NA
PA5473 -			-0.987597	0.104214		0.585246	0.70065
PA2783 -			2.76232	0.10431		3.57e-05	0.000212632
PA0031 betC			1.40911	0.104354		4.71e-14	9.04e-12
PA0129 gabP			2.06109	0.104354		0.850688	0.901139
PA0163 -			-1.94631	0.10446		NA	NA
PA4302 tadA			2.25069	0.105534		0.00516959	0.0152895
PA2026 -			-1.79209	0.105957		NA	NA
PA3010 -			-1.12733	0.106285		NA	NA
PA1484 -			1.8792	0.106303		1.8e-09	4.42e-08
PA5015 aceE			-0.815107	0.106303		0.00367761	0.01142
PA5453 gmd			-1.56198	0.106303		0.266818	0.387105
PA4187 -			2.30065	0.106853		1.06e-08	1.87e-07
PA1024 -			1.93607	0.107171		NA	NA
PA3652 uppS			-2.19153	0.107244		0.861116	0.90659
PA1319 cyoC			1.61254	0.107662		NA	NA
PA4255 rpmC			-0.929004	0.107835		3.04e-06	2.54e-05
PA0173 -			2.7261	0.107835		NA	NA
PA0151 -			1.67113	0.107866		0.00305062	0.00973575
PA4329 pykA			-1.03715	0.107871		0.0366929	0.0775184
PA3709 -			2.51788	0.108732		9.63e-07	9.23e-06
PA5141 hisA			-0.842939	0.108984		NA	NA
PA0549 tktA			-2.20019	0.109511		0.0921278	0.165356
PA2714 -			1.26523	0.109612		NA	NA
PA2642 nuoG			-1.82616	0.109915		NA	NA
PA4034 aqpZ			1.65935	0.109915		NA	NA
PA5270 -			1.07803	0.110195		0.396074	0.524377
PA3216 -			1.9333	0.110551		2.75e-07	3.07e-06
PA2739 pheT			-0.682751	0.11062		0.29441	0.417113
PA0759 -			0.73321	0.110767		0.374752	0.504272
PA3102 xcpS			1.45691	0.111257		0.00438102	0.0132467
PA1121 yfiR			-1.98285	0.11151		NA	NA
PA1280 cobU			-2.32263	0.111532		NA	NA
PA5193 yrfI			-2.11536	0.111532		NA	NA
PA2023 galU			-1.39936	0.112164		NA	NA
PA1089 -			-1.97666	0.112523		NA	NA
PA5489 dsbA			-1.6314	0.112527		0.483965	0.61187
PA2498 -			2.81205	0.112527		NA	NA
PA4155 -			2.2408	0.113024		0.00902222	0.0242242
PA3621 fdxA			-1.14389	0.113423		NA	NA
PA0276 -			-2.33462	0.113825		NA	NA
PA0517 nirC			-2.31029	0.113825		NA	NA
PA2520 czcA			2.13376	0.113825		NA	NA
PA3134 gltX			-1.5079	0.113919		0.0304212	0.0671778
PA2687 pfeS			1.88216	0.11441		NA	NA
PA0449 -			-1.13967	0.11496		0.0179777	0.0431804
PA0368 -			-1.19222	0.115226		NA	NA
PA0798 pmtA			2.66252	0.115341		NA	NA
PA1764 -			2.36354	0.115482		1.71e-06	1.53e-05
PA1441 -			-2.2727	0.116044		0.988698	0.991283
PA5181 -			1.6007	0.116177		NA	NA
PA5516 pdxY			-1.09108	0.116211		NA	NA
PA3226 -			-1.28437	0.116226		NA	NA
PA3701 prfB			0.608264	0.116231		0.0497666	0.0992314
PA0773 pdxJ			-1.84964	0.116759		0.184253	0.288021
PA4993 -			-1.63718	0.116943		NA	NA
PA4600 nfxB			-1.65671	0.116975		NA	NA
PA5217 -			1.60316	0.117167		NA	NA
PA2338 -			2.46255	0.117493		NA	NA
PA3270 -			-2.02063	0.118535		NA	NA
PA0470 fiuA			1.95286	0.119153		NA	NA
PA3539 -			-2.06629	0.119153		NA	NA
PA4135 -			1.89437	0.119403		NA	NA
PA2331 -			2.05024	0.120006		NA	NA
PA2736 -			0.986412	0.120242		0.18959	0.294937
PA1098 fleS			-0.92162	0.120352		0.850198	0.901139
PA2006 -			-2.3265	0.120629		NA	NA
PA0105 coxB			1.90127	0.122433		NA	NA
PA5440 -			-1.4906	0.123483		0.830895	0.892481
PA0319 -			0.944875	0.123586		NA	NA
PA2748 -			-2.26928	0.124034		0.000260963	0.00112199
PA2396 pvdF			1.74662	0.124165		NA	NA
PA3119 -			1.7467	0.124253		1.51e-07	1.93e-06
PA4422 -			0.840356	0.124253		0.0168035	0.0409065
PA1034 -			-1.61008	0.124626		NA	NA
PA5012 waaF			-2.13093	0.125074		NA	NA
PA5103 -			1.97164	0.125074		NA	NA
PA1251 -			2.65945	0.125504		9.04e-10	2.45e-08
PA4862 -			2.24555	0.12562		NA	NA
PA0963 aspS			-0.598956	0.125681		0.000237699	0.00104971
PA0647 -			1.4083	0.126156		0.000319988	0.00133628
PA5387 cdhC			2.71491	0.126354		NA	NA
PA1736 -			1.37893	0.126377		NA	NA
PA5501 znuB			0.967198	0.126514		0.0396662	0.082227
PA2684 -			-1.06943	0.126514		0.110389	0.192428
PA1369 -			-1.42349	0.126514		NA	NA
PA0934 relA			-0.605707	0.127147		0.983401	0.989315
PA5124 ntrB			-1.72187	0.127184		0.106066	0.185737
PA0971 tolA			-1.77979	0.127184		0.184906	0.288648
PA4604 -			-1.74554	0.127184		0.314612	0.440878
PA5206 argE			-1.32844	0.127558		NA	NA
PA0660 -			0.936054	0.12774		NA	NA
PA5405 -			2.09968	0.12774		NA	NA
PA3128 -			-2.09052	0.127823		NA	NA
PA0224 -			1.64246	0.128079		NA	NA
PA0404 -			-1.64985	0.128391		NA	NA
PA5379 sdaB			1.29192	0.128462		3.75e-05	0.000219734
PA3959 -			-1.63754	0.128712		0.00830704	0.0227283
PA4849 -			2.27001	0.130424		NA	NA
PA0500 bioB			-0.819723	0.13055		0.123149	0.209435
PA0737 -			-2.26077	0.130755		0.000303804	0.00127798
PA1067 -			2.19998	0.130877		0.000141657	0.000683339
PA3307 -			-1.94069	0.130877		NA	NA
PA4318 -			-1.9944	0.130877		NA	NA
PA3987 leuS			0.583654	0.130999		0.104798	0.183936
PA4281 sbcD			-2.02634	0.130999		NA	NA
PA1087 flgL			-1.62562	0.131371		0.994973	0.996706
PA4328 -			-2.16419	0.131656		NA	NA
PA1212 -			2.6286	0.131661		NA	NA
PA1972 -			2.27314	0.131661		NA	NA
PA5134 -			-1.62457	0.131955		0.898816	0.93203
PA3490 -			-2.21554	0.131955		NA	NA
PA3554 arnA			-0.932176	0.132114		0.00176041	0.00602784
PA1406 -			-2.26009	0.132305		NA	NA
PA0628 -			1.7928	0.132641		NA	NA
PA3623 -			0.55601	0.133056		0.732352	0.816445
PA0433 -			1.84991	0.133211		0.0396202	0.0822057
PA4430 -			-1.68412	0.13374		NA	NA
PA3973 -			-1.85078	0.134001		NA	NA
PA4359 -			1.9576	0.134079		0.00162958	0.00563012
PA4525 pilA			-0.55041	0.134079		0.158699	0.254649
PA2212 -			2.61905	0.134079		NA	NA
PA2564 -			1.77691	0.134248		0.104295	0.183193
PA2594 -			1.51208	0.134527		NA	NA
PA1801 clpP			-1.16784	0.134669		NA	NA
PA5195 -			-2.01489	0.135096		NA	NA
PA0688 -			2.36391	0.13576		NA	NA
PA4493 roxR			-1.30168	0.135867		0.219833	0.333006
PA1874 -			1.85104	0.136223		0.000219048	0.000976799
PA4747 secG			-0.652554	0.136354		0.451897	0.579607
PA4704 cbpA			1.79808	0.137214		0.000172059	0.000799815
PA1549 -			-1.96899	0.137214		0.930277	0.953907
PA1112 -			1.64828	0.137214		NA	NA
PA0821 -			-1.93243	0.138206		0.0704679	0.132149
PA3235 -			1.02928	0.138206		NA	NA
PA5260 hemC			-1.04044	0.138899		0.363247	0.491637
PA4215 phzF1			2.54181	0.139273		1.89e-10	7.74e-09
PA4691 -			1.95368	0.139273		4.12e-05	0.000237714
PA5113 -			-1.6756	0.139273		NA	NA
PA3807 ndk			-0.742242	0.140035		0.0221365	0.0512952
PA5098 hutH			2.14435	0.140056		3.89e-08	5.92e-07
PA4178 -			2.21416	0.140298		8.42e-08	1.14e-06
PA0256 -			1.95829	0.140442		0.0477655	0.0956557
PA2683 -			2.03004	0.140707		0.000915279	0.00340235
PA0029 -			2.24898	0.14076		NA	NA
PA4449 hisG			-1.52965	0.140848		NA	NA
PA4161 fepG			2.17209	0.140912		NA	NA
PA3464 -			2.66883	0.141511		4.13e-06	3.27e-05
PA0162 opdC			1.28475	0.142073		NA	NA
PA1189 -			2.13286	0.143039		NA	NA
PA3870 moaA1			1.84228	0.143345		NA	NA
PA1974 -			2.60919	0.143551		NA	NA
PA2952 etfB			-1.86052	0.144376		0.129916	0.217409
PA3294 -			1.28093	0.144785		3.72e-07	4.01e-06
PA2234 pslD			-1.51596	0.144785		0.0678765	0.127915
PA2356 msuD			2.13254	0.144785		NA	NA
PA0990 -			2.03664	0.145053		NA	NA
PA2508 catC			2.49884	0.145179		NA	NA
PA1011 -			-1.7425	0.145289		NA	NA
PA0974 -			-2.05344	0.14536		0.000998838	0.00368913
PA5524 -			1.56357	0.145364		NA	NA
PA2967 fabG			-0.677079	0.145617		NA	NA
PA2420 -			2.56264	0.145725		7.35e-12	6.31e-10
PA2057 -			1.52302	0.146043		8.48e-07	8.3e-06
PA0073 -			-1.87908	0.146215		NA	NA
PA2697 -			2.47023	0.146627		NA	NA
PA0788a -			-2.00439	0.146694		NA	NA
PA4829 lpd3			1.86237	0.146946		4.48e-05	0.000253767
PA3006 psrA			-2.01339	0.146946		9.79e-05	0.000502559
PA0915 -			-2.19299	0.148528		NA	NA
PA0849 trxB2			1.94468	0.148816		0.462285	0.590473
PA2096 -			2.14007	0.149053		NA	NA
PA1126 -			-1.79165	0.14948		0.000412022	0.00167798
PA0916 -			-1.89518	0.149766		0.0221177	0.0512952
PA5084 -			-2.18743	0.149766		NA	NA
PA4953 motB			-1.55609	0.149782		0.203167	0.312701
PA2032 -			-1.95793	0.15003		NA	NA
PA0141 -			-1.33691	0.150042		0.00997425	0.0264105
PA4622 -			-2.16618	0.15006		NA	NA
PA5100 hutU			1.6555	0.152121		5.32e-07	5.44e-06
PA4207 mexI			1.62302	0.152121		0.00294802	0.00948856
PA0828 -			2.20335	0.153883		NA	NA
PA1102 fliG			-1.3187	0.154321		NA	NA
PA1388 -			1.56938	0.154321		NA	NA
PA3487 pldA			1.35347	0.154323		NA	NA
PA3535 -			2.09061	0.154329		NA	NA
PA2680 -			1.57909	0.154424		8.32e-08	1.14e-06
PA5199 amgS			-2.05098	0.154424		0.155695	0.251406
PA1455 fliA			-2.21209	0.154424		NA	NA
PA2735 -			-1.19559	0.15468		0.567562	0.685544
PA2940 -			1.49485	0.154735		2.06e-05	0.000131118
PA0097 -			2.15133	0.155243		NA	NA
PA3004 -			-1.85414	0.155635		0.0631605	0.120808
PA2889 atuD			1.74367	0.155635		NA	NA
PA1843 metH			-0.843355	0.155803		NA	NA
PA0869 pbpG			-1.25722	0.15642		0.038936	0.0810784
PA2336 -			2.60193	0.15642		NA	NA
PA5290 -			-1.87117	0.156836		NA	NA
PA1137 -			-1.89861	0.156982		NA	NA
PA2786 -			2.51915	0.157354		NA	NA
PA0220 -			2.42776	0.157487		NA	NA
PA4032 -			-1.17795	0.157539		NA	NA
PA0002 dnaN			-1.03104	0.157913		0.711304	0.80349
PA5315 rpmG			-0.452057	0.157913		0.985428	0.990477
PA1304 -			0.96259	0.158501		0.405264	0.534697
PA0052 -			1.92449	0.158913		NA	NA
PA0440 -			2.08062	0.159046		NA	NA
PA0426 mexB			-0.677692	0.159337		0.158296	0.25418
PA5059 -			2.52661	0.159337		NA	NA
PA0839 -			-1.17535	0.159342		NA	NA
PA2702 -			2.06056	0.159619		NA	NA
PA0611 prtR			-1.1197	0.159672		0.138956	0.229697
PA3067 -			-2.14166	0.160352		NA	NA
PA0217 -			1.64704	0.160448		NA	NA
PA4961 -			-0.66966	0.160448		NA	NA
PA4980 -			1.93893	0.160737		2.64e-06	2.26e-05
PA2756 -			1.17957	0.160868		NA	NA
PA5295 -			-1.04982	0.161233		0.067771	0.127821
PA1763 -			1.70476	0.161255		0.590783	0.705811
PA0265 gabD			-2.42945	0.161623		NA	NA
PA2380 -			1.94487	0.16251		NA	NA
PA4339 -			-1.75081	0.16277		NA	NA
PA5323 argB			-0.917838	0.163418		0.940618	0.961084
PA0747 -			1.33095	0.163868		NA	NA
PA2911 -			1.53603	0.163933		0.000449831	0.00181909
PA5426 purE			0.726783	0.164314		NA	NA
PA2696 -			1.77913	0.164905		NA	NA
PA4598 mexD			1.51137	0.164928		0.000250204	0.00108218
PA3802 hisS			-1.01385	0.164928		0.443886	0.573488
PA2042 -			1.01598	0.165031		0.0454787	0.0921995
PA3770 guaB			0.38188	0.165239		0.664715	0.766287
PA4389 speA			-1.68776	0.165239		NA	NA
PA0808 -			2.54132	0.165352		NA	NA
PA3533 -			0.71188	0.165471		0.845691	0.898925
PA4086 cupB1			2.37472	0.165471		NA	NA
PA2097 -			1.81661	0.165548		6.99e-12	6.31e-10
PA5064 -			-0.941298	0.166592		0.0744888	0.138448
PA2633 -			-2.08488	0.166592		0.111863	0.194703
PA1401 -			1.79369	0.166657		NA	NA
PA4306 flp			2.38428	0.168114		1.03e-05	7.16e-05
PA2759 -			-2.08424	0.168121		NA	NA
PA4512 lpxO1			0.730475	0.168653		0.930729	0.953946
PA0347 glpQ			1.98788	0.168901		NA	NA
PA4858 -			2.37746	0.168998		3.96e-07	4.22e-06
PA0281 cysW			1.61948	0.168998		NA	NA
PA2609 -			0.917849	0.169362		NA	NA
PA4068 -			-1.98921	0.169598		0.174699	0.275708
PA4290 -			-1.22455	0.170335		NA	NA
PA1159 -			-1.55531	0.170995		NA	NA
PA4010 -			-1.43379	0.170995		NA	NA
PA0039 -			-1.18561	0.171344		NA	NA
PA0662 argC			-1.51432	0.171642		0.0312475	0.0685419
PA5061 -			1.30252	0.171642		0.203343	0.312762
PA3398 -			1.13954	0.171796		NA	NA
PA3104 xcpP			-0.990804	0.171799		NA	NA
PA3619 -			1.80367	0.171846		0.0201712	0.0475552
PA2898 -			2.38909	0.171846		NA	NA
PA5168 -			-1.65678	0.171846		NA	NA
PA0567 -			1.57948	0.172273		NA	NA
PA3408 hasR			2.04464	0.172744		1.68e-07	2.07e-06
PA1366 -			0.500972	0.17283		NA	NA
PA0918 -			-1.56	0.17309		0.564807	0.68302
PA1482 ccmH			-1.63268	0.17309		NA	NA
PA3081 -			1.18552	0.17309		NA	NA
PA1691 pscT			1.9879	0.173117		NA	NA
PA4413 ftsW			-1.52382	0.174199		0.560942	0.679377
PA1650 -			1.74127	0.174262		NA	NA
PA2267 -			-2.105	0.174262		NA	NA
PA1474 -			-1.62578	0.17431		NA	NA
PA0114 senC			1.35272	0.174503		0.205389	0.314857
PA3470 -			-1.88846	0.174512		0.444556	0.573837
PA2832 tpm			1.75693	0.174512		NA	NA
PA3198 -			1.70258	0.174767		NA	NA
PA3471 -			0.827267	0.175506		0.812117	0.876391
PA0846 -			1.24605	0.175783		0.000873791	0.00329066
PA5039 aroK			-1.36853	0.177016		0.00391405	0.0120565
PA2445 gcvP2			-1.23489	0.177202		NA	NA
PA1187 -			1.67972	0.177304		NA	NA
PA0267 -			-1.76115	0.177637		0.901774	0.933836
PA5156 -			-1.54551	0.177684		NA	NA
PA2462 -			0.483692	0.177812		0.227206	0.341476
PA1306 -			-1.69626	0.178377		0.282946	0.405392
PA0946 -			-1.26398	0.178377		NA	NA
PA3990 -			-1.87125	0.178377		NA	NA
PA2700 opdB			2.37453	0.178547		NA	NA
PA4649 -			2.36078	0.17859		NA	NA
PA4403 secA			-0.78756	0.178631		0.00149789	0.00523012
PA0365 -			2.06746	0.178791		NA	NA
PA5254 -			-2.06854	0.178851		0.00301933	0.00964927
PA2734 -			-0.654711	0.178944		0.0872237	0.157909
PA1419 -			-1.94623	0.179037		0.0162545	0.0399163
PA0552 pgk			-0.757292	0.179037		0.426377	0.556176
PA5026 -			-1.83369	0.179733		NA	NA
PA1693 pscR			1.82937	0.180477		0.000519942	0.00206987
PA1600 -			1.8259	0.180721		NA	NA
PA4108a -			1.74522	0.181088		0.304463	0.429008
PA0495 -			1.44198	0.181088		NA	NA
PA1185 -			2.30416	0.181088		NA	NA
PA4002 rodA			-1.16322	0.181242		0.630259	0.736951
PA2987 -			-1.73705	0.181619		NA	NA
PA5491 -			0.943172	0.182072		0.591961	0.706851
PA0519 nirS			-1.6582	0.182072		NA	NA
PA1049 pdxH			-2.09078	0.1831		NA	NA
PA1092 fliC			-0.496261	0.183145		0.0571701	0.111105
PA0232 pcaC			1.54747	0.183548		0.000102754	0.000522613
PA0535 -			-2.03999	0.183548		NA	NA
PA2289 -			-1.56632	0.183721		0.393124	0.521371
PA3667 -			-1.39235	0.183721		NA	NA
PA5558 atpF			-0.972284	0.183777		0.0147771	0.0371037
PA5410 gbcA			1.65306	0.183777		0.897259	0.930835
PA0007 -			1.28331	0.185241		NA	NA
PA1229 -			-1.88646	0.185381		0.516627	0.641186
PA0825 -			1.83336	0.185381		NA	NA
PA0617 -			1.81542	0.18606		0.00772122	0.0214055
PA3106 -			-1.12188	0.18606		0.104039	0.182883
PA1724 pscK			2.3547	0.18606		NA	NA
PA1877 -			2.29937	0.18606		NA	NA
PA4615 -			0.530112	0.186393		0.801051	0.867397
PA3532 -			2.10868	0.186393		NA	NA
PA2569 -			1.87448	0.186649		NA	NA
PA3282 -			2.33919	0.186649		NA	NA
PA4007 proA			-2.08998	0.186737		0.0472101	0.0948738
PA5017 -			-0.917728	0.186783		0.609481	0.722189
PA0367 -			0.814191	0.186783		0.699187	0.796056
PA0359 -			-1.87247	0.186808		NA	NA
PA1930 -			1.47194	0.187063		NA	NA
PA0937 -			-1.96079	0.187329		NA	NA
PA4751 ftsH			-0.76968	0.188308		0.144398	0.237329
PA1551 -			-1.00609	0.188308		0.248363	0.367041
PA0285 -			-1.42561	0.188308		NA	NA
PA4416 murF			-1.55784	0.188432		NA	NA
PA1562 acnA			-0.862826	0.189199		0.0379736	0.0792333
PA2529 -			1.54746	0.189199		NA	NA
PA3747 -			0.795614	0.189476		0.0420785	0.0859483
PA0300 spuD			-1.03875	0.189476		0.510705	0.637273
PA1677 -			-1.22556	0.189476		NA	NA
PA0451a -			1.89706	0.189756		NA	NA
PA3112 accD			0.893469	0.189887		0.674227	0.774923
PA5269 -			-1.80209	0.190406		NA	NA
PA1806 fabI			-1.78179	0.191694		NA	NA
PA5296 rep			0.593633	0.192303		0.886302	0.924051
PA1156 nrdA			-0.586172	0.192878		NA	NA
PA4138 tyrS			-1.7465	0.192878		NA	NA
PA1161 rrmA			-1.69893	0.192949		0.986678	0.990477
PA1929 -			2.35461	0.192949		NA	NA
PA2988 -			-1.5804	0.193513		0.28808	0.411722
PA4458 -			-1.80416	0.193657		0.0747386	0.1388
PA0951 -			0.993105	0.193657		NA	NA
PA2964 pabC			-1.26901	0.194263		0.819728	0.882718
PA1014 -			1.47689	0.194588		NA	NA
PA3026 -			-2.00361	0.195332		NA	NA
PA1269 -			1.09219	0.196212		0.00292426	0.00946375
PA1510 -			0.994048	0.196349		5.71e-06	4.36e-05
PA0307 -			1.81216	0.196349		0.00443844	0.0134027
PA4061 -			-2.09498	0.196349		0.0410257	0.0843611
PA2950 -			-0.757428	0.196349		0.478918	0.607326
PA2601 -			2.08359	0.196349		NA	NA
PA2746 -			2.29709	0.196349		NA	NA
PA4990 -			2.23861	0.196349		NA	NA
PA5120 -			1.84113	0.196362		NA	NA
PA1191 -			1.63403	0.196712		NA	NA
PA3882 -			1.1022	0.196871		NA	NA
PA2585 uvrC			-0.92678	0.197006		0.439838	0.569078
PA5331 pyrE			-1.05598	0.197006		NA	NA
PA1949 rbsR			-1.62913	0.197499		0.00188468	0.00643421
PA0761 nadB			-1.26512	0.19781		0.416383	0.544682
PA4457 -			0.413595	0.19781		0.954094	0.969454
PA0881 -			2.3882	0.19781		NA	NA
PA5132 -			1.71802	0.19781		NA	NA
PA0099 -			1.47699	0.197984		NA	NA
PA1655 -			-1.35639	0.198069		0.37982	0.508953
PA0527 dnr			-1.70389	0.198825		NA	NA
PA1873 -			2.34612	0.199117		1.19e-05	8.12e-05
PA4713 -			2.03058	0.19926		NA	NA
PA5393 -			2.08108	0.19926		NA	NA
PA2318 -			1.22588	0.199379		NA	NA
PA3338 -			-1.84966	0.199889		NA	NA
PA3462 -			-1.98017	0.199889		NA	NA
PA5090 -			1.44793	0.199889		NA	NA
PA0939 -			2.21562	0.199979		NA	NA
PA4420 ftsL			-1.36281	0.200316		0.000894257	0.00334583
PA2404 -			2.12264	0.20044		NA	NA
PA2476 dsbG			-2.0096	0.201046		NA	NA
PA3249 -			1.9004	0.201511		1.02e-05	7.16e-05
PA2022 -			1.65223	0.201511		NA	NA
PA5299 -			1.21643	0.201511		NA	NA
PA3118 leuB			0.946016	0.201648		0.0621749	0.119453
PA4505 -			-1.67725	0.202043		NA	NA
PA5548 -			1.53694	0.202719		0.00263141	0.0085917
PA4854 purH			-0.817954	0.202719		0.928709	0.952724
PA0834 -			0.735185	0.202719		NA	NA
PA0861 -			-1.35086	0.202719		NA	NA
PA1167 -			-1.95671	0.202719		NA	NA
PA1876 -			-1.97399	0.202719		NA	NA
PA2995 nqrE			-1.19963	0.202719		NA	NA
PA3446 -			2.24956	0.202719		NA	NA
PA4109 ampR			1.78974	0.202888		NA	NA
PA2501 -			-1.32685	0.203035		NA	NA
PA5505 -			-1.24618	0.203035		NA	NA
PA1114 -			-1.79547	0.203196		NA	NA
PA3028 moeA2			-1.50324	0.203509		NA	NA
PA1927 metE			2.09876	0.204059		0.000103018	0.000522613
PA5140 hisF1			-1.17463	0.204059		NA	NA
PA1003 mvfR			1.03351	0.204284		0.0190758	0.0453914
PA2764 -			2.0614	0.204284		NA	NA
PA1382 -			1.21974	0.20471		0.193007	0.299669
PA0982 -			1.45525	0.205671		NA	NA
PA3151 hisF2			-1.14133	0.20606		0.0231558	0.0532023
PA4188 -			2.17585	0.20606		NA	NA
PA0468 -			-1.33868	0.206098		0.400738	0.529895
PA2448 -			1.86785	0.206098		NA	NA
PA0501 bioF			-1.5215	0.206282		NA	NA
PA2726 -			-1.95603	0.206282		NA	NA
PA2799 -			-1.678	0.206282		NA	NA
PA1289 -			-1.95721	0.2067		NA	NA
PA2407 -			2.18179	0.206977		NA	NA
PA2834 -			-1.73748	0.207319		0.430044	0.560006
PA1569 -			1.89913	0.207438		0.00126102	0.00452668
PA3581 glpF			-1.42891	0.207617		0.0100075	0.0264681
PA3634 -			-1.10327	0.207617		0.0915649	0.16486
PA1771 estX			-1.38506	0.207617		NA	NA
PA0689 -			1.85763	0.20818		NA	NA
PA0259 -			0.819434	0.20841		0.248751	0.367143
PA0893 argR			-1.52263	0.20841		NA	NA
PA3288 -			1.41962	0.208634		NA	NA
[truncated: 2,905 more rows]
