# Supplementary material for: Dual transcriptional analysis reveals adaptation of host and pathogen to intracellular survival of Pseudomonas aeruginosa associated with urinary tract infection
Source: PLoS Pathog. 2021 Apr 26;17(4):e1009534. doi: 10.1371/journal.ppat.1009534 (PMC8102004; doi:10.1371/journal.ppat.1009534)
Supplement: S2 Dataset — Unexposed (“unexp”), exposed but uninfected GFP negative (“exp”) and invaded GFP positive (“inv”) cells were sorted 2 hours post-infection with WT or ΔalgR PAO1 GFP-expressing bacteria. RNAseq libraries were made using the SMARTer protocol. Raw counts and DESeq2 analysis (log2 fold change and pajd) shown for various comparisons. (XLSX) [file ppat.1009534.s011.xlsx]

## Sheet: raw counts
	WT_exp_1	WT_exp_2	WT_exp_3	WT_inv_1	WT_inv_2	WT_inv_3	algR_exp_1	algR_exp_2	algR_exp_3	algR_inv_2	algR_inv_3	unexp_1	unexp_2	unexp_3
MARCH1	325	470	273	152	285	330	223	399	324	427	306	107	334	210
MARCH2	124	214	164	126	242	188	250	239	173	169	154	79	180	152
MARCH4	467	990	500	452	612	461	402	569	271	596	479	181	346	646
MARCH5	305	575	349	308	567	348	565	450	345	439	413	231	376	425
MARCH6	3487	5410	3808	3554	6516	5746	3763	6096	3269	6851	5642	2094	5216	4602
MARCH7	1365	2772	2152	1989	4249	3412	3016	2954	2385	3479	3181	1412	2795	2179
MARCH8	135	211	119	103	195	142	94	157	79	252	187	33	108	143
MARCH9	48	104	72	47	90	49	34	52	18	96	81	22	31	59
SEPT2	4607	6798	4110	4209	6896	7230	5317	6736	4294	6611	5831	3529	8357	5094
SEPT5	74	157	54	34	49	40	43	43	29	44	51	29	38	166
SEPT6	185	396	215	148	189	187	174	188	103	222	175	78	207	147
SEPT7	2629	4463	3293	2159	4586	3410	3590	4365	3400	3400	3390	2539	5891	3328
SEPT8	545	905	507	280	620	434	478	459	299	651	509	160	449	519
SEPT9	2410	6975	3978	1851	2901	1615	2200	2961	1599	2405	1940	512	1296	3143
SEPT10	840	1297	904	737	1403	1004	744	1255	697	1141	1107	460	1159	740
SEPT11	2811	3920	2279	2425	4360	3476	2342	3150	1863	4699	4007	1607	3310	2903
SEPT14	188	165	126	67	61	137	86	156	117	125	108	29	76	142
A2ML1	42	121	60	214	244	129	31	76	47	269	176	22	27	54
A4GALT	222	470	334	132	221	113	219	239	146	285	183	37	62	191
AAAS	209	422	317	247	490	273	445	403	279	256	338	142	356	275
AACS	251	538	310	255	404	277	170	292	207	322	232	69	122	372
AADAT	211	274	238	182	271	248	389	360	246	253	239	164	376	251
AAED1	135	173	160	138	237	187	288	255	124	242	280	106	217	157
AAGAB	718	1676	1124	928	1770	1097	1605	1605	1110	1300	1434	747	1649	1688
AAK1	1840	2478	1391	1793	3053	2635	1359	1555	916	3330	2488	612	1470	1419
AAMDC	38	112	97	81	78	102	81	63	82	45	69	54	57	81
AAMP	423	663	407	289	340	201	336	307	309	314	280	146	205	572
AAR2	233	772	506	433	762	442	754	693	563	718	564	259	642	474
AARS	317	458	266	123	194	131	117	276	101	225	156	39	122	288
AARS2	125	272	144	73	118	76	41	99	71	112	92	22	38	128
AARSD1	95	187	137	64	94	77	102	79	58	67	40	25	45	108
AASDH	96	168	172	169	189	239	206	150	149	284	254	79	184	97
AASDHPPT	949	1845	1515	1313	2384	2508	2411	2359	2169	2762	2223	1131	2143	1679
AASS	69	66	43	66	88	51	31	74	47	97	70	49	72	79
AATF	792	1480	947	386	693	464	442	793	395	498	478	210	524	853
ABCA1	932	1207	813	887	1610	1483	564	887	553	1972	1456	272	696	578
ABCA10	78	90	63	56	103	65	117	117	52	139	90	45	99	86
ABCA12	61	118	80	278	459	360	65	120	61	632	631	42	88	65
ABCA13	49	82	75	74	149	63	91	91	59	116	119	38	65	30
ABCA5	331	325	263	185	383	339	154	372	197	504	355	150	326	245
ABCA9	78	77	63	11	37	58	10	51	18	71	35	12	22	43
ABCB10	286	467	225	197	339	486	195	386	151	568	374	123	314	268
ABCB6	50	74	36	48	64	38	46	73	24	42	43	10	21	35
ABCB7	498	976	620	481	1038	681	574	943	650	777	732	428	894	711
ABCB8	161	360	187	168	296	158	280	214	139	188	185	38	110	213
ABCB9	110	220	144	89	165	65	115	147	80	125	99	40	81	151
ABCC1	650	1167	807	731	1122	829	592	787	514	1252	917	280	545	849
ABCC3	115	229	165	99	253	134	124	133	117	164	165	48	129	128
ABCC4	720	636	493	416	820	763	498	801	319	734	524	350	682	568
ABCC5	362	416	262	226	459	340	214	268	176	603	328	74	211	202
ABCC9	356	337	187	103	200	234	124	255	105	316	207	64	191	199
ABCD3	905	1437	880	865	1577	1452	1412	1208	798	1579	1420	682	1272	1103
ABCD4	187	286	177	133	152	121	118	182	119	129	135	49	102	178
ABCE1	2744	5349	3776	2768	6023	5443	5489	6296	4812	5253	5138	2942	7044	4097
ABCF1	942	1868	913	666	948	802	597	837	385	780	580	229	653	1177
ABCF2	1224	1804	1043	995	1557	806	963	1215	864	1393	1000	497	1205	1396
ABCF3	322	396	245	149	240	172	170	243	111	166	129	49	97	171
ABCG1	40	163	75	60	100	34	53	76	55	87	95	12	40	50
ABCG2	35	91	50	50	96	110	91	97	72	89	118	31	62	42
ABHD10	870	2033	1576	1872	2912	3320	2622	2468	2563	3109	2959	1201	2489	1725
ABHD11	74	162	164	98	194	104	169	101	69	102	116	49	100	95
ABHD12	419	929	634	433	769	623	756	632	500	623	525	252	490	749
ABHD13	367	561	444	377	720	563	598	700	502	875	696	299	672	334
ABHD14A	23	50	41	31	123	33	28	50	40	26	38	20	37	31
ABHD14A-ACY1	11	33	21	23	66	22	33	31	30	36	38	11	31	32
ABHD14B	32	88	86	41	111	54	112	122	85	96	82	30	83	59
ABHD15	44	88	70	34	55	22	59	47	23	50	72	11	38	38
ABHD16A	119	297	166	160	278	208	285	184	173	223	256	68	113	263
ABHD17A	135	393	373	234	371	223	318	272	287	368	317	109	206	183
ABHD17B	783	1454	893	890	1838	1520	1523	1397	1106	1584	1336	559	1121	824
ABHD17C	431	891	523	387	883	522	825	786	629	888	879	332	653	539
ABHD18	157	221	159	101	279	215	191	206	115	271	149	74	183	132
ABHD2	1254	2008	1414	1309	2280	1658	1388	1462	979	1931	2005	630	1342	1180
ABHD3	97	188	134	139	240	169	170	168	142	271	247	40	106	109
ABHD4	49	166	110	91	229	64	150	121	73	142	164	26	114	99
ABHD5	76	168	135	135	240	135	153	168	187	141	195	102	173	113
ABHD6	35	59	51	33	53	43	26	86	28	61	34	10	39	27
ABHD8	39	96	66	44	97	49	60	102	71	64	71	11	26	54
ABI1	711	1506	1248	1172	2270	1512	1401	1621	1459	1515	1789	805	1480	1520
ABI2	1832	2361	1514	1316	2585	2253	1347	1960	1089	2815	2308	795	1718	1716
ABL1	821	1323	799	608	1013	507	599	786	462	877	832	164	394	721
ABL2	2393	3657	2005	2257	4006	2967	1566	2411	1421	4217	3232	772	1567	1883
ABLIM1	1064	1894	1356	1288	2052	1671	1216	1644	976	2316	1982	527	1542	1164
ABLIM3	830	1193	825	858	1458	839	759	995	630	1158	974	357	708	1035
ABR	795	1630	900	609	1071	612	630	753	448	841	794	196	531	778
ABRACL	612	1191	1189	922	1504	1245	1294	1406	1105	1641	1408	675	1390	965
ABT1	300	648	559	420	747	454	630	671	727	419	447	313	568	634
ABTB2	346	870	529	341	613	239	256	369	172	494	397	77	159	455
AC001226.2	92	105	74	51	127	118	44	74	40	102	103	43	64	76
AC003002.1	42	82	44	27	76	59	41	62	57	49	69	24	53	59
AC004080.3	12	45	37	20	41	62	29	34	29	32	45	17	46	30
AC004832.3	45	79	65	38	64	47	73	51	45	49	45	17	43	45
AC004922.1	509	1291	931	671	1292	722	1137	989	869	765	849	398	880	924
AC005154.6	75	174	187	108	180	110	175	176	143	156	143	71	190	123
AC005324.3	41	73	45	51	92	30	35	41	32	73	58	17	31	31
AC005726.2	197	332	216	168	286	221	145	186	95	264	175	44	108	168
AC006486.1	44	182	73	41	64	45	99	74	71	81	48	19	25	68
AC007040.2	33	104	61	42	101	76	59	66	40	78	62	22	53	61
AC007326.4	175	168	119	56	96	94	26	122	65	111	82	35	73	100
AC008695.1	59	68	42	62	108	64	33	60	28	77	58	23	45	32
AC008758.1	29	29	19	12	32	25	37	47	27	52	62	19	36	25
AC008763.3	41	131	153	130	184	150	115	138	163	163	161	65	75	131
AC008878.3	123	249	130	59	120	60	66	99	53	110	76	17	49	136
AC008982.1	48	140	108	47	160	64	105	105	53	106	87	29	49	84
AC009779.3	42	68	53	26	63	50	31	80	27	57	41	11	39	40
AC010487.3	48	62	42	39	41	25	29	62	19	49	43	17	24	37
AC010522.1	76	126	78	81	81	48	45	86	46	62	52	24	60	109
AC011448.1	245	728	613	583	791	638	1051	1061	809	505	895	275	595	601
AC011462.1	24	52	22	17	42	13	25	15	27	16	10	10	13	24
AC011479.1	80	218	250	155	349	104	282	235	147	232	186	39	80	142
AC011498.1	143	518	307	64	80	73	102	225	94	71	50	31	114	315
AC011604.2	120	185	133	84	187	160	189	199	142	244	243	80	160	112
AC012184.2	74	140	105	74	159	101	108	80	96	91	82	39	81	79
AC015802.6	416	1218	964	828	1511	957	1684	1362	1334	1737	1468	608	1275	1057
AC015813.2	195	237	190	87	173	154	167	152	95	238	211	83	215	184
AC019117.3	646	758	539	510	1029	961	382	492	378	1129	947	236	685	413
AC020915.1	217	476	397	237	453	305	393	475	383	184	230	195	475	340
AC023055.1	241	528	371	295	559	415	532	536	369	407	458	244	450	377
AC024270.1	2991	4377	2270	1758	3361	2737	2904	3346	2282	2943	3064	1487	3699	2892
AC024592.3	166	423	339	374	571	207	708	587	515	449	536	112	226	349
AC024940.1	67	97	71	98	189	160	65	97	102	226	122	63	152	90
AC026464.4	73	265	127	68	69	54	77	68	56	35	36	22	45	110
AC034102.2	165	249	196	127	206	102	201	146	131	106	99	123	218	205
AC058822.1	67	96	57	39	67	44	47	63	53	67	45	35	46	81
AC068580.4	327	734	508	278	514	340	478	344	269	357	360	99	185	401
AC068631.2	70	182	115	54	87	96	71	46	55	64	29	24	24	45
AC068775.1	368	839	590	434	756	686	703	713	555	668	471	314	694	421
AC069544.2	82	111	75	45	131	48	53	83	32	95	87	31	68	83
AC073610.3	105	169	115	107	171	88	182	142	85	141	136	37	109	149
AC073896.1	70	196	204	128	147	156	139	157	137	117	93	46	86	113
AC090527.2	46	119	111	52	145	115	117	131	106	136	140	50	140	76
AC091959.3	264	341	198	121	265	214	150	215	114	177	128	91	164	198
AC092073.1	84	193	187	131	194	114	212	152	104	166	136	42	60	82
AC092143.1	176	364	209	199	267	178	151	151	136	218	170	42	103	169
AC092329.3	128	182	114	78	145	127	90	152	92	242	196	32	100	43
AC092587.1	128	220	140	159	301	255	198	295	172	228	209	137	309	226
AC092647.5	79	153	123	84	213	142	156	209	186	191	174	84	191	170
AC092821.1	21	10	31	17	31	29	13	18	28	27	18	13	26	20
AC092835.1	68	73	24	21	65	65	28	38	24	42	62	14	28	38
AC093525.2	82	166	179	117	182	93	135	157	147	122	119	39	110	111
AC099811.2	101	227	169	94	161	97	147	143	118	82	92	38	91	130
AC100868.1	659	1035	769	643	969	909	773	1047	780	945	726	761	1230	1405
AC104581.1	46	60	44	19	34	31	28	65	44	31	33	13	33	32
AC104662.2	106	198	112	78	146	132	108	190	105	125	86	68	128	73
AC105001.2	78	274	184	45	116	68	156	138	99	76	69	47	71	170
AC106782.1	24	56	55	57	140	96	54	68	62	84	95	36	96	72
AC110814.1	20	39	44	84	125	143	52	77	24	68	81	27	22	64
AC113404.3	1008	2192	1581	1804	2831	2704	2948	2844	2486	2546	2878	1282	2555	2097
AC118553.2	299	478	442	395	731	534	717	651	636	724	731	267	664	497
AC126755.2	71	78	79	35	99	63	46	72	30	112	60	11	43	73
AC131160.1	80	139	97	79	138	110	128	112	95	70	87	63	90	75
AC133555.3	40	51	31	75	122	104	64	91	58	94	99	43	91	100
AC133555.5	259	406	340	278	551	468	392	418	380	521	572	215	696	356
AC134772.2	14	36	13	18	24	14	22	28	16	36	16	10	20	25
AC138811.2	62	156	154	135	267	138	166	221	120	274	209	80	200	113
AC138969.1	68	72	80	41	80	57	40	84	36	99	73	14	32	56
AC139530.2	339	784	662	477	795	374	837	743	728	405	547	249	546	719
AC244197.3	39	59	37	31	84	48	54	46	29	100	75	20	43	37
ACAA1	118	162	116	89	111	119	109	95	73	120	73	35	83	90
ACAA2	552	1201	958	665	1195	576	1279	1055	715	1084	1056	557	1143	948
ACACA	2523	3285	1700	1588	3042	2460	1359	1894	1117	2809	2263	602	1489	1610
ACAD10	85	133	100	84	139	67	82	134	73	152	84	36	71	42
ACAD11	90	128	99	58	146	132	57	146	105	120	98	32	147	95
ACAD8	55	102	78	97	58	55	121	108	61	68	71	38	88	109
ACAD9	471	617	353	356	498	377	265	293	235	427	374	138	218	406
ACADM	246	458	401	245	548	462	421	455	338	353	352	270	627	358
ACADSB	219	212	98	61	128	144	58	131	94	174	135	29	160	107
ACADVL	645	1128	606	331	466	348	304	618	185	494	272	129	285	689
ACAP2	562	577	383	441	722	642	377	385	284	717	670	220	419	304
ACAP3	113	219	141	63	130	82	89	98	88	175	93	17	66	109
ACAT1	393	746	763	455	815	584	683	975	724	449	629	351	903	494
ACAT2	366	748	572	526	1016	657	732	743	515	638	695	371	801	752
ACBD3	564	915	748	518	836	599	486	639	325	1196	668	260	476	663
ACBD5	220	289	223	124	257	234	132	211	109	280	228	128	186	175
ACBD6	202	336	341	156	268	197	223	256	262	179	158	107	191	296
ACD	227	376	318	167	249	192	330	221	196	125	150	114	208	344
ACER3	1023	1977	1450	1025	2431	1770	1902	2056	1335	2697	1969	803	1678	1009
ACIN1	1059	2512	1407	675	1016	672	623	1212	484	875	597	199	694	1432
ACKR3	172	576	415	263	651	368	601	492	438	451	577	217	421	474
ACLY	4175	5975	3265	2996	4506	3585	2218	3422	2101	4568	3418	1286	2957	3826
ACO1	840	1226	671	851	1408	980	929	812	440	1053	966	432	944	754
ACO2	697	1041	732	487	838	603	688	561	400	560	453	257	338	649
ACOT11	161	221	138	72	139	88	88	152	60	115	93	32	126	189
ACOT13	231	419	334	300	497	380	358	573	347	506	367	218	408	320
ACOT2	49	114	48	62	118	73	131	151	87	81	62	39	73	87
ACOT4	36	101	104	63	132	72	138	117	82	91	130	50	122	121
ACOT7	427	701	455	187	424	237	449	454	308	262	239	117	258	414
ACOT8	189	406	332	345	491	336	353	476	418	325	326	156	315	339
ACOT9	668	1447	1023	925	1633	1027	1343	1688	1048	1114	1200	644	1321	1272
ACOX1	480	826	457	486	1083	735	607	675	421	1037	805	279	736	438
ACP1	1277	2388	2290	1546	3210	1851	2843	3122	2604	2864	2949	1450	3276	2346
ACP2	289	639	505	378	851	384	496	507	448	524	584	170	430	385
ACP6	136	250	211	129	264	210	276	363	192	219	205	104	222	180
ACP7	53	85	33	62	51	53	55	52	23	53	42	14	22	37
ACPP	11	17	17	25	69	57	28	44	27	67	79	20	39	40
ACSBG1	152	269	159	168	314	242	265	328	195	272	230	168	402	294
ACSF3	91	172	118	63	65	22	63	74	60	59	60	14	48	114
ACSL1	69	55	33	32	49	84	40	55	66	71	46	24	42	65
ACSL3	3151	4203	2385	2340	4146	4013	2549	3187	1926	4186	3290	1797	3944	2842
ACSL4	1432	1836	950	1076	2108	1522	1024	1486	879	1891	1666	598	1556	1314
ACSL5	405	662	385	425	701	305	357	487	196	468	535	241	511	414
ACSS1	208	323	202	93	225	140	116	177	157	120	98	35	107	266
ACSS2	194	343	231	257	469	220	176	310	187	294	268	71	167	280
ACTB	75095	233397	167298	158952	252008	143819	260314	200995	211460	163688	172223	66543	138068	147085
ACTBL2	51	107	79	94	151	182	66	64	66	207	178	35	101	77
ACTG1	35176	76174	49407	52417	82236	48026	70614	52313	51322	44075	46310	29021	50439	59695
ACTL6A	969	2053	1559	1108	2432	1366	1973	1974	1377	1362	1556	953	2144	1630
ACTN1	2445	4460	2582	1870	3110	1743	1833	2294	1234	2757	1959	762	1725	2857
ACTN4	4075	9010	4917	2622	4494	2403	2407	4186	2042	3496	2854	834	2161	5340
ACTR10	245	489	343	323	648	302	576	494	323	687	485	210	464	322
ACTR1A	607	1143	810	739	1244	896	1075	896	720	1143	1187	361	707	898
ACTR1B	330	458	200	213	352	234	352	358	150	219	248	153	202	336
ACTR2	6286	10560	7175	6488	11895	11455	10295	12758	8222	10383	10439	5193	12471	9935
ACTR3	2589	5102	3122	3280	5288	4242	4158	4978	3393	4604	4107	2235	5442	3308
ACTR3B	67	121	68	46	92	110	111	63	48	91	69	27	62	52
ACTR3C	50	91	53	18	80	42	58	84	59	69	83	25	56	73
ACTR5	191	381	255	165	234	239	222	239	156	139	107	75	109	156
ACTR6	76	144	130	124	179	140	207	157	127	232	243	94	179	99
ACTR8	116	205	145	195	271	129	141	168	101	227	133	74	147	182
ACVR1	157	199	141	153	240	280	127	192	116	228	231	87	162	147
ACVR1B	186	349	198	116	294	199	146	159	76	211	181	62	155	162
ACVR2A	145	169	102	99	138	177	127	193	108	265	144	56	167	125
ACVR2B	302	550	275	221	421	378	225	273	182	643	369	122	263	234
ACY1	64	98	62	40	87	66	79	61	65	43	54	29	66	71
ACYP1	33	77	76	22	38	75	69	98	43	39	33	19	48	22
ACYP2	25	55	39	37	38	32	31	60	27	38	44	12	40	21
ADA	55	101	105	68	130	74	85	93	84	95	66	26	71	88
ADAL	102	120	82	62	114	68	109	127	79	70	106	29	83	67
ADAM10	3341	4712	2835	2711	5034	4243	2863	3844	2448	4936	4092	1765	4035	2609
ADAM12	45	39	25	41	59	55	38	43	10	28	63	10	31	13
ADAM15	1315	2550	1610	1265	1804	1219	1149	1244	980	1416	1318	379	784	1230
ADAM17	625	839	498	454	804	617	394	465	346	760	608	244	613	618
ADAM19	1258	2711	1603	1055	1881	1265	1093	1344	700	1858	1612	345	805	1524
ADAM22	56	69	57	41	50	43	57	44	59	84	73	10	61	65
ADAM28	67	82	59	35	100	56	65	75	66	85	104	27	69	51
ADAM8	510	1163	737	548	836	570	478	789	389	712	664	138	293	536
ADAM9	4708	5688	3277	2982	5830	4338	3353	4410	2615	6169	4828	1648	4000	3706
ADAMTS1	680	1074	661	674	1204	1074	406	521	389	684	541	223	504	678
ADAMTS12	619	835	500	565	851	1144	515	712	369	930	747	236	643	544
ADAMTS15	277	641	384	117	246	194	171	258	124	199	140	18	84	192
ADAMTS3	178	209	134	149	290	177	116	237	113	197	193	49	131	139
ADAMTS5	49	53	45	77	141	102	37	50	26	193	112	10	34	84
ADAMTS6	312	416	202	221	556	430	374	416	282	421	390	135	465	360
ADAMTS7	82	188	111	72	50	26	41	38	68	52	54	14	33	105
ADAMTS9	327	459	217	422	469	548	143	146	137	729	444	64	139	167
ADAP1	96	278	164	79	121	106	179	187	83	132	62	24	71	185
ADAR	2549	4030	2434	2350	4173	2674	2216	2353	1631	4052	3334	853	1906	2839
ADARB1	318	423	288	205	355	325	215	335	177	501	274	81	95	248
ADAT1	156	199	140	109	174	113	75	139	57	217	196	17	75	122
ADAT2	157	243	127	107	212	151	116	168	106	165	160	66	177	131
ADCK1	13	48	35	17	29	32	46	11	22	54	23	19	21	54
ADCK2	74	149	102	68	137	101	144	68	44	115	85	36	59	77
ADCY1	263	582	356	297	484	363	246	270	158	530	347	87	152	254
ADCY3	433	807	449	352	601	327	331	471	222	535	423	110	261	416
ADCY6	231	409	195	143	243	152	127	264	128	249	212	45	102	276
ADCY7	108	266	129	87	160	157	79	141	37	175	155	33	65	165
ADCY9	137	199	144	99	173	88	75	98	38	144	136	35	77	82
ADD1	1308	2031	1126	747	1223	963	800	1129	543	1229	980	329	638	1313
ADD3	432	631	352	440	741	613	291	597	377	642	481	224	563	493
ADGRA3	1131	1631	998	863	1745	1136	837	1436	734	1977	1570	353	1023	824
ADGRE2	27	40	44	25	73	43	19	15	10	50	40	12	31	41
ADGRE5	284	612	362	404	771	470	374	328	170	610	606	84	273	222
ADGRF1	751	1694	1306	1207	2630	1489	1809	1932	1323	3321	2918	538	1132	1077
ADGRF4	54	145	79	99	151	116	135	66	69	214	230	37	143	43
ADGRG1	693	1337	791	630	977	642	546	700	391	956	779	154	426	580
ADGRG6	745	1233	816	997	1557	1361	804	1166	736	1830	1364	411	1066	781
ADGRL2	336	710	365	523	869	916	445	593	371	831	673	176	487	348
ADGRL3	35	56	57	108	114	54	66	120	36	145	110	24	107	72
ADH5	3139	7472	5607	4331	7913	5922	9530	9695	6756	6306	6744	3254	7386	7905
ADI1	770	1145	922	568	1041	777	1127	1032	777	905	802	334	832	753
ADIPOR1	2103	4058	2860	3511	5849	4900	4193	4996	4054	4348	4399	2917	5108	5232
ADIPOR2	476	793	423	441	762	551	467	685	323	870	659	209	518	512
ADIRF	272	501	544	473	719	630	318	535	427	608	431	222	449	294
ADK	456	853	731	546	1159	1103	870	1065	704	1172	1214	439	1012	831
ADM	1104	2228	1361	1978	2908	2122	2304	1343	1798	1576	1730	815	1450	1772
ADNP	2367	3069	1761	1462	3064	2780	1376	2257	1123	3166	2534	774	1687	1805
ADNP2	724	1022	650	509	953	882	537	774	421	957	942	283	702	523
ADO	133	205	163	147	315	134	133	119	151	241	255	69	198	155
ADORA2B	63	147	116	56	172	50	204	109	135	65	102	60	93	87
ADPGK	380	596	441	405	701	510	466	550	472	549	537	208	539	383
ADPRH	11	44	33	31	29	27	41	22	36	44	21	14	15	29
ADPRHL2	208	470	370	205	443	179	304	298	189	247	257	113	162	353
ADPRM	29	54	35	26	65	85	105	95	27	122	43	18	70	55
ADRB2	1110	2561	1881	1933	3497	2364	2658	2687	2164	3048	2967	1055	2224	1581
ADRM1	961	2388	1695	744	1186	656	1364	1066	965	762	614	469	650	1640
ADSL	1140	2578	1904	1667	3337	2254	2862	3062	2398	1970	2175	1252	2684	1867
ADSS	761	1304	888	733	1447	1172	1086	1160	1015	1110	1130	660	1762	1060
AEBP1	380	819	464	206	287	206	195	368	183	230	233	56	199	411
AEBP2	396	751	585	396	659	811	386	628	452	918	595	258	524	646
AEN	168	478	263	159	318	177	249	221	178	215	207	78	180	339
AES	923	2507	2167	1150	1897	1113	1932	1581	1346	1245	1304	695	1269	1644
AFAP1	1057	1950	987	736	1447	881	690	1046	504	1366	1094	296	693	1077
AFAP1L1	283	497	341	188	303	141	187	292	143	272	262	86	151	303
AFAP1L2	256	411	261	193	265	199	125	163	131	248	245	66	117	146
AFDN	2084	3249	2062	1538	2802	1881	918	2036	958	3380	2534	536	1231	1954
AFF1	706	1003	582	737	1178	870	527	723	424	1442	1115	295	653	651
AFF4	2112	3107	1924	2091	3844	3205	1757	2262	1639	4399	3543	730	1930	1798
AFG1L	39	99	36	67	128	73	29	53	60	97	63	30	81	40
AFG3L2	930	1026	648	422	723	624	485	525	360	635	602	234	601	601
AFMID	112	376	417	306	519	374	577	403	431	291	354	96	293	299
AFTPH	381	475	336	253	547	447	344	472	208	678	521	173	370	308
AGA	205	397	316	236	537	451	493	657	534	524	461	223	558	416
AGAP1	599	967	617	400	711	647	296	514	285	813	542	131	269	368
AGAP2	29	119	109	43	95	43	109	53	94	58	36	42	28	70
AGAP3	173	561	329	150	290	163	244	337	119	267	178	74	149	280
AGAP4	106	127	80	26	107	41	45	97	34	83	54	18	39	78
AGAP5	47	57	23	24	24	26	29	43	15	41	32	17	30	36
AGAP6	83	110	68	31	78	50	34	68	57	79	55	17	39	76
AGBL5	280	706	459	379	651	465	742	646	466	563	581	248	420	481
AGFG1	994	1454	1025	1032	2096	1359	1227	1578	960	2163	1817	628	1785	988
AGGF1	564	656	396	258	573	338	299	474	356	497	384	142	393	386
AGK	662	1572	973	1112	1806	1468	1349	1556	1376	1407	1302	640	1599	1435
AGL	502	590	522	486	844	680	367	629	314	932	726	162	463	333
AGMAT	27	54	29	40	62	60	46	20	35	61	31	29	36	25
AGO1	1256	1752	1143	741	1668	1051	762	1299	559	1831	1303	371	885	1001
AGO2	3078	4324	2472	2765	4800	3579	2197	3314	1900	5882	4500	859	2021	2148
AGO3	863	1092	540	507	846	967	432	673	428	1201	743	270	636	536
AGO4	401	597	317	237	528	498	216	376	149	653	486	95	233	238
AGPAT1	433	1065	848	876	1301	768	965	1287	999	1115	1004	451	1049	893
AGPAT2	373	1116	970	667	1080	750	1316	777	931	577	553	326	545	920
AGPAT3	613	1146	644	481	819	564	573	742	355	1034	830	246	465	692
AGPAT4	234	303	195	193	463	165	157	209	195	299	188	62	147	203
AGPAT5	542	908	606	455	817	861	690	1079	617	798	799	499	1142	768
AGPS	2080	3073	2104	1567	3129	3189	1944	3030	2076	3166	2411	1263	3251	2318
AGR2	34	49	94	73	96	40	77	52	61	196	142	23	50	31
AGRN	786	2521	1497	628	1061	611	607	1274	494	917	780	154	412	944
AGTPBP1	264	311	236	298	426	378	241	400	192	441	483	149	373	236
AGTRAP	290	795	625	534	1052	350	1119	778	525	665	824	236	590	605
AHCTF1	1857	2277	1233	1516	2175	2041	977	1581	866	2639	1997	707	1544	1095
AHCY	3231	5767	3655	2608	4433	3263	3810	3190	2765	3020	2869	1270	2340	3263
AHCYL1	1034	1860	1171	902	1536	1145	1017	1081	608	1725	1265	435	949	1045
AHCYL2	269	369	203	211	382	341	199	286	210	444	327	60	248	254
AHDC1	356	852	495	160	310	184	196	396	122	303	324	26	81	206
AHI1	314	472	282	263	388	195	216	391	244	345	271	119	416	246
AHNAK	10128	10373	5554	5167	8499	5900	2192	5397	2371	6470	5336	1263	3822	4670
AHNAK2	837	1609	716	824	1530	1010	308	811	443	1381	1305	183	378	561
AHR	1071	1454	994	1001	2081	1945	744	1035	695	2231	1872	429	1205	775
AHSA1	1146	2052	1805	961	1854	1109	1928	1539	1332	1108	892	703	1384	1582
AHSA2	281	253	255	112	223	136	155	367	125	297	299	77	165	196
AIDA	920	1699	1245	858	1663	1466	1387	1368	1127	1931	1679	672	1444	1374
AIF1L	84	148	94	84	175	60	96	64	85	153	130	50	72	58
AIFM1	382	607	365	256	385	335	239	285	206	290	227	101	194	393
AIFM2	140	197	123	66	118	89	81	68	62	111	98	41	79	109
AIG1	364	805	621	623	990	751	859	654	775	1093	792	282	698	395
AIMP1	574	1585	1284	886	1338	1134	1130	1548	1635	1290	986	645	1423	1057
AIMP2	518	1469	1217	1055	1669	1369	1655	1782	1425	1537	1256	646	1211	1295
AIP	407	800	599	310	488	211	479	484	327	316	346	131	229	514
AJUBA	1026	1660	1090	768	1174	1022	1040	1397	747	1266	962	293	692	1126
AK1	243	462	375	203	411	242	501	332	365	184	177	146	242	443
AK2	1469	3211	1989	1492	3195	2234	3516	3306	2691	2212	2435	1231	3146	2595
AK3	686	1301	898	832	1498	1341	1385	1580	947	1370	1477	772	1640	1025
AK4	598	1050	637	500	1004	718	821	1069	558	927	724	410	1006	603
AK5	19	50	24	24	41	38	46	28	22	39	33	12	18	15
AK6	288	499	519	356	494	360	392	437	334	370	398	231	534	432
AK9	38	49	55	36	86	38	24	71	35	59	60	32	58	42
AKAP1	786	1701	1015	642	1048	802	620	872	570	1053	795	258	625	1027
AKAP10	166	226	205	151	268	170	179	226	109	289	231	65	175	150
AKAP11	1640	2099	1433	1282	2454	2064	1192	1754	1071	2846	2390	695	1454	1121
AKAP12	11258	16301	8863	5587	9095	7319	4038	7955	3707	8127	6165	2424	5642	8250
AKAP13	1270	1828	924	993	1562	1440	689	1036	589	1739	1220	276	677	736
AKAP17A	254	493	282	108	129	110	195	415	138	167	119	52	94	407
AKAP2	2273	3168	1970	1061	2090	1524	1073	1821	1059	1721	1492	692	1549	2448
AKAP5	65	119	71	38	124	60	56	73	19	87	76	14	88	56
AKAP7	45	57	47	40	91	57	65	42	36	88	65	24	71	95
AKAP8	383	631	378	156	270	187	207	315	171	179	203	92	201	540
AKAP8L	156	316	192	83	75	74	42	143	83	76	40	24	65	209
AKAP9	2925	2582	1518	1210	2217	2238	788	1416	692	2267	1711	668	1519	1258
AKIP1	139	335	251	203	346	247	261	370	244	248	244	112	264	361
AKIRIN1	463	786	565	517	998	654	577	696	481	781	657	296	876	502
AKIRIN2	157	239	178	149	333	207	225	151	156	225	299	87	172	158
AKNA	161	324	172	88	218	84	62	153	76	173	156	35	68	218
AKR1A1	293	645	489	399	667	480	726	514	461	296	353	157	399	475
AKR1B1	784	2122	1440	1472	2130	1515	2008	1636	1932	1568	1324	762	1481	1513
AKR1C2	15	19	23	17	58	20	28	21	15	34	45	10	20	30
AKR1C3	44	145	110	114	216	94	190	234	149	231	231	88	113	107
AKR7A2	221	637	532	405	707	217	667	396	441	416	460	172	256	441
AKT1	1448	3476	1917	1001	1373	988	1380	1665	1050	1237	1167	443	867	2103
AKT1S1	408	850	690	360	587	432	671	590	547	490	503	228	386	626
AKT2	850	2158	1021	672	988	740	773	1094	624	1012	738	252	451	982
AKT3	990	1372	788	921	1748	1626	911	1244	711	1911	1650	474	1090	790
AKTIP	120	266	198	125	208	232	241	204	181	259	263	175	269	124
AL021546.1	35	282	196	191	235	164	241	155	176	194	135	32	58	71
AL110118.2	51	89	52	50	65	84	86	54	47	52	43	53	115	96
AL121758.1	103	241	107	61	202	90	214	149	144	158	155	55	121	182
AL132639.3	19	33	27	14	35	18	18	24	15	33	30	14	32	30
AL132671.2	51	50	27	17	51	29	16	30	22	27	24	16	29	23
AL136295.1	91	149	79	85	164	103	135	88	97	123	93	53	101	115
AL139011.2	67	134	59	67	145	57	145	102	55	81	103	30	48	60
AL139260.3	194	238	174	139	293	276	174	307	210	239	191	167	355	196
AL139300.1	185	208	98	64	152	88	86	136	59	126	109	45	91	113
AL157392.5	27	56	28	31	41	55	59	30	30	46	32	26	67	14
AL161911.1	58	69	75	60	109	130	53	70	78	132	68	26	126	75
AL355315.1	27	35	30	37	41	42	21	50	19	39	54	15	18	41
AL358075.4	54	71	51	31	62	48	40	44	33	38	30	12	19	39
AL513523.10	29	42	39	21	47	26	12	34	11	56	28	11	10	10
AL590132.1	179	220	151	145	278	200	127	217	106	193	151	69	218	162
AL662899.1	55	137	94	85	132	112	152	101	80	93	116	32	64	167
AL662899.3	243	611	664	521	759	491	578	668	583	723	550	320	501	527
AL669918.1	90	185	103	39	116	74	56	114	63	94	71	18	53	125
AL672142.1	76	119	72	38	102	54	47	78	58	50	67	32	78	85
ALAD	198	291	168	106	128	132	155	214	86	168	123	52	111	330
ALAS1	435	880	562	549	1000	627	810	847	554	645	702	278	621	682
ALCAM	7119	12019	6878	6320	11435	10640	6858	8631	5642	11815	9288	3384	6894	6775
ALDH16A1	61	106	89	28	71	64	55	83	51	33	60	19	25	45
ALDH18A1	645	884	456	519	735	502	455	580	298	751	562	262	610	617
ALDH1A3	15428	25652	15787	12108	21865	16134	11964	16634	9181	24927	19871	4663	9739	14463
ALDH1B1	234	411	299	167	283	273	271	257	128	358	250	90	213	285
ALDH3A2	504	845	603	422	910	716	715	704	435	721	690	330	774	565
ALDH4A1	45	100	43	31	42	28	38	26	20	48	19	11	26	29
ALDH5A1	59	86	75	71	90	70	64	51	56	86	42	22	66	61
ALDH7A1	248	337	226	195	340	191	235	275	120	188	122	89	175	243
ALDH9A1	572	745	500	367	815	479	601	706	410	668	640	316	804	624
ALDOA	2804	7247	5148	4049	7617	3429	7941	4820	5189	3889	4786	2177	4137	4982
ALG1	134	361	277	272	522	308	435	491	247	284	318	114	213	329
ALG10	125	234	151	98	211	101	144	244	134	261	228	92	287	178
ALG10B	259	471	223	188	506	431	285	548	261	642	617	176	473	206
ALG11	286	248	104	57	124	104	60	173	70	254	130	33	101	124
ALG12	247	450	246	267	369	175	284	290	328	227	206	80	202	241
ALG13	563	886	648	557	961	1079	630	910	666	1079	752	318	678	623
ALG14	89	188	202	109	215	159	142	221	166	183	167	76	185	166
ALG2	437	790	701	508	932	724	887	848	810	747	868	408	859	607
ALG3	438	1358	1383	1135	1972	1629	1785	1836	1745	2033	2083	499	1077	1274
ALG5	400	860	778	659	1110	951	1040	1121	841	1284	1144	627	1222	813
ALG6	247	395	317	229	352	520	471	576	328	536	411	225	466	318
ALG8	2546	6142	4305	3693	7452	7732	9912	8757	8417	9410	9169	3447	6280	7362
ALG9	457	801	625	433	927	682	772	814	651	940	837	413	815	545
ALKBH1	150	496	310	288	611	357	679	556	408	504	583	243	478	367
ALKBH2	61	127	88	71	99	117	107	120	109	88	65	52	83	166
ALKBH3	515	963	708	707	1319	996	841	1229	826	852	1005	593	1048	1042
ALKBH4	83	125	97	53	87	44	81	64	69	54	54	28	37	56
ALKBH5	234	643	456	292	565	331	335	476	222	601	471	120	315	497
ALKBH6	70	170	135	132	200	104	163	172	187	86	131	67	109	117
ALKBH7	39	79	80	56	107	51	107	92	104	46	91	28	63	49
ALKBH8	584	920	499	494	873	863	409	607	426	636	457	305	813	571
ALMS1	1809	2235	1431	1394	2506	2272	1119	2243	1165	3104	2166	572	1362	1270
ALOX5	23	72	28	18	26	11	24	54	22	20	21	12	21	61
ALPK1	75	82	59	43	121	96	35	73	25	73	78	17	32	56
ALS2	638	994	626	588	986	636	638	977	729	663	693	252	677	603
ALS2CL	257	310	274	102	250	270	82	214	158	249	222	40	72	177
ALX1	21	60	47	28	25	28	52	47	45	60	33	34	56	65
ALYREF	640	1351	1316	519	1023	507	923	782	667	440	409	331	639	739
AMACR	62	140	75	90	147	99	111	160	75	89	90	55	94	129
AMBRA1	371	708	441	339	681	461	295	450	180	647	524	140	219	435
AMD1	1605	3758	2691	2083	4100	3256	4189	4542	3484	4466	4171	2227	4691	3514
AMER1	157	264	163	124	161	101	103	111	153	189	136	34	116	167
AMFR	177	481	232	247	510	346	325	300	186	402	434	110	240	186
AMIGO2	2886	5170	3218	2437	4984	3740	3611	4110	2674	4044	3589	1762	3735	3131
AMMECR1	638	899	594	713	1137	1073	498	747	604	1467	1025	318	763	616
AMMECR1L	301	555	301	293	519	475	286	338	268	602	324	108	281	270
AMN1	19	62	34	42	51	44	48	47	46	59	76	21	71	56
AMOTL1	5963	8551	4582	4092	7241	5492	3330	5189	2850	7503	5795	1490	3731	4674
AMOTL2	1188	3270	1681	934	1726	925	1017	1887	990	1705	1272	355	802	1709
AMPD2	254	494	256	177	260	181	145	248	122	171	170	46	115	362
AMPD3	317	521	353	420	879	453	268	314	221	676	626	81	231	212
AMZ1	116	185	115	61	126	61	94	105	104	118	88	16	49	119
AMZ2	373	774	652	330	710	413	718	778	464	719	542	394	910	879
ANAPC1	1212	2245	1428	1385	2617	1745	1400	1932	1033	2641	1825	641	1907	1450
ANAPC10	139	285	214	150	326	367	230	307	242	270	268	166	262	193
ANAPC11	482	1014	984	588	1344	733	1551	1207	966	809	1006	410	815	868
ANAPC13	252	584	521	447	747	745	646	706	757	713	625	338	610	467
ANAPC15	293	645	699	338	550	466	583	575	373	272	263	224	511	595
ANAPC16	239	439	477	189	444	323	384	349	259	311	321	229	417	371
ANAPC2	192	493	272	110	118	127	150	259	74	111	80	35	86	281
ANAPC4	299	440	346	253	550	362	442	648	404	513	419	225	507	349
ANAPC5	1117	2190	1368	1177	2272	1875	1910	2088	1588	1741	1857	903	2078	1542
ANAPC7	739	1175	628	512	1012	734	826	1078	537	916	863	350	874	729
ANGEL1	200	281	155	160	211	130	161	206	88	298	199	36	111	196
ANGEL2	395	671	460	355	734	659	658	594	427	595	542	271	662	449
ANK1	47	128	80	63	66	53	27	39	36	72	43	21	46	28
ANK3	489	546	345	288	647	503	247	360	233	675	495	134	388	249
ANKEF1	260	419	205	146	298	290	240	270	186	308	226	130	303	286
ANKFY1	1026	1247	766	858	1542	1167	619	1187	686	1540	1330	368	844	801
ANKH	233	374	192	105	230	153	135	191	122	253	165	48	159	184
ANKHD1	1563	1896	1248	951	1816	1496	667	1315	754	1870	1292	429	1109	1034
ANKHD1-EIF4EBP3	315	443	300	209	440	329	147	278	162	477	302	106	255	259
ANKIB1	1110	1629	962	1082	2018	1569	810	1376	748	2268	1907	504	1065	923
ANKLE2	2091	2648	1383	1076	1922	1362	904	1325	895	1774	1429	435	995	1533
ANKMY1	66	111	58	68	62	23	50	72	26	58	50	15	23	69
ANKMY2	107	239	127	110	250	117	174	180	167	146	142	124	236	203
ANKRA2	41	126	84	97	167	114	135	130	95	189	155	62	153	121
ANKRD1	154	326	213	148	307	183	504	416	396	239	355	214	636	381
ANKRD10	446	662	474	291	560	594	261	584	346	587	425	113	262	309
ANKRD11	861	1619	794	249	355	308	256	602	206	278	218	112	279	814
ANKRD12	1001	1139	826	676	1330	1135	568	772	555	1306	931	317	709	570
ANKRD13A	606	967	567	605	1246	766	479	681	405	1123	945	277	722	509
ANKRD13B	144	279	151	68	135	87	133	175	83	126	151	20	81	167
ANKRD13C	473	744	476	350	665	519	463	436	374	674	512	146	447	357
ANKRD13D	101	240	152	81	101	100	103	189	93	110	92	14	38	118
ANKRD17	1822	2693	1482	1413	2575	1972	1208	1510	1014	2586	1726	631	1348	1860
ANKRD18A	209	228	103	47	140	182	68	126	48	164	133	28	109	120
ANKRD18B	253	265	151	105	256	261	84	189	177	316	189	54	159	224
ANKRD26	238	161	153	86	130	202	130	136	81	164	141	55	139	84
ANKRD27	433	552	348	394	505	389	361	495	297	667	555	160	425	463
ANKRD28	836	1219	680	754	1269	1159	734	861	611	1595	1190	303	729	634
ANKRD30B	234	242	245	152	283	259	154	244	157	254	197	100	213	235
ANKRD33B	266	507	254	208	524	341	164	320	140	450	340	100	227	248
ANKRD36	951	667	565	299	535	598	248	655	374	726	404	157	471	396
ANKRD36B	644	584	475	300	503	557	227	529	222	676	339	123	344	346
ANKRD36C	667	427	445	231	421	533	133	446	235	642	404	124	238	298
ANKRD39	43	113	99	65	132	81	126	76	141	94	97	56	94	104
ANKRD40	780	1588	887	668	1403	867	1046	1222	517	1474	1103	381	920	1298
ANKRD42	157	232	170	72	116	106	79	124	112	142	61	44	77	140
ANKRD44	32	82	44	50	51	40	24	57	28	56	33	17	20	39
ANKRD46	51	178	145	64	134	131	173	124	85	158	179	48	127	135
ANKRD49	311	599	545	336	695	865	573	715	624	674	613	427	655	675
ANKRD50	1575	2036	1024	728	1397	1223	824	1265	632	1668	1151	522	1201	1263
ANKRD52	837	1687	1000	718	1215	786	541	886	384	1529	1213	193	526	748
ANKRD54	191	308	186	109	173	139	205	142	83	191	142	68	122	222
ANKRD6	116	133	129	89	143	121	73	67	49	142	106	25	90	52
ANKRD65	160	353	223	94	159	159	158	172	82	101	166	63	124	166
ANKRD9	94	235	148	100	157	88	139	107	118	178	125	41	108	99
ANKS1A	181	293	216	162	279	125	136	190	118	292	224	58	102	119
ANKS6	302	553	314	175	410	212	206	266	141	391	309	82	200	339
ANKZF1	161	188	128	87	206	106	60	70	58	148	112	43	112	209
ANLN	6570	12265	8222	11086	20203	16364	9285	13305	8620	18941	15572	5799	14584	9693
ANO1	5457	8866	5431	3686	5849	4378	3545	4852	2855	5021	4264	1245	2866	5216
ANO10	113	272	201	223	368	337	269	226	210	356	389	147	230	193
ANO6	1553	2813	1667	1855	3673	2653	1959	2479	1753	3364	2855	899	2649	1666
ANO8	39	135	49	33	35	26	31	40	15	36	20	15	24	53
ANOS1	171	223	163	213	345	161	118	155	93	394	404	67	174	127
ANP32A	1269	2196	1254	645	1063	1015	912	1234	773	801	816	592	1032	1549
ANP32B	1532	2887	2216	528	1015	969	893	953	809	614	494	681	1027	1652
ANP32E	1071	1400	1020	538	928	1052	784	944	611	898	772	400	770	956
ANTXR1	1381	2435	1439	1291	2132	1471	1286	1633	905	2065	1706	570	1117	1530
ANTXR2	1283	1780	1147	1101	1718	1378	748	1187	763	1781	1282	447	976	1197
ANXA1	5767	13401	11087	7813	16748	11180	15641	15348	11866	15386	16457	6697	15157	9186
ANXA11	914	1665	1132	969	1658	935	877	1066	589	1133	1144	344	667	1138
ANXA2	37095	81948	60463	57251	101830	72215	81603	89809	72461	71558	78204	39311	83392	60511
ANXA2R	32	54	59	31	25	41	40	25	45	61	57	22	25	36
ANXA3	1651	3910	3223	2671	4991	2784	4115	4266	3256	4001	4037	1772	3897	3380
ANXA4	284	466	345	226	487	398	427	415	403	331	388	207	522	562
ANXA5	9532	23771	18753	15972	28211	24427	29953	29668	25079	25783	26085	11213	23617	17795
ANXA6	1687	2398	1610	1066	1360	917	690	1293	842	963	713	358	875	1715
ANXA7	389	822	766	560	1016	624	764	831	553	907	785	374	938	718
ANXA8	809	1274	878	477	1144	571	920	903	618	670	557	347	700	909
ANXA8L1	963	1512	924	567	1146	626	1031	1072	710	679	589	401	783	1114
AOX1	59	100	44	56	113	53	62	49	55	119	58	13	85	85
AP000275.2	163	214	123	42	99	74	123	79	77	53	51	41	92	140
AP000295.1	51	136	87	57	166	123	87	100	97	161	155	45	118	65
AP000311.1	536	1252	1049	1109	1779	1568	1241	1356	1582	1670	1519	878	1646	1528
AP000350.4	280	746	760	453	933	420	919	880	591	492	647	240	624	471
AP000781.2	32	87	102	74	119	41	70	113	60	112	124	18	74	56
AP001273.2	102	190	143	140	265	183	178	162	134	182	219	96	187	183
AP001781.3	71	144	133	83	191	102	155	176	155	207	167	83	122	104
AP002495.2	51	78	42	33	78	83	30	108	16	76	51	14	59	45
AP002748.4	26	59	29	11	33	21	24	23	13	31	20	10	14	20
AP003108.2	19	41	30	32	74	28	47	47	49	65	56	10	41	35
AP1AR	195	340	207	124	259	250	257	195	120	304	227	63	219	157
AP1B1	1723	3102	1894	1036	1826	919	1132	1532	851	1451	1174	323	694	1973
AP1G1	959	1634	978	975	1949	1114	1121	1506	937	2155	1901	742	1865	1255
AP1G2	224	273	326	166	235	149	124	223	191	254	163	61	110	115
AP1M1	462	1002	497	451	618	469	513	520	332	465	394	170	266	489
AP1M2	708	1574	1122	1024	1873	701	1470	1028	949	987	1238	451	827	1112
AP1S1	719	1960	1361	892	1524	1547	1948	1435	1548	806	855	704	1133	1937
AP1S2	227	428	349	110	330	237	361	398	244	375	374	217	542	334
AP1S3	229	291	217	133	323	165	170	238	136	329	281	131	246	95
AP2A1	610	1442	766	671	1019	636	631	690	493	835	742	145	348	638
AP2A2	672	1310	676	592	1015	529	557	828	397	912	622	173	402	775
AP2B1	5189	9442	5656	5324	10794	6968	6995	8480	5009	9700	9327	3055	7861	5272
AP2M1	1540	2731	1660	790	1512	800	1663	1460	984	843	784	591	967	1814
AP2S1	513	1621	1455	1213	2077	1259	1916	1886	1543	1825	1854	482	1006	1039
AP3B1	1398	1747	1005	1104	1977	1585	947	1334	866	1873	1727	612	1525	1289
AP3D1	955	2468	1289	663	967	639	578	1056	474	912	754	180	468	1216
AP3M1	1020	1866	1282	1354	2364	2356	1928	2167	1814	2521	2447	1084	2431	1905
AP3M2	224	381	273	186	353	226	309	463	278	347	275	123	322	356
AP3S1	525	1029	755	572	1103	921	1081	1076	725	942	959	512	1029	749
AP3S2	149	305	255	146	287	145	236	224	108	298	290	106	239	249
AP4B1	135	303	194	164	410	145	178	281	268	278	262	78	172	149
AP4E1	453	683	328	374	675	565	368	554	341	746	643	189	562	492
AP4M1	81	161	162	120	214	85	149	180	72	100	149	60	117	104
AP4S1	218	257	227	261	321	381	276	365	299	356	386	231	271	388
AP5B1	309	871	520	269	473	447	290	442	248	499	449	78	137	298
AP5M1	371	875	726	386	1083	785	945	866	752	1072	886	470	942	649
AP5S1	136	294	224	93	241	146	180	228	129	163	144	49	121	157
AP5Z1	290	511	260	195	312	192	215	325	154	426	253	52	92	337
APAF1	500	624	438	374	703	517	249	427	225	619	658	136	350	401
APBB1	157	373	178	125	182	113	170	153	133	167	158	38	114	270
APBB2	238	308	194	192	373	227	212	306	179	326	337	111	229	223
APC	1552	2171	1314	1465	2816	2061	1151	1648	1076	2863	2285	684	1596	1467
APCDD1L	62	124	115	65	102	37	103	84	81	50	93	27	59	73
APEH	532	831	466	448	646	315	485	483	278	449	435	133	269	542
APEX1	1232	2255	1622	945	1499	1013	1822	1339	1347	1032	871	739	1339	1616
APEX2	311	684	583	465	845	467	658	686	416	465	533	238	440	453
APH1A	519	1309	928	767	1636	864	1543	1233	901	1357	1487	353	892	721
APH1B	18	44	32	12	39	13	27	24	30	38	39	12	28	79
API5	2864	5786	3557	3478	5821	5819	4844	5355	4304	4413	4265	2460	5973	4175
APIP	209	410	363	276	507	212	342	315	372	511	471	256	515	347
APITD1-CORT	91	155	140	119	160	109	140	136	98	79	92	87	192	104
APLF	139	227	128	291	313	525	118	224	189	319	272	76	221	119
APLP2	7160	8738	5343	2671	4727	3482	2382	4160	2129	4022	3033	1319	3015	4778
APMAP	1112	1737	994	727	1223	836	940	949	674	968	855	439	886	1200
APOBEC3A	16	75	88	61	208	84	76	70	54	154	102	25	42	40
APOBEC3B	501	1284	1061	1324	2693	2032	1522	1329	1236	2177	2220	742	1458	1000
APOBEC3C	1351	3384	3076	2276	3909	2788	3636	3452	2987	3407	3329	1717	3620	2687
APOBEC3D	18	41	44	27	66	51	38	44	36	66	40	11	19	22
APOBEC3F	116	287	241	151	345	251	289	293	191	269	221	93	248	178
APOBEC3G	518	1492	1196	778	1480	1059	1423	1227	1276	1144	1053	600	1146	791
APOC1	19	28	45	30	112	54	28	57	22	70	60	25	34	57
APOL2	115	168	123	41	80	46	61	66	37	65	80	36	53	125
APOL4	291	292	176	65	115	169	89	162	90	222	105	43	101	166
APOL6	429	609	463	276	712	439	378	454	238	1102	838	106	337	379
APOLD1	108	239	138	125	205	224	117	123	92	271	128	38	149	88
APOO	152	301	258	158	317	220	313	286	250	309	327	214	304	277
APOOL	363	432	320	258	542	606	278	437	303	609	523	169	479	252
APOPT1	326	522	371	404	741	550	629	600	391	619	554	313	628	439
APP	5673	11095	5599	3070	5090	3727	3081	4854	2340	4237	3363	1102	2770	5024
APPBP2	874	1116	709	600	1454	1018	844	1079	709	1829	1436	459	1062	635
APPL1	1114	1601	1027	923	1808	1271	1147	1241	996	1849	1319	540	1322	1328
APPL2	260	409	291	206	383	391	284	369	230	399	296	98	265	246
APRT	244	691	692	495	851	666	839	908	784	788	680	296	530	529
APTX	242	589	429	259	595	349	538	474	367	319	321	250	499	301
AQP3	67	305	212	81	163	103	145	102	61	121	94	18	36	65
AQR	1365	1842	1211	1160	2049	2219	1234	1904	1217	2171	1707	958	1973	1372
ARAF	577	1182	704	445	836	360	853	877	570	608	675	243	516	902
ARAP1	553	1147	570	341	444	309	234	551	246	443	289	78	197	619
ARAP2	559	712	547	469	1009	891	323	645	482	1073	932	248	693	494
ARAP3	284	628	441	271	490	247	274	378	190	436	340	64	162	262
ARCN1	2443	4332	2689	2526	4250	2676	3194	3444	2373	3789	3344	1789	4375	2899
AREG	734	1438	1125	990	1862	1198	1160	1212	1034	1323	1346	468	1011	467
AREL1	874	1767	1102	1194	2079	1472	1283	1633	988	1843	1682	634	1499	1182
ARF1	3207	6360	5023	4534	7370	4430	6994	6200	4875	4766	5400	3160	6749	5749
ARF3	924	2095	1172	852	1394	864	984	1138	714	1465	1047	311	735	1060
ARF4	442	932	800	442	1081	490	974	1042	664	1369	1219	460	919	544
ARF5	758	1857	1418	1139	2073	856	2206	1822	1324	1209	1292	495	1288	1181
ARF6	1537	2335	1530	1365	2246	1892	1815	1796	1212	2320	2091	904	1766	1866
ARFGAP1	346	638	359	169	330	220	196	334	121	274	204	46	155	449
ARFGAP2	479	793	454	365	544	341	336	515	236	399	475	107	224	439
ARFGAP3	300	471	286	385	783	397	352	355	388	511	587	184	560	355
ARFGEF1	975	1248	758	852	1501	1128	697	968	560	1623	1313	324	872	608
ARFGEF2	1111	1634	990	854	1919	1480	915	1368	693	1724	1854	485	958	754
ARFGEF3	484	775	532	488	861	806	537	631	307	1056	931	171	447	406
ARFIP1	510	1045	778	742	1516	1414	1297	1277	913	1289	1158	458	1103	979
ARFIP2	369	706	480	241	519	279	518	424	352	368	305	165	373	497
ARFRP1	149	289	165	73	124	91	92	154	76	55	73	50	72	187
ARG2	86	200	138	139	254	207	178	148	181	212	296	82	249	102
ARGLU1	893	1244	1085	273	612	605	416	786	466	518	396	313	522	783
ARHGAP1	972	2566	1857	1929	2830	1843	2259	1722	1373	2384	1910	646	1356	1498
ARHGAP10	282	369	199	183	302	378	198	297	169	253	237	102	251	159
ARHGAP11A	830	1557	863	828	1393	1445	841	1147	724	1722	1393	386	813	975
ARHGAP11B	71	138	71	26	52	71	12	75	26	51	45	16	34	81
ARHGAP12	403	539	403	365	611	723	406	534	310	829	571	225	519	478
ARHGAP17	492	767	506	491	747	466	413	509	266	774	734	160	322	543
ARHGAP18	1227	2289	1251	1313	2301	2398	1540	2308	1496	1715	1894	1255	2802	1413
ARHGAP19	193	241	197	250	409	316	226	267	121	363	321	86	243	214
ARHGAP21	2149	2833	1795	1631	3003	2699	1130	1857	1203	3074	2479	660	1456	1586
ARHGAP22	78	222	115	82	96	81	92	126	70	81	92	37	31	162
ARHGAP23	989	2401	1264	510	1071	711	673	1221	568	981	772	167	490	1044
ARHGAP24	202	256	165	135	284	143	182	151	91	210	143	84	144	200
ARHGAP26	270	316	200	146	331	215	139	196	84	256	211	69	175	198
ARHGAP27	173	449	279	133	239	134	124	290	106	197	144	42	116	193
ARHGAP29	2885	4563	2586	2637	5101	4842	3570	5049	2846	5127	4164	1569	3989	2596
ARHGAP31	55	45	74	26	58	39	27	38	15	58	49	13	30	49
ARHGAP32	901	1208	890	774	1495	1037	608	1005	614	1579	1186	184	631	697
ARHGAP35	1416	2340	1045	888	1661	1487	657	1164	656	1726	1213	318	916	1037
ARHGAP39	78	179	94	43	62	75	29	111	21	92	67	14	30	126
ARHGAP42	602	824	526	625	1276	784	523	675	389	1258	1001	218	588	424
ARHGAP45	90	294	206	113	110	76	97	171	51	72	97	24	78	212
ARHGAP5	2154	3719	2143	2395	4079	3874	2259	3183	1932	4891	3690	1185	3142	1833
ARHGAP8	110	250	131	144	289	174	178	176	130	162	161	56	156	189
ARHGDIA	8672	18731	11301	5840	8724	6337	10232	9961	7705	6192	5931	2896	4665	11503
ARHGDIB	2956	6770	6003	4374	8193	6288	9107	8824	8036	5964	6177	4544	8407	7140
ARHGEF1	382	885	459	216	365	244	233	350	189	233	236	85	189	555
ARHGEF10	245	394	214	151	267	196	106	220	133	237	215	62	165	217
ARHGEF10L	30	72	40	38	56	10	41	44	11	50	26	12	35	49
ARHGEF11	256	544	297	214	279	230	201	234	110	341	267	61	155	169
ARHGEF12	1460	1955	1279	1147	2211	1894	1096	1518	813	2387	2105	570	1192	1070
ARHGEF16	112	322	161	63	64	90	94	124	88	84	48	26	32	136
ARHGEF18	377	834	438	222	388	249	187	354	191	323	239	51	178	534
ARHGEF19	111	273	211	85	218	119	138	186	86	126	151	34	74	123
ARHGEF2	263	489	336	276	508	343	155	270	222	396	335	76	177	316
ARHGEF26	187	258	130	118	158	146	122	240	132	179	105	64	175	286
ARHGEF28	651	707	475	719	1328	898	368	555	275	1176	969	190	484	529
ARHGEF3	161	284	222	208	371	215	153	196	134	356	257	68	181	166
ARHGEF35	155	340	128	48	61	54	74	98	60	74	60	43	83	155
ARHGEF37	82	222	175	117	252	259	50	112	35	206	225	11	46	74
ARHGEF39	100	143	154	146	338	204	177	231	188	206	151	69	192	199
ARHGEF4	624	854	531	293	447	287	246	640	285	479	306	60	204	639
ARHGEF40	307	776	434	281	434	319	198	505	222	375	319	74	139	441
ARHGEF5	437	1019	481	316	497	320	335	415	245	420	341	101	281	625
ARHGEF7	614	777	465	422	829	607	470	551	312	853	675	203	471	508
ARHGEF9	453	488	383	241	428	361	195	563	197	565	383	155	267	318
ARID1A	2267	3649	2264	1873	2993	2717	1387	2440	1241	2983	2435	729	1589	2046
ARID1B	1378	2031	1219	940	1538	1619	807	1368	712	1816	1325	322	932	1028
ARID2	1070	1405	864	895	1770	1448	797	937	568	1796	1415	434	858	828
ARID3A	33	127	91	26	59	33	31	53	25	68	33	16	20	45
ARID3B	245	417	227	226	264	178	151	221	124	174	174	49	112	176
ARID4A	318	264	213	142	196	200	124	137	156	285	158	73	190	207
ARID4B	892	1048	563	382	753	749	346	755	439	901	655	202	557	556
ARID5B	215	306	165	250	618	414	146	240	172	489	375	122	260	194
ARIH1	1369	1968	1438	1059	1861	1692	1194	1457	872	2593	1513	505	1026	1051
ARIH2	913	1584	1009	646	1397	1174	902	1126	805	1178	745	372	830	1073
ARL1	708	1603	1175	908	1712	1397	1735	1908	1286	1374	1452	923	1747	1049
ARL10	76	85	73	64	62	43	46	71	68	58	40	34	81	72
ARL13B	235	277	275	179	369	304	209	248	132	217	184	113	240	173
ARL14	124	316	402	252	533	389	164	234	222	172	167	90	188	177
ARL14EP	349	501	331	326	505	586	495	599	425	481	473	397	779	343
ARL15	136	339	233	196	423	439	429	370	308	425	505	173	429	258
ARL16	309	653	678	468	782	532	769	690	631	593	674	304	610	652
ARL17A	510	716	521	288	528	622	382	708	348	766	573	219	433	607
ARL17B	177	363	233	143	246	333	206	386	201	318	249	117	252	236
ARL2	396	1089	1017	549	1150	655	1438	1048	925	445	671	337	647	946
ARL2BP	340	714	534	512	805	521	972	993	762	944	789	432	956	791
ARL3	503	997	936	842	1186	1143	1044	1216	1120	786	993	717	1335	1076
ARL4A	182	334	254	188	383	296	263	313	309	350	250	189	437	273
ARL4C	706	998	635	372	746	601	507	724	444	865	664	274	568	645
ARL4D	160	345	167	81	179	102	210	179	151	152	138	67	104	314
ARL5A	1032	1783	1216	1064	2150	2461	1581	1874	1581	2161	1948	736	1832	1433
ARL5B	1110	2243	1451	1547	2831	2961	2240	2504	2005	2981	2759	1053	2250	1179
ARL6	99	183	125	116	188	159	201	231	165	223	254	104	189	132
ARL6IP1	1553	3653	2899	4359	7706	7753	4469	4661	4992	8280	8288	2748	5062	3443
ARL6IP4	518	1008	1057	336	541	563	653	630	630	292	384	221	322	919
ARL6IP5	177	473	270	277	557	395	467	371	294	541	448	221	377	272
ARL6IP6	603	917	694	512	726	885	656	835	619	834	766	513	1115	645
ARL8A	106	356	321	185	454	315	343	229	229	227	350	94	199	204
ARL8B	651	1319	734	781	1483	1338	1156	1022	934	1449	1635	486	1019	903
ARMC1	274	511	429	306	738	537	636	656	436	663	683	234	624	326
ARMC10	257	499	375	238	596	359	568	523	468	590	484	307	651	297
ARMC4	59	81	65	17	52	36	43	50	39	24	54	29	92	51
ARMC5	40	131	64	43	59	54	34	42	38	41	61	14	29	54
ARMC6	154	252	132	116	208	118	163	181	97	151	102	42	78	238
ARMC7	48	82	66	27	55	37	61	50	45	48	43	24	62	43
ARMC8	971	2479	2044	1720	3227	3480	2858	2885	3302	3359	2190	972	2212	1852
ARMC9	185	346	271	159	357	160	305	157	285	320	231	129	228	323
ARMCX1	93	94	81	28	99	74	50	43	96	104	64	27	49	100
ARMCX2	113	138	73	101	141	104	115	125	78	128	150	54	103	111
ARMCX3	174	233	145	148	223	110	136	92	63	168	196	76	152	155
ARMCX5	225	310	198	99	174	148	147	211	122	151	147	90	219	199
ARMCX6	69	124	79	89	156	110	141	162	86	136	128	57	129	99
ARMT1	527	1092	921	782	1191	1132	1201	774	1059	1296	1169	608	973	846
ARNT	448	654	475	410	796	524	410	444	190	703	606	176	429	532
ARNTL	299	470	326	205	447	294	352	333	238	256	312	139	293	229
ARNTL2	2590	3903	2317	2508	5000	3747	2222	3221	1783	5554	4456	1094	3019	2471
ARPC1A	668	1733	1233	1003	1958	896	1952	1716	1229	1405	1359	726	1561	1347
ARPC1B	560	910	613	403	605	394	567	478	393	372	351	221	445	654
ARPC2	3443	7096	5773	4387	8079	5220	7637	7962	5965	6018	6477	3845	8001	7045
ARPC3	1070	3100	3070	1885	3631	2721	2980	3010	2500	3479	3279	1623	2925	2062
ARPC4	1885	4628	3086	2959	5921	2945	5385	5064	4133	3611	4527	1956	4221	3661
ARPC4-TTLL3	125	420	305	230	457	197	434	349	279	321	332	120	340	191
ARPC5	778	1010	813	523	1049	779	909	1012	747	985	830	638	882	953
ARPC5L	845	1606	1233	858	1374	819	1701	1083	1059	790	956	682	1137	1042
ARPIN	267	363	255	101	160	111	124	199	79	214	149	58	131	223
ARPP19	2907	5382	3566	2918	6309	4073	4275	5432	3119	6131	5912	2113	5399	3576
ARRB2	42	174	123	89	186	107	112	50	98	79	129	37	76	89
ARRDC1	118	217	168	178	199	172	138	146	167	189	219	30	72	171
ARRDC2	114	159	151	44	163	49	88	99	51	107	33	20	44	126
ARRDC3	908	2420	1973	1803	5099	3798	1373	1441	1099	1519	1741	715	1732	904
ARRDC4	461	783	473	367	803	494	403	626	370	736	703	197	511	592
ARSA	62	120	121	62	104	62	60	48	87	124	47	18	42	60
ARSB	132	329	170	161	319	303	211	285	103	329	318	102	260	201
ARSD	285	434	255	162	341	178	168	256	133	347	275	89	164	218
ARSJ	44	89	42	16	80	76	47	39	24	39	18	13	49	50
ARSK	95	203	123	80	168	135	131	148	64	189	97	64	167	117
ARTN	213	319	492	221	400	556	294	290	413	273	331	90	88	168
ARV1	126	256	255	159	287	250	335	323	250	303	314	120	273	141
AS3MT	106	145	113	88	162	93	83	163	108	97	105	64	130	79
ASAH1	243	531	565	339	704	463	540	635	352	757	640	366	505	339
ASAH2	67	189	134	96	172	123	272	244	128	177	165	39	159	116
ASAH2B	104	208	169	110	194	185	230	229	151	194	173	98	240	181
ASAP1	3524	4640	2695	2538	4464	4374	2017	3171	2034	4479	3819	1480	2924	2895
ASAP2	1754	2307	1205	1258	2187	1785	943	1451	791	2319	1634	548	1261	1464
ASB1	852	1545	913	626	1407	845	913	1026	652	1183	983	233	579	796
ASB13	37	40	43	17	46	69	39	48	22	41	35	15	26	34
ASB3	558	501	418	241	603	521	334	526	428	662	498	217	507	450
ASB6	307	487	374	158	317	213	261	307	170	300	305	77	178	331
ASB7	254	646	346	343	521	468	402	423	304	834	540	105	260	311
ASB8	181	324	280	198	362	203	335	329	217	422	340	175	396	232
ASB9	55	129	108	50	127	87	122	145	73	74	83	56	97	118
ASCC1	194	454	288	325	559	388	325	442	313	370	437	138	351	350
ASCC2	602	1279	550	431	706	420	437	722	336	523	429	127	391	768
ASCC3	2033	2696	1756	1780	3290	2823	1583	2382	1689	2981	2372	1014	2763	2091
ASF1A	409	704	578	450	926	979	717	763	720	857	936	399	1011	696
ASF1B	682	2143	1282	1318	2147	1375	2425	1658	1451	1844	1467	668	1317	1486
ASH1L	1511	2262	1325	1329	2582	1867	1082	1490	819	2504	1657	518	1242	1196
ASH2L	419	636	412	276	497	376	327	463	380	468	334	172	354	405
ASIC1	27	87	44	18	33	23	36	32	14	38	36	11	23	32
ASL	325	461	297	228	253	140	318	254	152	215	191	60	139	295
ASNA1	226	479	270	160	369	179	443	321	251	178	202	94	223	259
ASNS	69	157	104	102	251	151	182	210	109	235	287	89	138	100
ASNSD1	391	818	796	651	1191	1130	1068	1187	853	1060	1071	512	1253	844
ASPH	5738	6918	4178	2875	5467	4502	3877	4620	2969	5255	4437	2335	4952	4387
ASPHD2	70	184	81	75	130	95	145	71	54	145	125	24	86	86
ASPM	2068	2274	1559	1901	3681	3397	1054	1981	1182	3755	2713	739	2168	1450
ASPSCR1	102	200	93	66	118	52	139	125	70	62	59	29	37	111
ASRGL1	73	76	51	18	34	58	26	89	16	40	27	19	50	54
ASS1	239	571	379	780	1247	1163	470	337	229	1129	1165	209	242	350
ASTE1	111	232	133	124	213	111	232	210	132	265	179	92	254	125
ASTN2	971	598	387	205	463	507	219	545	267	771	450	137	470	338
ASXL1	948	1412	912	647	1243	934	623	905	541	1143	972	260	684	909
ASXL2	1020	1506	923	975	1811	1385	647	976	575	2166	1526	446	1016	933
ATAD1	583	1189	721	729	1353	1434	956	1314	789	1380	1157	505	1148	521
ATAD2	1645	2136	1250	974	1737	1992	778	1457	818	2021	1540	651	1446	1143
ATAD2B	484	384	271	306	518	494	184	350	252	431	319	183	278	311
ATAD3A	340	940	705	155	288	224	253	363	216	206	123	104	245	552
ATAD3B	158	431	277	94	170	138	108	217	119	94	91	64	75	249
ATAD5	1154	1679	993	811	1705	1670	933	1518	1009	1508	1226	473	1257	1303
ATAT1	83	149	112	54	83	38	93	80	73	125	98	53	88	75
ATE1	393	790	476	478	916	680	594	896	579	837	822	310	587	493
ATF1	480	1090	721	768	1287	1100	1112	1338	1073	1176	1104	633	1265	975
ATF2	455	1113	839	864	1756	1421	979	1006	890	1440	1186	475	1187	813
ATF3	153	441	251	430	861	657	80	88	89	156	220	15	88	72
ATF4	1024	2925	2269	1871	4157	1899	2716	2308	1631	1965	2184	808	1797	1486
ATF5	148	284	186	86	139	99	119	142	125	157	151	42	104	183
ATF6	911	1805	1136	1353	2294	1679	1359	1395	1350	2051	1936	665	1393	1330
ATF6B	186	308	251	177	323	141	264	196	172	194	197	84	141	194
ATF7	430	705	468	497	884	621	440	588	351	997	731	227	541	601
ATF7IP	3205	5233	3041	3094	5899	4626	3536	4589	3055	6458	5217	1412	3761	3178
ATG10	68	88	65	51	78	57	60	83	26	143	63	30	87	84
ATG101	186	350	257	185	212	138	208	167	162	155	128	59	120	208
ATG12	434	704	587	412	948	592	631	761	434	896	889	360	896	710
ATG13	894	2101	1250	1250	2651	1337	2013	1607	1323	1949	1989	572	1339	1217
ATG14	300	466	299	214	501	427	298	292	211	455	293	118	271	302
ATG16L1	337	466	292	266	373	230	246	281	183	384	263	96	297	391
ATG2A	211	582	379	192	343	206	202	254	132	368	294	36	87	284
ATG2B	524	707	473	500	932	958	435	656	466	1113	785	208	487	398
ATG3	644	887	636	402	826	679	698	612	557	558	665	580	1068	787
ATG4A	107	158	133	160	298	151	277	234	164	231	252	147	269	200
ATG4B	324	676	455	412	732	457	715	668	508	397	507	193	425	485
ATG4C	119	233	147	109	240	231	201	270	82	235	214	120	212	190
ATG4D	128	316	231	160	268	131	303	172	177	175	199	73	77	172
ATG5	468	804	715	507	1151	882	641	745	652	1149	1028	438	985	647
ATG7	1012	1502	924	1056	1917	1529	1245	1527	1010	1880	1822	543	1296	1126
ATG9A	401	697	562	396	740	493	415	464	269	565	523	99	269	455
ATIC	2125	4583	3363	2513	5119	3806	4932	4950	3698	3943	4294	2212	4875	3267
ATL1	168	345	290	236	522	333	330	460	278	463	411	152	331	266
ATL2	1024	1941	1410	1279	2489	2244	1747	2129	1453	2114	2304	1016	2024	1643
ATL3	1970	3972	2496	2811	4788	3715	2919	3848	2283	4618	4516	1380	3304	2517
ATM	926	993	640	513	996	913	523	832	590	1301	983	284	751	680
ATMIN	878	1625	1030	811	1752	1215	1537	1319	1169	2025	1936	677	1659	1051
ATN1	493	1069	709	347	612	387	296	554	234	444	373	109	243	632
ATOX1	162	250	232	194	408	187	307	287	252	297	319	221	382	266
ATP10D	197	285	162	144	342	131	106	285	110	368	175	99	192	206
ATP11A	1593	2503	1370	1112	1962	1158	987	1492	791	2103	1391	244	699	926
ATP11B	1330	1826	1075	1468	2472	2297	1070	1571	881	2755	1979	477	1237	1165
ATP11C	1600	2604	1699	1320	2455	1918	1387	1864	1135	2638	2053	697	1695	1286
ATP13A1	438	860	500	372	596	304	300	407	224	520	394	131	280	487
ATP13A2	376	1009	633	442	572	358	419	621	326	506	403	148	235	620
ATP13A3	4380	5222	3375	3724	6812	6161	3150	5011	2779	8408	6740	1592	3980	3281
ATP1A1	5183	8368	4986	4204	7676	4649	3625	4578	2328	5961	5122	1518	3914	5070
ATP1B1	1806	3769	2408	2470	4150	3145	2869	2631	2024	4154	3774	1155	2791	2052
ATP1B3	2252	5275	3611	3244	5525	4202	6616	5387	4429	5702	5085	2372	5436	3183
ATP23	34	37	45	26	66	42	28	49	45	68	63	25	35	23
ATP2A2	4016	6465	3962	3409	6168	3930	2516	3851	2003	6202	4605	988	2766	2710
ATP2B1	1755	2296	1407	1093	2296	1872	1187	1296	879	2173	1610	519	1250	1276
ATP2B4	1189	2075	1403	1765	2856	1860	1213	1391	925	3301	2357	464	1073	1332
ATP2C1	1784	2479	1388	1671	2798	2328	1301	2072	1187	2666	2332	803	1727	1503
ATP2C2	92	145	85	22	74	66	39	95	19	63	62	24	42	83
ATP5A1	2341	4926	3479	2811	5445	4073	4293	5009	3669	4174	4306	2176	5076	3583
ATP5B	5640	14888	10158	9078	16452	12149	14460	16022	12233	10803	10860	5937	13904	9447
ATP5C1	695	1415	1514	913	1746	1211	1791	1744	1235	1538	1579	797	1666	1462
ATP5D	420	1390	1051	596	1184	405	1938	1103	702	679	821	232	476	785
ATP5E	795	1270	1121	813	1901	902	756	1367	910	1256	1370	708	1512	904
ATP5F1	2931	8393	7558	6075	9673	10429	10000	9642	9265	9538	9344	3966	6894	6571
ATP5G1	182	872	1109	638	996	721	1035	654	786	831	604	298	527	536
ATP5G2	314	652	645	427	800	331	816	990	691	727	666	357	629	747
ATP5G3	309	772	664	476	850	417	1050	820	629	696	746	327	746	551
ATP5H	782	1555	1249	806	1699	1215	1768	1817	1344	1645	1481	1047	1930	1341
ATP5I	82	179	210	188	243	166	127	188	111	133	124	124	225	199
ATP5J	1537	2366	2388	1286	2700	1587	1605	2475	1701	2438	1797	1259	2613	1736
ATP5J2	523	1381	1600	1091	1781	1666	1615	2025	1575	1302	1290	899	1490	1389
ATP5L	1074	1585	1834	1586	3007	2402	1409	2105	1838	2406	1927	1322	2776	2121
ATP5O	1544	3055	2849	2617	4849	3889	3085	3825	4012	4804	4031	2218	4012	3112
ATP5S	266	285	165	122	214	253	135	201	116	223	224	122	153	246
ATP5SL	436	1141	777	664	1100	888	1054	993	789	779	749	421	894	781
ATP6AP1	422	1315	1019	773	1463	606	1216	1188	919	838	920	294	762	645
ATP6AP2	676	1649	1215	1010	1902	1144	1617	1595	1289	1705	1628	648	1167	1094
ATP6V0A1	327	516	413	312	788	423	327	430	334	459	397	179	460	324
ATP6V0A2	400	625	378	289	506	336	248	310	204	515	381	94	265	334
ATP6V0B	215	610	480	408	851	381	679	634	419	621	663	255	444	342
ATP6V0C	313	810	842	577	993	381	896	869	761	602	723	265	605	501
ATP6V0D1	157	491	382	235	499	306	465	394	324	266	405	164	323	298
ATP6V0E1	307	666	673	553	1039	719	744	712	577	918	919	430	848	465
ATP6V1A	597	1390	878	838	1795	1178	1514	1382	1010	1597	1454	558	1364	1099
ATP6V1B2	451	1327	895	788	1359	909	1147	1214	911	1091	957	383	971	789
ATP6V1C1	564	1136	744	813	1442	1234	974	1292	698	1434	1347	479	1068	769
ATP6V1C2	222	278	193	108	254	107	148	176	63	281	161	77	169	195
ATP6V1D	790	1871	1332	1268	2590	2034	2093	2073	1465	2358	2351	1006	2047	1744
ATP6V1E1	567	1916	1317	1022	1984	1406	1986	1551	1426	1681	1687	737	1287	1158
ATP6V1F	426	1168	1188	1142	1903	1148	1613	1695	1223	1779	1656	674	1163	1256
ATP6V1G1	1027	2372	2301	1923	3387	2350	1820	2442	2455	2757	2541	1114	2220	1747
ATP6V1H	522	754	465	492	1131	722	779	751	401	985	1032	344	863	644
ATP7A	155	222	124	180	319	222	103	184	86	309	259	51	246	117
ATP8B1	572	1045	456	520	770	581	364	480	359	1029	805	178	424	514
ATP8B2	59	115	77	96	115	104	55	82	25	106	65	11	48	38
ATP9A	1066	1672	893	1094	1502	1455	944	1156	782	2003	1415	198	648	880
ATP9B	1741	1409	959	665	1110	1398	512	1236	605	1913	1122	404	925	876
ATPAF1	392	691	509	357	691	538	607	635	399	599	588	299	739	562
ATPAF2	104	182	171	98	219	114	139	182	112	102	113	73	111	170
ATPIF1	236	473	490	301	564	363	371	501	426	442	332	243	563	384
ATR	733	736	564	426	960	898	607	908	584	1111	837	252	880	529
ATRAID	366	971	955	638	1251	1126	1061	1018	893	1003	939	487	980	910
ATRIP	90	154	86	79	116	57	71	99	44	119	47	33	82	67
ATRN	826	1208	835	730	1355	921	554	778	537	1105	1041	233	553	576
ATRX	2624	2938	1779	1277	2334	2725	1398	2125	1016	2976	2162	802	1906	1819
ATXN1	480	818	475	549	935	899	486	541	428	1125	883	173	390	384
ATXN10	732	1472	1233	905	2073	1457	1710	1879	1141	2027	1841	784	1605	887
ATXN1L	379	589	361	321	482	547	286	391	235	537	403	91	250	407
ATXN2	880	1106	857	630	1132	950	711	876	412	1058	930	359	860	658
ATXN2L	1250	2099	1448	852	1520	919	816	1484	596	1335	1029	294	660	1260
ATXN3	1950	3329	2724	1663	3047	2618	2104	2905	1567	3379	2121	1285	2348	2161
ATXN7	758	1026	688	641	1245	1386	578	914	538	1203	982	302	672	534
ATXN7L1	87	129	95	60	146	115	43	97	51	178	128	45	71	60
ATXN7L2	83	121	102	49	88	75	70	113	38	85	49	33	55	95
ATXN7L3	356	811	474	220	480	284	328	378	252	464	372	107	213	450
ATXN7L3B	867	1481	969	616	1122	855	1132	1294	833	1275	1233	422	1110	1095
AUH	354	568	397	224	378	358	201	300	245	282	216	206	211	318
AUNIP	158	345	236	234	316	445	406	375	332	361	401	181	429	398
AUP1	1038	2425	1863	1912	3263	1960	2353	2021	2002	1757	1856	1133	2011	1775
AURKA	530	1342	952	1111	2187	1512	1785	1375	1073	1876	1916	702	1583	1013
AURKAIP1	675	1285	1161	676	1019	724	1058	946	973	734	542	566	698	1215
AURKB	308	904	659	789	1412	640	892	958	804	801	1046	309	763	580
AUTS2	206	338	259	130	193	176	100	176	96	241	195	52	139	173
AVEN	140	225	148	130	193	79	126	126	89	129	147	74	107	214
AVL9	930	1317	829	872	1550	1085	748	990	684	1643	1183	382	865	819
AVPI1	108	255	235	113	218	72	255	153	117	160	81	48	115	114
AXIN1	108	327	209	77	134	93	120	100	53	51	88	33	47	190
AXL	4155	9490	5136	4114	6092	3869	3332	5059	2839	4907	4230	1249	2849	5202
AZI2	126	293	246	158	341	269	283	275	183	409	370	109	341	270
AZIN1	1945	3614	2318	1971	4076	3576	2982	3169	2330	3711	3193	1543	3871	2460
B2M	14156	32349	26652	22848	45429	36555	42180	40987	29926	44469	48187	16749	35189	28744
B3GALNT1	266	651	448	331	782	532	750	686	518	748	712	303	787	448
B3GALNT2	306	488	342	289	420	335	256	331	164	327	265	120	295	316
B3GALT6	150	356	178	145	289	218	238	221	104	172	177	72	139	194
B3GAT2	41	102	81	84	104	68	93	81	39	134	74	49	72	79
B3GAT3	57	158	87	35	80	71	91	119	71	60	40	27	44	89
B3GLCT	366	545	323	437	690	526	502	721	385	774	636	233	651	324
B3GNT2	266	579	393	294	476	566	439	541	279	388	353	289	469	322
B3GNT3	274	593	362	430	655	281	506	438	350	480	502	105	277	289
B3GNT4	87	140	156	111	197	138	166	151	129	184	141	57	139	105
B3GNT5	1236	3070	1925	1737	3574	3703	2880	3194	2081	2904	2535	1309	2753	1991
B3GNT7	72	222	115	167	204	143	116	154	64	259	235	29	41	85
B3GNT9	47	100	73	26	98	63	87	35	32	99	74	20	45	70
B3GNTL1	30	94	51	41	77	22	69	56	29	43	57	25	65	29
B4GALNT1	138	206	121	74	180	100	95	81	57	248	114	49	72	144
B4GALNT2	580	361	287	136	257	362	149	387	209	433	217	77	241	282
B4GALT1	2279	4422	2710	3205	5815	3661	3589	4146	2537	5378	4683	1377	3608	3008
B4GALT2	530	1157	724	508	1103	626	1184	801	724	742	781	251	467	764
B4GALT3	362	634	482	528	708	368	550	565	381	468	419	167	408	403
B4GALT4	246	323	227	219	435	353	246	268	247	368	402	106	236	246
B4GALT5	1202	2154	1268	1787	2708	1850	1083	1540	736	2858	2411	466	981	1237
B4GALT6	113	180	92	127	189	219	164	240	75	189	140	55	138	138
B4GALT7	104	228	139	136	197	73	143	147	124	127	138	30	73	174
B4GAT1	39	103	53	21	83	25	87	50	43	88	35	26	63	60
B9D1	22	55	41	58	84	21	94	64	41	43	78	25	57	38
BABAM1	535	1115	850	486	930	655	933	935	715	481	579	307	536	731
BABAM2	99	315	259	184	301	183	273	312	145	302	320	133	258	278
BACE1	275	478	329	251	415	249	247	440	146	579	393	128	246	312
BACE2	713	1343	812	1046	1656	1174	920	967	729	1689	1469	472	995	1057
BACH1	2888	4902	2677	3442	6815	5112	3065	4374	2393	5840	5070	1676	4364	2838
BACH2	293	437	268	211	399	326	189	203	188	545	261	76	178	254
BAD	256	659	654	484	891	438	893	949	711	636	836	210	456	592
BAG1	363	725	569	233	442	258	437	408	277	482	363	185	357	693
BAG2	118	217	154	103	219	157	269	220	152	217	205	81	189	174
BAG3	367	650	403	372	545	297	418	322	340	450	396	140	323	372
BAG4	1126	1805	1398	1214	2212	2017	1605	2207	1280	2248	1935	806	1675	1416
BAG5	1725	3168	1658	1734	3236	2756	2290	2715	1815	3173	3101	1143	2824	1969
BAG6	992	2149	1350	786	1420	832	777	1099	543	988	1004	226	627	1177
BAHD1	88	148	68	32	52	35	40	85	41	35	45	18	48	118
BAIAP2	494	752	473	249	526	305	449	425	279	450	326	72	228	357
BAIAP2L1	861	1629	889	775	1448	875	836	931	621	900	899	366	884	979
BAK1	145	341	226	197	246	119	296	267	144	228	157	59	103	124
BANF1	1147	3412	3036	2046	3648	1886	4355	4240	2680	2885	2764	1413	2619	3721
BANP	95	159	137	92	134	88	114	139	115	159	97	40	103	63
BAP1	283	635	273	187	267	115	174	304	119	221	227	57	197	340
BARD1	559	1011	619	670	1252	953	650	806	563	1304	1135	374	1054	710
BARX2	170	371	258	158	278	160	299	248	222	176	246	148	258	299
BASP1	600	1585	1255	437	891	539	719	685	642	838	681	390	764	1081
BAX	159	441	369	182	373	180	399	284	273	194	237	119	245	328
BAZ1A	1836	2429	1477	1103	1965	1884	834	1505	725	1940	1507	505	1406	1384
BAZ1B	3187	4564	2182	1269	2169	1895	1282	2421	1097	1974	1404	737	1507	2627
BAZ2A	1029	1873	995	709	1219	584	541	969	495	1226	880	204	489	931
BAZ2B	1101	1306	860	734	1299	1538	412	986	668	1325	1094	295	637	949
BBIP1	39	57	69	29	88	31	52	67	41	55	59	20	71	67
BBS1	54	153	48	28	87	38	62	94	47	83	69	18	33	51
BBS10	286	542	370	209	518	457	551	456	517	584	545	279	555	360
BBS12	32	89	61	28	82	41	62	50	46	88	82	33	48	12
BBS2	53	83	53	44	115	47	64	74	57	110	103	38	104	48
BBS4	85	197	120	115	215	109	145	207	107	133	136	58	202	146
BBS5	210	286	184	37	124	79	76	101	70	138	76	46	62	177
BBS7	358	731	470	436	856	845	688	627	388	630	696	312	747	394
BBS9	103	143	133	146	206	168	197	131	130	174	191	122	210	122
BBX	978	1658	972	822	1621	1370	690	969	651	1470	1318	377	793	753
BCAP29	1454	2603	2028	1798	3318	2771	2835	3858	2573	3479	3129	1672	3894	2764
BCAP31	2190	5517	3877	3318	5500	3879	6061	5546	3828	3477	3627	1933	3880	4399
BCAR1	397	1248	714	338	613	386	410	679	350	432	377	110	304	709
BCAR3	959	1664	1027	917	1733	1146	869	1077	642	1484	1012	393	837	1155
BCAS2	346	802	751	489	1000	586	855	883	629	792	816	372	926	522
BCAS3	330	519	482	315	649	466	473	544	350	615	499	171	382	375
BCAS4	108	177	167	138	197	112	171	133	100	149	175	62	121	190
BCAT1	4305	7247	3978	4908	9064	7859	4570	6951	4324	9265	8609	2694	7333	5029
BCAT2	98	331	205	201	232	159	339	181	198	137	127	48	133	150
BCCIP	780	1615	1305	879	1642	1323	1486	1869	1418	1398	1379	822	1568	1212
BCDIN3D	27	50	58	33	99	84	88	42	65	62	56	10	34	30
BCKDHA	94	198	140	84	196	109	117	70	127	67	80	34	49	112
BCKDHB	101	150	100	91	182	115	163	146	120	143	125	85	139	124
BCKDK	295	712	546	418	862	377	759	662	551	652	692	237	519	478
BCL10	355	719	496	376	783	1068	752	717	651	1014	937	383	857	449
BCL11A	92	153	144	25	97	107	49	101	84	117	78	36	89	73
BCL2	67	82	35	68	86	33	54	88	34	60	52	21	38	31
BCL2A1	386	974	781	605	1240	855	1141	1098	1087	887	1153	458	1049	1114
BCL2L1	809	1792	1124	914	1598	1081	1284	1242	806	1305	1212	540	1068	1288
BCL2L11	412	502	350	288	616	556	252	360	192	733	585	106	299	276
BCL2L12	70	175	141	151	226	137	189	210	188	150	208	47	151	102
BCL2L13	605	933	648	609	1120	802	547	785	620	1105	939	309	694	780
BCL2L2	158	266	157	115	191	190	98	170	77	229	182	49	85	157
BCL2L2-PABPN1	151	301	258	83	190	185	130	214	119	110	116	77	127	178
BCL3	94	234	219	154	383	244	195	183	138	223	227	45	77	80
BCL6	59	157	84	130	301	155	88	145	80	121	97	49	82	50
BCL7A	549	967	450	278	524	314	443	432	227	504	394	110	239	329
BCL7B	382	933	850	498	1135	424	924	789	602	572	623	419	759	948
BCL7C	125	291	234	180	291	191	330	258	232	196	193	112	177	193
BCL9	256	560	247	193	248	203	140	313	127	241	208	55	123	324
BCL9L	1487	4312	2249	642	1182	659	909	1736	747	910	794	275	809	2290
BCLAF1	4851	6906	4369	3022	5447	5240	3446	4642	2490	5359	4100	1954	4460	4370
BCOR	539	743	553	309	531	469	254	454	258	566	458	80	232	387
BCR	730	1885	1089	555	1041	769	661	921	488	1042	847	213	537	1040
BCS1L	274	518	334	255	295	191	354	300	276	222	196	161	309	270
BDH2	289	645	576	484	732	560	660	751	685	781	733	372	592	526
BDKRB2	35	110	70	27	105	34	47	64	25	54	62	11	27	85
BDNF	121	163	103	82	133	79	83	85	89	71	56	89	147	155
BDP1	1751	2512	1431	829	1859	1657	844	1343	830	1734	1319	526	1286	1555
BECN1	427	695	509	323	621	406	461	514	317	429	381	286	531	529
BEND3	157	417	247	181	236	208	206	278	201	305	221	66	217	242
BEND6	55	53	28	16	14	57	18	39	29	50	23	12	37	18
BEST1	564	1718	1659	932	2153	848	686	859	620	1161	1121	358	762	791
BET1	317	643	589	523	808	793	692	820	648	852	778	373	560	565
BET1L	218	472	313	205	361	231	210	278	232	267	226	77	244	296
BEX3	409	877	1036	614	1037	627	603	819	669	595	491	314	661	631
BFAR	341	712	437	343	837	458	629	657	462	688	620	273	668	571
BHLHB9	41	65	22	24	43	26	47	43	23	48	40	16	58	25
BHLHE40	635	1129	635	907	1627	1036	457	357	297	763	595	146	379	590
BHLHE41	51	63	59	40	111	55	25	27	29	45	49	50	50	64
BICC1	59	116	35	52	159	83	31	43	40	139	65	35	102	74
BICD1	308	385	256	142	273	212	190	319	131	276	209	75	144	250
BICD2	694	1921	1134	825	1232	1116	691	1231	555	1369	919	353	665	976
BICRA	64	123	75	31	78	28	50	44	12	40	46	11	41	30
BICRAL	120	216	139	126	234	198	111	114	88	232	198	55	117	139
BID	926	2140	1589	1485	2396	1688	2254	1761	1725	1699	1704	882	1588	1662
BIK	565	1446	1178	1012	2472	1266	1787	1793	1448	2068	2155	529	1142	1034
BIN1	108	270	161	54	98	64	73	111	110	61	76	52	53	186
BIN3	180	343	226	134	211	154	238	221	172	111	105	102	206	260
BIRC2	3904	6877	4238	5075	10893	8414	5627	7401	5090	7729	7391	4021	8448	5442
BIRC3	1387	1974	1238	3184	7198	5581	868	1588	884	2884	2832	615	1473	820
BIRC5	601	1297	1129	989	1825	1151	1632	1624	1150	1342	1293	563	1501	1279
BIRC6	3599	3873	2503	3480	5954	4811	2195	3663	1984	6677	5380	993	3279	2347
BIVM	152	200	107	125	234	245	234	196	142	235	229	82	199	187
BIVM-ERCC5	408	630	354	327	500	454	346	449	271	553	405	151	360	404
BLCAP	1171	2966	2601	1958	3000	2846	3216	3300	3168	2451	2549	1522	2568	2562
BLM	584	901	632	631	1011	1214	596	825	626	1034	732	384	932	690
BLMH	309	451	249	164	333	186	260	243	199	220	197	135	257	323
BLOC1S1	41	113	110	65	118	87	78	97	70	71	55	56	77	61
BLOC1S2	150	296	263	196	368	258	290	330	238	384	358	169	377	253
BLOC1S3	21	32	27	13	52	29	56	49	24	49	29	21	34	48
BLOC1S5	48	76	61	62	129	39	42	44	105	46	69	45	111	60
BLOC1S6	3449	3396	2176	1438	2866	2910	1775	3246	1962	4052	2977	1257	3227	2313
BLVRA	251	479	366	185	430	276	394	389	246	283	285	222	448	315
BLVRB	154	540	434	278	547	250	412	230	372	284	256	117	200	256
BLZF1	381	646	484	488	879	665	751	634	530	1150	820	317	765	452
BMF	165	346	209	133	281	260	117	137	92	233	195	26	41	181
BMI1	384	760	519	391	842	742	654	759	512	628	757	296	573	420
BMP1	321	691	477	268	387	273	217	334	208	337	229	52	144	249
BMP2	304	710	361	1005	1638	1393	279	401	211	757	667	132	292	374
BMP2K	314	351	199	226	438	264	207	377	225	413	352	143	297	280
BMPR1A	531	837	581	508	869	1051	510	718	358	821	809	294	690	583
BMPR2	1252	1787	936	1119	2084	1486	803	1185	482	2347	1924	495	1024	1028
BMS1	1250	1888	1187	572	1134	780	850	1047	618	885	649	378	890	1025
BMT2	103	185	160	153	218	273	183	168	119	267	234	82	166	96
BNC2	1249	1871	965	812	1596	1302	683	1266	740	1600	1228	368	1052	1094
BNIP1	94	216	180	151	337	184	251	284	195	182	199	125	208	253
BNIP2	1986	3136	1840	1492	2874	2724	1845	2260	1651	3097	2544	1098	2523	1674
BNIP3	358	773	519	356	742	552	800	817	664	674	707	421	792	617
BNIP3L	803	1575	965	833	1618	1186	1544	1449	1170	1616	1488	661	1200	1057
BOD1	481	1301	995	720	1556	954	1283	1332	875	1245	1120	527	1063	993
BOD1L1	1088	1557	869	401	863	594	447	894	318	753	703	307	553	601
BOLA2	63	172	183	151	257	158	200	182	168	192	192	77	132	154
BOLA2B	174	380	352	312	564	307	403	424	413	522	435	200	420	350
BOLA3	196	336	371	165	470	289	245	452	236	478	389	272	451	255
BOP1	216	772	407	115	198	124	243	311	163	125	123	66	125	419
BORA	187	397	245	258	688	597	515	452	358	613	675	266	442	247
BORCS7	103	256	154	221	280	223	274	201	164	282	295	153	154	102
BORCS8	114	381	324	192	329	273	282	294	249	143	150	106	150	195
BPGM	120	320	263	284	536	220	368	305	195	333	399	104	265	254
BPHL	35	89	38	53	34	35	45	48	11	74	90	36	57	46
BPNT1	265	802	592	500	889	749	522	662	439	824	679	209	544	674
BPTF	3953	5451	3288	2515	4590	4047	2375	3445	2053	4401	3339	1069	2830	2994
BRAF	833	1220	813	943	1498	1478	627	1095	584	1511	1261	331	818	700
BRAP	566	802	385	467	819	624	469	606	295	679	609	285	579	423
BRAT1	118	312	170	140	294	152	195	205	112	184	190	60	111	164
BRCA1	1592	1897	1077	800	1692	1473	768	1092	737	1587	1315	454	1190	1259
BRCA2	779	886	566	562	1175	1116	398	778	495	1065	851	254	723	410
BRCC3	412	913	556	537	794	626	564	491	356	647	509	271	572	576
BRD1	394	699	437	127	299	202	106	260	171	238	198	43	185	364
BRD2	1696	2438	1561	944	1985	1097	944	1541	768	1488	1229	382	893	1600
BRD3	539	931	481	201	381	329	261	427	188	367	303	114	211	529
BRD4	1084	1964	1275	642	1006	757	660	926	455	1046	780	235	641	1148
BRD7	712	893	609	376	769	667	457	591	434	665	590	318	652	708
BRD8	880	1093	772	544	1044	972	574	886	584	865	669	231	559	857
BRD9	513	1100	628	322	492	361	380	431	311	559	294	114	264	467
BRF1	88	244	106	56	90	83	41	126	53	72	55	23	56	128
BRF2	51	84	83	66	117	120	66	49	52	74	63	16	52	77
BRI3	128	392	285	174	512	232	365	391	264	280	379	131	296	263
BRI3BP	893	1388	870	610	1040	642	708	920	517	1153	901	318	736	880
BRIP1	1507	2004	1354	1289	2239	1694	1452	2205	1319	2217	1936	663	1998	1504
BRIX1	582	1101	897	625	1388	1293	1262	1111	1027	1066	981	656	1441	960
BRK1	4712	11044	10772	9387	15454	16749	14630	14758	12775	17234	13080	7263	11921	14821
BRMS1	440	961	595	273	424	259	473	450	411	271	278	194	291	601
BRMS1L	251	405	225	171	335	342	261	317	228	314	250	185	304	208
BROX	1210	2413	1735	1385	3079	2316	2602	2945	1751	2800	3123	1231	3037	1645
BRPF1	2150	3945	2057	1300	2171	1237	1191	2230	1107	1816	1353	418	1194	2597
BRPF3	296	560	377	231	379	258	271	365	160	408	353	105	250	361
BRWD1	1121	1158	872	781	1522	1439	465	1046	452	1934	1365	332	860	692
BRWD3	628	814	460	572	903	895	314	531	275	1111	855	201	397	394
BSCL2	242	605	579	502	751	700	653	711	605	739	608	271	439	467
BSDC1	467	873	498	390	830	453	560	482	388	830	698	141	263	732
BSG	5023	10731	7197	4205	7086	4574	8448	6043	5892	4329	3942	2612	3760	7226
BTAF1	1269	1493	1073	1001	1674	1997	987	1625	1165	2153	1615	572	1364	1386
BTBD1	1136	1712	1055	931	1911	1559	1379	1254	962	1726	1730	658	1495	843
BTBD10	1104	2015	1339	1605	2607	1608	1721	2197	1320	2080	1875	881	2318	1505
BTBD11	182	330	205	201	290	170	152	247	162	199	165	61	134	140
BTBD2	190	541	375	203	379	206	324	339	172	350	267	107	181	374
BTBD3	571	910	563	540	1069	867	941	1166	831	907	864	507	992	767
BTBD6	482	1308	886	508	933	613	855	719	679	596	630	285	471	916
BTBD7	1026	2073	1095	1053	1989	1606	820	1379	749	2454	1604	383	847	1096
BTBD8	31	28	21	16	37	26	21	29	18	26	24	11	24	22
BTBD9	96	130	67	95	88	135	76	105	60	164	84	21	39	100
BTD	56	124	89	66	140	122	141	119	69	148	213	78	143	171
BTF3	3127	7097	6325	3541	8685	4043	8169	8020	5490	6594	6599	3930	7841	6156
BTF3L4	431	1139	897	625	1351	1121	1118	1261	1069	1543	1176	555	1145	700
BTG1	1707	2899	2400	2993	5621	4423	2208	2326	1903	3704	3404	982	2450	1606
BTG2	126	231	143	181	369	173	109	111	34	115	158	27	96	81
BTG3	197	340	267	334	591	320	343	344	252	529	430	185	344	214
BTN2A1	305	368	227	218	289	278	166	320	122	280	155	71	170	249
BTN2A2	97	111	85	50	115	102	60	81	54	99	77	33	72	79
BTN3A2	61	111	60	39	81	101	39	26	32	62	91	29	64	40
BTRC	207	357	224	226	350	231	205	350	116	334	287	110	252	209
BUB1	829	1424	877	1160	2157	1496	1235	1441	983	1795	1825	669	1734	1185
BUB1B	842	1263	726	546	1113	752	494	674	382	956	682	325	843	814
BUB3	1881	3716	2978	2907	5281	4312	4171	4418	3862	5156	4548	2275	4637	3562
BUD13	295	518	277	203	363	261	296	241	230	263	201	109	269	324
BUD23	533	953	726	503	701	550	776	583	523	469	397	355	663	701
BUD31	816	1606	1452	1112	2072	1571	2134	1941	1723	1755	2037	960	1983	1894
BVES	183	323	203	128	293	248	175	187	100	390	233	88	202	119
BX088645.1	103	177	151	56	87	52	42	63	34	72	46	17	52	95
BYSL	123	478	253	193	348	202	261	224	144	255	185	84	147	190
BZW1	8085	16345	11868	10945	19420	14905	16419	19133	12251	17454	16678	9122	18836	12969
BZW2	599	1557	1373	931	1876	1036	1421	1651	1061	1537	1547	622	1588	969
C10orf10	22	73	45	48	83	30	33	28	10	21	36	10	26	18
C10orf55	89	138	112	85	240	142	63	61	68	79	72	27	55	54
C10orf76	163	255	214	169	278	204	204	240	135	280	163	81	205	116
C10orf88	90	229	131	128	217	181	170	241	124	175	286	46	205	114
C11orf1	69	139	91	60	83	79	74	139	43	134	78	74	130	134
C11orf24	368	972	958	651	1164	510	842	857	784	851	634	294	692	626
C11orf45	44	54	55	46	53	63	29	19	46	90	44	12	45	37
C11orf49	129	252	271	198	325	191	189	242	185	262	258	108	243	198
C11orf54	178	326	231	165	424	357	290	311	300	508	404	150	336	268
C11orf57	423	648	540	356	548	658	439	740	429	674	527	300	593	614
C11orf58	1943	3820	3383	2275	4159	2893	3764	4397	3233	2988	3270	2113	4431	3046
C11orf63	58	127	118	38	84	49	74	131	57	84	54	18	51	104
C11orf68	389	1041	719	375	655	414	717	661	543	438	441	142	265	586
C11orf70	26	142	86	43	100	70	69	102	93	70	83	12	87	95
C11orf74	177	339	307	182	479	234	273	299	331	353	280	208	363	239
C11orf80	118	208	126	157	206	139	118	151	85	220	180	57	163	188
C11orf84	175	471	315	91	196	60	291	324	125	151	91	51	168	281
C11orf95	95	249	147	80	131	83	134	119	62	144	114	19	73	174
C11orf98	101	234	253	231	253	162	254	240	220	231	136	110	243	211
C12orf10	158	428	367	294	440	281	440	332	315	217	198	113	211	258
C12orf29	422	633	615	602	1108	1045	716	816	611	991	943	543	1108	638
C12orf4	422	827	513	517	1073	866	757	907	640	1049	939	469	816	744
C12orf43	187	349	151	68	143	161	168	116	144	156	123	74	142	266
C12orf45	3666	2443	1699	1034	2005	2065	1094	2377	1279	3435	1871	802	1836	1804
C12orf49	410	605	358	370	510	496	330	451	163	758	590	187	408	341
C12orf56	85	143	83	97	255	216	116	252	103	169	134	77	160	88
C12orf57	198	449	532	370	699	387	551	612	495	520	474	248	513	435
C12orf60	42	26	17	35	80	84	71	79	48	82	84	22	73	70
C12orf65	561	611	380	186	372	305	219	510	207	478	280	136	266	394
C12orf66	154	246	193	132	331	170	304	288	227	313	295	169	324	244
C12orf73	80	118	121	88	93	145	23	111	86	132	95	21	96	82
C12orf75	485	1071	1429	808	1615	1112	985	1298	1106	1515	1287	704	1534	1342
C12orf76	138	190	158	96	157	102	101	238	90	159	121	53	90	110
C14orf1	179	479	440	374	622	413	651	504	339	744	552	260	558	457
C14orf119	495	1233	803	734	1450	1059	1307	1397	1053	1358	1406	616	1229	913
C14orf132	19	35	31	21	43	11	13	23	16	63	29	11	17	32
C14orf159	107	141	113	70	200	96	93	129	95	194	103	46	76	88
C14orf166	3480	5818	4823	3428	6571	4836	5001	6059	5842	6320	5307	3123	6090	5162
C14orf2	372	905	827	475	1027	578	730	1019	601	764	623	432	836	521
C14orf28	20	56	16	13	56	75	14	44	37	60	54	24	32	39
C14orf79	62	149	82	28	80	80	63	117	49	70	66	17	51	65
C14orf80	53	143	119	38	97	30	68	107	29	42	56	24	41	117
C14orf93	63	71	77	60	76	30	41	28	61	104	59	20	30	81
C15orf38-AP3S2	53	152	96	50	154	58	104	103	57	107	94	30	82	46
C15orf39	448	920	763	535	917	453	455	591	274	785	620	121	270	471
C15orf40	491	728	471	207	317	259	228	456	245	379	315	105	236	458
C15orf41	285	536	427	341	702	476	593	585	612	634	495	243	509	404
C15orf48	3680	13110	12175	21982	34471	28146	12299	11289	10550	40884	37158	5078	10178	12271
C15orf52	1209	2650	1491	392	773	464	584	1488	699	780	512	241	590	1966
C15orf57	94	136	111	81	169	173	154	205	195	219	160	74	176	148
C15orf61	47	94	69	63	127	79	104	126	98	58	49	48	83	89
C16orf52	138	187	118	128	207	156	103	157	89	271	251	69	147	175
C16orf58	149	339	222	88	210	102	154	161	98	125	155	51	140	141
C16orf59	31	83	56	38	33	22	40	62	28	22	16	16	17	25
C16orf62	126	341	181	140	360	214	201	208	116	301	322	83	168	194
C16orf70	134	244	210	180	310	211	309	288	204	293	226	87	313	157
C16orf72	1088	1670	954	881	1801	1426	872	1178	666	2183	1809	391	745	966
C16orf74	69	129	95	47	75	25	110	74	89	49	64	47	79	84
C16orf87	71	119	117	46	94	108	104	147	50	112	68	73	96	107
C16orf91	15	58	72	22	41	57	83	37	21	43	37	23	22	42
C17orf49	73	198	205	125	278	146	287	276	202	222	218	51	127	188
C17orf51	46	58	49	12	29	32	40	41	20	25	37	13	26	116
C17orf53	94	221	180	164	344	98	207	142	147	240	193	55	137	94
C17orf58	107	202	159	122	240	89	220	152	112	193	223	102	172	173
C17orf62	222	561	377	280	596	314	486	322	324	401	346	99	233	311
C17orf75	287	515	397	268	706	385	524	678	426	474	489	271	591	334
C17orf80	328	621	378	267	511	401	491	649	377	510	522	272	550	413
C17orf97	58	193	162	63	148	140	178	137	175	61	50	45	107	105
C18orf21	81	134	159	78	166	90	118	114	99	223	154	107	164	104
C18orf25	723	1129	596	667	1305	959	886	1107	537	1623	1407	366	904	710
C18orf32	123	184	174	184	295	139	213	215	128	327	333	78	219	144
C18orf54	174	221	115	137	386	241	163	243	211	364	328	87	135	168
C18orf8	231	522	290	311	613	327	384	368	290	393	347	200	331	391
C19orf12	130	153	122	74	144	31	136	169	73	211	99	67	141	127
C19orf24	103	291	261	177	351	162	346	299	295	118	223	98	205	272
C19orf25	82	209	143	77	154	111	166	139	113	91	120	36	74	98
C19orf33	1346	2319	2091	2340	3862	2408	2543	3267	2965	3050	3000	1737	3323	2584
C19orf43	1021	2014	1747	822	1421	945	1380	1170	1118	691	696	582	978	1567
C19orf44	90	192	119	61	147	27	61	114	65	107	58	22	64	151
C19orf47	178	346	269	121	196	215	274	227	229	225	178	61	173	257
C19orf48	398	1070	814	636	1072	589	1141	806	677	677	790	327	648	736
C19orf53	405	901	1344	643	1423	748	792	987	831	887	728	399	757	741
C19orf54	36	70	44	28	82	62	59	51	54	82	52	14	33	47
C19orf57	37	80	43	19	35	71	31	38	34	45	29	10	16	68
C19orf60	62	192	155	42	122	92	105	106	98	90	82	60	69	83
C19orf66	106	160	108	64	68	64	86	105	57	86	60	59	59	107
C19orf70	157	485	391	517	713	518	638	604	486	648	463	123	320	361
C1D	199	411	347	256	540	479	352	462	387	479	299	287	453	245
C1GALT1	316	450	357	328	593	505	402	360	305	596	507	206	534	355
C1GALT1C1	129	186	153	117	218	231	268	208	203	225	240	146	293	227
C1orf106	341	829	518	480	830	477	445	516	284	858	725	138	276	298
C1orf109	99	201	144	68	208	46	109	102	79	94	112	57	112	126
C1orf112	268	501	407	348	834	563	520	536	352	857	607	318	674	409
C1orf116	1464	2754	1867	1736	3022	1915	1530	1945	1128	2771	2495	373	920	1095
C1orf122	178	369	396	277	567	311	421	466	353	351	548	129	257	260
C1orf123	289	576	528	368	644	536	658	655	472	563	465	338	548	530
C1orf131	94	203	135	109	145	100	107	151	88	85	102	128	241	127
C1orf159	96	196	166	102	211	145	170	165	145	165	213	71	80	124
C1orf174	351	727	545	354	726	498	835	987	643	484	559	448	845	684
C1orf198	406	756	532	342	634	420	517	587	317	652	640	149	378	663
C1orf21	39	38	40	22	46	46	38	27	34	61	24	16	23	33
C1orf216	86	125	106	33	59	37	72	81	29	31	19	17	35	88
C1orf27	399	638	480	374	742	584	483	685	426	635	445	276	614	458
C1orf35	46	156	144	25	43	119	72	69	65	26	25	48	38	121
C1orf43	1351	3801	3184	3223	5208	3185	3831	3844	3845	4473	3655	1542	3258	2990
C1orf50	30	100	102	85	131	76	157	116	69	133	106	37	71	106
C1orf52	148	295	291	222	387	296	310	357	275	319	344	143	361	225
C1orf56	34	79	44	36	93	49	53	68	37	39	82	19	52	77
C1orf74	1205	1948	1073	1628	3383	2559	1042	1665	805	4076	3157	406	924	1141
C1QBP	1565	3220	2698	1963	3678	2228	3833	3190	2098	2143	2284	2039	4383	4184
C1QTNF1	366	769	518	498	812	540	390	494	324	522	422	112	250	401
C1QTNF6	57	87	80	113	176	73	125	69	42	134	91	35	67	46
C1R	186	413	200	189	381	394	242	218	109	345	280	57	95	174
C1RL	113	171	160	70	151	107	82	85	105	133	106	36	80	147
C20orf194	148	219	119	117	242	87	82	134	49	169	152	35	89	88
C20orf24	541	1198	1280	994	1504	1138	1549	1546	992	1388	1505	585	1157	1092
C20orf27	422	952	730	369	654	388	1110	624	694	300	349	289	380	633
C20orf96	40	60	80	38	65	61	52	87	51	33	35	27	51	61
C21orf2	39	137	49	14	66	10	37	49	62	32	50	18	25	65
C21orf33	43	88	58	36	70	35	86	59	39	60	56	26	60	90
C21orf58	75	116	79	22	68	63	52	77	42	73	83	19	36	57
C21orf59	452	626	441	201	331	223	288	246	261	203	189	231	319	484
C21orf91	447	1198	972	1021	1483	2138	1306	1545	1121	1612	1418	599	995	803
C22orf23	84	141	60	65	57	20	27	59	14	72	48	18	41	86
C22orf29	362	579	325	260	380	262	261	476	194	466	377	119	337	361
C22orf39	176	350	270	183	309	264	310	299	250	310	243	87	253	202
C2CD2	119	207	163	156	294	195	118	196	91	311	212	39	140	180
C2CD2L	84	138	108	52	95	74	52	99	59	108	89	33	45	92
C2CD3	1375	1798	1197	875	1694	1275	781	1325	877	1822	1409	410	1056	1233
C2CD5	432	828	506	480	805	819	483	657	576	891	728	253	763	491
C2orf16	52	35	46	34	74	25	26	39	22	110	91	14	16	36
C2orf42	70	161	129	62	189	126	134	175	126	213	184	60	139	148
C2orf49	318	657	448	378	760	582	583	664	439	764	707	344	713	583
C2orf68	400	619	375	217	509	302	668	503	433	431	446	213	474	593
C2orf69	215	315	220	211	240	403	214	318	183	422	408	154	388	258
C2orf76	14	30	29	18	42	35	17	34	34	23	41	52	34	12
C3	9187	16650	10373	13303	19751	14022	5373	9943	5438	17873	13488	2008	5022	8095
C3orf14	54	65	77	45	62	13	50	44	50	84	79	78	96	100
C3orf33	12	34	22	23	42	39	20	27	49	46	37	16	47	22
C3orf38	386	697	669	601	1049	959	977	895	666	1129	1102	378	921	685
C3orf52	179	260	163	146	358	191	206	208	154	276	240	85	235	148
C3orf58	122	159	104	126	180	160	130	142	130	163	160	60	163	149
C3orf67	255	335	248	338	564	477	312	364	356	493	533	122	327	312
C4orf19	111	140	86	127	182	118	49	137	82	167	214	47	69	117
C4orf3	90	186	223	132	302	138	211	199	214	310	238	105	249	137
C4orf32	2547	1858	1174	621	1444	1632	701	1841	906	2337	1423	472	1363	1257
C4orf33	55	110	48	56	117	81	88	100	119	92	141	38	121	55
C4orf36	233	323	223	149	294	310	302	286	215	399	322	136	288	281
C4orf46	928	1871	1570	1193	2261	2350	2075	2536	2105	2460	2253	1413	2594	2073
C5orf15	613	1842	1544	1399	2251	2240	2388	2133	2357	2852	2336	821	1775	1372
C5orf22	496	1273	1005	904	1557	1323	1558	1604	1159	1864	1572	725	1539	1119
C5orf24	448	628	445	366	756	690	417	670	466	829	739	239	709	407
C5orf30	404	903	976	533	1077	1060	1143	1120	924	1226	971	424	860	579
C5orf34	222	326	286	330	607	614	442	334	479	726	543	197	309	335
C5orf42	950	979	759	785	1244	1498	574	938	558	1721	1149	312	828	606
C5orf51	682	1502	1170	1034	1957	1607	1580	1812	1280	2316	2051	805	1755	931
C5orf56	160	157	128	62	141	133	92	112	120	173	128	29	75	78
C5orf63	126	191	126	71	156	218	146	217	125	178	151	110	201	175
C6orf106	345	883	479	448	762	530	353	551	332	871	701	152	281	518
C6orf120	186	413	277	227	434	392	302	484	390	523	376	124	347	175
C6orf132	247	627	362	333	643	382	415	606	310	600	546	154	289	418
C6orf136	43	113	115	103	112	72	135	136	84	74	103	28	66	54
C6orf141	92	113	106	23	25	37	43	45	23	37	18	18	75	112
C6orf203	115	214	181	116	194	187	164	235	154	191	177	121	221	179
C6orf47	34	114	73	28	49	48	33	44	22	69	41	10	38	51
C6orf48	109	303	264	128	332	175	244	256	147	236	181	77	242	230
C6orf62	1332	1859	1130	1146	2031	1796	1396	1653	1038	2561	2226	683	1224	1458
C6orf89	354	739	640	441	862	666	624	645	377	982	759	232	572	483
C7orf25	165	329	199	131	232	228	169	309	123	310	249	126	319	169
C7orf26	199	362	276	246	377	193	327	314	215	269	326	107	333	306
C7orf43	86	119	122	60	165	57	84	104	65	79	116	26	73	108
C7orf49	566	1081	549	423	702	446	675	724	506	431	356	257	506	566
C7orf50	435	911	839	311	601	335	678	662	589	439	439	245	371	816
C7orf55-LUC7L2	201	280	176	89	159	115	103	156	94	94	97	40	112	202
C7orf73	468	849	751	564	919	630	707	1028	621	992	892	537	1061	714
C8orf33	401	758	407	287	666	377	602	477	392	587	438	194	454	529
C8orf37	42	49	64	58	69	61	54	59	81	131	76	31	75	88
C8orf4	39	65	78	98	340	193	27	30	41	84	65	23	56	26
C8orf48	66	126	86	55	91	84	152	151	179	56	83	54	122	108
C8orf58	51	97	53	49	59	11	67	55	49	49	29	21	39	65
C8orf59	412	555	404	311	553	460	497	574	333	572	556	446	737	623
C8orf76	87	129	120	114	225	135	138	140	121	160	135	101	173	118
C9orf116	40	85	106	55	102	105	105	95	96	79	81	64	95	72
C9orf142	76	136	147	70	122	45	114	124	131	43	30	39	72	130
C9orf16	147	397	431	359	640	449	585	504	479	641	714	115	292	278
C9orf3	216	206	247	83	232	191	182	243	162	211	210	57	211	138
C9orf40	97	247	224	111	241	233	323	179	175	247	203	127	258	141
C9orf64	201	228	188	149	194	145	148	191	143	110	124	85	162	157
C9orf72	305	519	524	364	636	674	570	637	557	716	693	289	656	428
C9orf78	553	972	674	309	471	360	349	425	357	400	262	222	444	612
C9orf85	94	119	78	60	140	76	83	119	118	85	133	46	122	50
CA13	57	113	82	89	96	95	111	81	66	170	145	43	68	41
CA2	79	193	199	204	399	204	241	208	148	284	311	68	119	79
CA5B	87	153	78	92	136	47	87	104	78	158	88	56	126	167
CAAP1	157	282	186	92	178	145	125	124	121	198	137	74	121	320
CAB39	1883	3155	1902	2047	3795	3118	2242	2774	1785	4248	3766	931	2205	1872
CABIN1	535	832	475	401	524	317	274	445	222	550	413	41	287	468
CABLES1	325	530	342	239	412	230	256	311	203	305	231	96	333	361
CABLES2	144	285	187	119	292	129	127	112	97	275	215	59	153	195
CABYR	145	274	300	301	444	354	377	241	328	404	426	159	315	290
CACHD1	318	425	293	296	514	323	159	318	211	496	399	88	240	233
CACNA2D1	34	31	24	46	70	45	24	42	18	86	80	19	60	21
CACNA2D3	40	77	51	106	70	182	48	71	61	98	133	17	49	50
CACNB3	141	332	199	102	202	74	167	156	114	163	123	40	76	157
CACNG4	18	80	24	47	83	63	56	27	19	71	59	14	17	39
CACTIN	112	491	329	70	141	74	120	290	150	65	126	39	64	278
CACUL1	670	1080	606	602	1248	818	665	696	414	1648	1312	252	808	636
CACYBP	1867	2737	2197	1556	2869	2533	2673	2818	2528	1857	1954	1806	3415	2416
CAD	828	1363	748	616	927	637	407	847	329	849	696	184	426	805
CADM1	64	177	88	146	181	216	87	107	55	150	143	46	68	89
CADPS2	53	48	39	36	86	94	39	64	25	99	135	12	48	29
CALB1	78	203	176	76	176	62	101	127	92	137	109	54	116	113
CALCOCO1	129	308	193	93	195	111	86	204	94	196	177	35	68	130
CALCOCO2	386	685	503	409	743	495	612	641	445	668	600	279	857	483
CALD1	1809	3293	1991	1906	2858	2917	1722	2279	1288	3997	2630	931	1734	2186
CALHM2	102	255	194	136	287	140	167	151	153	151	286	43	67	161
CALM1	4315	8872	7103	5966	10532	9407	9022	9197	7254	9750	9568	3887	8527	6570
CALM2	5311	10426	7531	6767	13360	9578	12444	11132	8765	13247	14264	6875	13811	8815
CALM3	1326	2465	1599	840	1455	991	1695	1334	1143	1148	1066	622	1125	1794
CALML4	41	74	63	29	41	53	40	64	31	101	43	16	43	36
CALR	9664	15523	8362	5235	8250	6080	7297	8306	4830	6271	5924	3045	5618	12320
CALU	3793	6403	3623	2963	5481	4437	3753	4834	3183	3912	3387	2642	5670	4046
CAMK1	230	437	305	305	414	331	414	291	360	355	396	206	268	479
CAMK1D	63	95	73	60	111	47	35	77	39	104	75	14	40	21
CAMK2D	114	230	131	126	307	245	189	228	149	329	261	75	204	163
CAMK2G	362	586	359	298	462	366	308	331	266	376	279	101	227	344
CAMK2N1	666	1581	1351	669	1413	1010	1352	1323	1029	1065	1267	649	1256	889
CAMK4	426	556	327	400	620	532	335	536	207	590	434	168	345	411
CAMKK2	385	642	410	258	516	301	271	317	260	425	308	68	219	416
CAMKMT	32	89	68	28	73	43	78	43	64	90	61	32	56	52
CAMLG	371	665	492	456	803	503	496	563	428	654	546	294	576	409
CAMSAP1	917	2124	1157	701	1543	1046	703	1189	543	1296	1147	314	722	1039
CAMSAP2	1651	2195	1253	1279	2282	1847	850	1540	812	2413	1894	562	1497	1296
CAMSAP3	78	279	155	54	97	89	48	98	47	84	99	19	62	180
CAMTA1	70	140	104	109	144	105	126	145	80	129	94	66	113	99
CAMTA2	102	175	102	85	128	50	93	77	64	152	102	25	65	83
CAND1	2867	4934	3055	2903	5294	5008	3293	4810	3113	4935	4438	1896	5095	2662
CAND2	81	111	62	45	79	57	100	155	51	110	99	19	49	81
CANT1	1003	1949	974	762	1248	713	985	918	520	1293	981	292	792	1368
CANX	10906	14285	9959	7551	13453	10131	6287	9997	5181	13613	10817	4074	9405	9605
CAP1	6276	11902	7297	8053	12432	9894	11337	11598	8915	7844	8585	4972	10737	11862
CAP2	132	236	187	147	245	134	198	223	177	222	127	84	209	238
CAPG	1054	2170	1474	945	1700	928	1588	1251	1009	1110	1068	434	758	1383
CAPN1	1720	4102	2497	1793	2868	1955	1902	2241	1294	2337	1979	460	1018	2097
CAPN10	41	139	80	43	40	22	63	65	57	30	38	10	12	27
CAPN15	147	326	245	91	222	85	113	187	76	141	149	22	52	144
CAPN2	4818	8171	4844	3399	5656	4110	3529	4370	2873	5745	4571	1532	3166	4646
CAPN7	389	561	311	227	561	443	407	454	318	507	512	153	483	391
CAPNS1	1642	4919	3448	1960	3361	2453	2818	2832	2402	2959	2557	997	1659	3003
CAPRIN1	12207	17378	9695	8809	15738	13844	10361	12923	8115	16215	13075	5014	12103	10917
CAPRIN2	452	631	582	200	499	497	267	529	318	370	270	229	620	407
CAPZA1	2381	5688	4201	3488	6940	5817	7106	6598	5508	7012	6411	3012	6374	3877
CAPZA2	850	1528	1325	938	1884	1515	1399	1559	1285	1841	1853	920	1907	1147
CAPZB	800	1662	1043	696	1442	696	1422	879	688	858	981	493	902	1158
CARD10	376	1255	650	246	418	268	363	650	298	398	318	72	183	643
CARD11	496	1589	824	310	378	234	334	550	316	322	300	89	266	782
CARD16	41	53	53	61	83	129	45	77	50	80	114	48	57	92
CARD19	89	193	139	85	191	128	239	156	202	57	113	55	125	172
CARD6	262	428	270	256	325	321	275	263	267	412	264	117	271	398
CARD8	86	136	79	63	141	74	58	91	107	125	109	45	126	75
CARF	71	42	50	55	82	69	34	100	77	111	81	14	84	49
CARHSP1	223	474	356	249	389	302	447	381	298	297	330	163	243	460
CARM1	514	1402	925	559	995	699	656	753	542	854	855	197	469	783
CARMIL1	414	625	347	337	511	401	261	419	199	566	450	111	253	398
CARNMT1	694	1052	713	707	1130	1052	964	1160	825	1055	968	487	1084	947
CARS	461	517	311	245	484	268	247	316	182	342	280	116	247	353
CARS2	379	697	420	366	720	432	504	495	342	521	542	162	479	439
CASC3	1440	2624	1355	769	1484	977	1112	1542	771	1524	1249	413	1010	1717
CASC4	833	1155	702	648	1244	1232	886	815	620	1317	1054	442	965	795
CASD1	260	339	211	203	493	426	362	424	337	573	607	166	442	213
CASK	952	1727	1198	890	1474	1243	793	1059	709	1614	1047	306	753	898
CASKIN2	230	453	296	102	250	100	124	205	94	148	106	42	117	205
CASP1	148	353	246	236	477	451	510	447	432	452	461	178	434	201
CASP10	81	128	128	98	253	114	154	110	75	225	198	31	118	75
CASP2	892	1886	1335	1068	1806	1388	1523	2030	1511	1802	1508	606	1486	1177
CASP3	485	875	666	499	1152	1060	1082	899	831	887	987	578	1212	670
CASP4	665	1670	1402	1207	2669	1315	1899	1860	1448	2056	2242	999	2023	1413
CASP6	313	639	599	504	902	726	590	730	722	651	665	442	942	762
CASP7	158	239	297	279	379	250	360	290	176	337	302	128	299	287
CASP8	264	493	385	245	690	343	437	521	351	537	439	188	488	504
CASP8AP2	638	680	435	233	686	477	280	591	284	672	482	195	479	402
CASR	206	131	84	37	73	95	41	94	48	150	104	28	89	103
CAST	3331	4916	2966	2159	4320	2866	2542	3205	1879	4491	3772	1366	3424	3029
CASTOR2	56	176	86	67	156	97	86	72	40	132	137	24	52	26
CASZ1	173	518	229	159	248	222	110	250	157	226	169	23	109	258
CAT	622	1486	1250	792	1573	1137	1637	1682	1215	1346	1298	635	1560	990
CAV1	6102	12812	9927	6601	13590	10109	14849	15316	11503	13685	12832	8892	18570	12731
CAV2	3209	5969	4307	3677	7074	6723	7284	6930	6467	6828	7141	3050	6772	4637
CAVIN1	2015	5569	2980	1123	1636	1081	1619	2650	1290	1433	1168	487	1387	3313
CAVIN3	690	1445	1495	778	1481	1022	1330	984	1174	884	1103	496	678	1182
CBFA2T2	160	219	201	71	333	207	121	217	142	250	168	60	137	187
CBFB	677	1169	553	427	946	905	563	617	504	1014	792	375	838	894
CBL	800	1246	579	958	1585	1194	688	858	459	1994	1441	357	754	660
CBLB	265	389	262	186	377	264	268	339	205	408	346	126	362	198
CBLC	131	303	179	119	283	162	232	208	152	231	189	61	103	217
CBLL1	532	1324	933	811	1380	1089	1390	1340	1074	1457	1348	659	1360	914
CBR1	1001	2265	1579	1005	1534	1161	1984	1320	1291	1111	1011	646	988	1329
CBR3	162	256	231	155	337	226	267	144	192	154	145	98	153	278
CBR4	344	694	506	271	547	413	526	569	425	635	423	311	686	460
CBWD1	763	1064	1111	485	1028	815	928	1051	850	935	749	489	887	773
CBWD2	167	317	271	180	363	245	247	269	184	172	234	144	259	166
CBWD3	202	223	210	114	239	229	184	250	180	258	216	77	230	182
CBWD5	371	541	412	180	519	467	326	460	379	445	332	217	391	311
CBWD6	297	423	416	257	389	389	273	465	357	301	271	129	351	319
CBX1	2938	3654	2601	1404	2023	1805	1871	2079	1714	1499	1275	1100	2084	2852
CBX2	519	1087	754	359	505	337	396	700	326	564	339	156	325	770
CBX3	2484	4574	3890	2297	4517	4372	4795	4636	3768	3816	4228	2388	5476	3564
CBX4	143	350	241	75	158	110	158	187	114	101	114	57	96	202
CBX5	2372	2793	1587	1939	3369	2458	1248	1765	942	4371	3408	826	1749	1897
CBX6	395	1007	637	346	619	447	261	458	237	632	532	110	232	455
CBX8	75	136	126	14	81	63	65	117	38	35	21	20	49	141
CBY1	81	158	130	55	108	65	115	97	100	50	89	48	86	178
CC2D1A	112	371	202	59	129	62	108	142	74	88	84	41	54	214
CC2D1B	492	893	516	325	525	408	295	510	301	556	468	137	309	556
CC2D2A	252	393	233	162	317	353	199	262	100	283	233	90	164	324
CCAR1	992	1147	699	345	784	601	473	687	537	734	524	317	727	694
CCAR2	540	1005	649	252	539	286	366	649	233	445	337	138	329	814
CCBE1	211	297	178	163	325	271	165	232	110	259	219	86	218	235
CCDC106	28	72	86	45	59	29	71	35	74	40	25	25	38	67
CCDC107	93	140	84	111	145	92	114	92	137	103	63	69	84	69
CCDC112	95	145	68	80	178	171	54	140	67	137	79	88	160	122
CCDC113	63	80	47	20	69	19	67	71	23	35	43	11	46	65
CCDC115	40	168	80	131	137	89	167	161	69	82	116	47	92	122
CCDC117	352	498	318	241	632	381	295	418	227	532	532	215	421	423
CCDC12	36	67	61	27	40	26	38	16	32	32	19	10	40	51
CCDC120	131	245	185	132	188	139	128	189	63	244	199	28	112	134
CCDC122	43	109	83	32	135	61	60	64	48	116	73	24	78	84
CCDC124	451	1054	785	230	295	280	442	496	444	163	227	156	273	953
CCDC125	121	146	118	54	125	117	149	157	89	105	109	50	113	149
CCDC126	86	240	130	126	275	352	201	251	237	270	195	127	229	197
CCDC127	351	554	372	266	472	390	315	453	263	336	349	189	376	388
CCDC130	99	150	106	58	81	84	87	91	98	93	62	31	52	100
CCDC134	51	135	102	71	92	52	91	81	63	101	106	25	65	48
CCDC137	214	495	361	91	96	63	135	270	112	126	63	55	114	327
CCDC138	232	418	262	252	388	340	359	293	307	450	371	221	459	245
CCDC14	1336	1806	1217	742	1424	1658	1101	1607	1012	1712	1451	576	1577	1086
CCDC142	70	101	79	43	62	35	47	49	36	44	50	17	36	63
CCDC144A	959	690	418	249	513	607	199	643	359	929	461	179	465	509
CCDC15	143	154	99	106	226	144	115	129	120	238	167	71	150	132
CCDC150	89	140	86	17	46	79	32	25	38	103	34	38	48	36
CCDC163	23	56	37	34	42	33	62	66	51	79	64	19	43	69
CCDC167	25	56	54	46	70	37	45	95	112	101	96	35	84	71
CCDC168	67	64	50	29	78	81	25	52	34	106	41	35	56	48
CCDC169	454	271	188	84	186	345	114	393	176	479	205	57	239	157
CCDC171	75	45	45	26	87	85	35	90	22	83	76	13	30	35
CCDC174	155	178	113	45	121	103	96	139	59	80	62	54	75	151
CCDC18	246	373	317	246	404	324	225	350	196	354	275	133	289	172
CCDC186	417	461	263	248	443	360	208	301	140	599	384	127	312	260
CCDC190	29	40	60	32	63	70	45	28	51	75	124	47	30	62
CCDC22	110	218	156	46	96	40	148	152	33	43	51	36	68	173
CCDC25	306	780	557	317	754	481	652	729	541	529	586	349	742	527
CCDC28A	69	179	107	118	193	176	143	130	110	152	148	65	141	210
CCDC34	148	203	155	68	92	85	81	145	105	80	75	54	113	177
CCDC43	812	1320	783	506	1031	854	868	842	664	845	794	479	1050	936
CCDC47	2031	2626	1842	1079	1978	1549	1500	1840	894	1725	1154	936	2010	2159
CCDC50	741	918	696	612	1304	813	744	890	548	1318	1111	359	808	701
CCDC51	103	274	462	98	168	165	173	125	171	148	107	34	93	94
CCDC57	132	173	83	17	79	27	54	85	49	67	54	10	34	94
CCDC58	229	381	396	302	549	393	440	550	322	504	412	301	516	387
CCDC59	341	746	558	394	797	552	695	664	561	682	513	349	643	466
CCDC6	949	1582	925	914	1573	1384	1160	1592	956	1976	1664	479	1276	993
CCDC66	144	130	135	78	205	199	111	154	82	150	115	70	176	145
CCDC68	486	923	594	522	1094	945	776	909	767	884	739	459	1008	683
CCDC69	258	475	352	263	525	357	260	308	132	486	430	82	212	387
CCDC71	51	113	68	38	81	50	94	50	57	93	48	21	34	106
CCDC71L	413	682	556	442	964	599	529	528	311	799	630	241	528	554
CCDC73	123	373	329	154	412	97	562	413	301	366	336	67	184	164
CCDC74A	27	73	44	28	59	40	70	54	81	64	44	34	59	70
CCDC74B	47	89	55	33	57	35	59	93	85	45	56	16	55	44
CCDC77	85	176	115	82	224	110	108	124	83	106	117	95	134	141
CCDC80	287	455	290	187	371	292	129	242	210	406	309	56	218	275
CCDC82	532	981	632	368	780	826	733	662	640	750	626	367	728	445
CCDC84	236	360	262	167	215	219	218	238	236	122	168	148	184	203
CCDC85B	565	1130	965	478	847	496	489	673	511	443	368	148	258	435
CCDC85C	514	833	602	414	754	422	473	569	389	716	585	180	406	488
CCDC86	573	1405	881	419	606	424	617	707	416	464	372	244	532	934
CCDC88A	1943	2354	1563	1385	2627	2698	1385	1867	1279	2786	2199	952	1774	1515
CCDC88C	472	1263	712	334	616	423	403	478	387	470	436	149	332	630
CCDC9	73	283	132	20	48	32	69	90	34	17	12	11	39	59
CCDC90B	950	1841	1414	1040	2319	2125	1639	1986	1720	2024	2088	1092	2261	1511
CCDC91	420	448	273	225	428	249	376	409	238	404	376	203	540	232
CCDC92	146	277	184	105	175	119	136	139	123	120	136	78	135	175
CCDC93	1535	1802	1101	996	1745	1372	729	1462	732	1397	1236	375	1022	1209
CCDC94	173	377	265	90	217	205	151	215	113	123	143	66	113	227
CCDC97	323	785	517	326	519	303	390	414	293	415	290	105	250	512
CCM2	166	306	208	96	162	83	108	136	82	107	133	48	99	175
CCNA2	1690	3084	2170	2352	4158	3062	3217	3335	2330	3139	3238	2013	3896	2899
CCNB1	1357	3897	2939	3309	5713	4691	4507	4783	3689	5002	5191	2505	4599	3652
CCNB1IP1	729	1388	1054	970	2017	1608	1647	1589	1332	1586	1508	649	1346	1180
CCNB2	736	1385	987	849	1680	1597	1548	1528	1180	1839	1764	967	1865	1126
CCNC	774	1240	1067	963	1630	2031	1758	1870	1482	1678	1945	836	1917	1190
CCND1	8697	13561	7452	6419	10942	8041	6928	7894	4619	11848	9283	3390	6997	8884
CCND3	136	282	221	139	215	134	231	161	125	165	179	65	79	123
CCNDBP1	120	268	210	188	304	142	225	320	164	196	217	88	228	247
CCNE1	251	470	306	183	318	237	360	293	222	260	268	160	305	329
CCNE2	1085	2272	1981	1187	2428	2209	2544	3034	2487	2427	2157	1147	2423	1800
CCNF	354	708	360	326	535	264	296	450	185	396	353	91	186	420
CCNG1	1058	1919	1482	1152	2253	1828	1949	2163	1587	2258	1789	971	2003	1204
CCNG2	394	792	575	456	766	827	603	659	545	946	852	276	468	459
CCNH	351	657	569	410	965	600	959	795	568	837	905	397	781	557
CCNI	2399	4671	3017	3239	5338	3964	4302	4392	3117	4502	4912	2270	4883	3811
CCNJ	345	485	279	303	578	603	586	473	423	553	411	282	534	563
CCNJL	178	293	204	158	224	157	228	190	85	200	204	82	134	203
CCNK	996	2065	1564	1297	2321	2005	1952	1926	1788	1716	1673	1241	2438	1751
CCNL1	693	1006	829	679	1646	1377	624	940	761	1007	826	405	1116	683
CCNL2	890	984	692	260	559	496	423	851	547	603	501	183	530	760
CCNT1	1543	2186	1389	1548	2684	2663	1454	2214	1528	2944	2368	762	1900	1850
CCNT2	758	1324	894	924	1459	1412	1187	1282	990	1568	1139	516	1171	796
CCNY	426	814	514	470	854	505	582	638	389	710	609	284	571	603
CCNYL1	173	318	245	163	319	238	190	271	139	428	298	84	233	234
CCP110	311	497	266	192	492	319	255	349	219	385	293	164	401	277
CCPG1	350	567	389	279	522	397	275	381	250	407	423	187	431	364
CCRL2	16	39	25	26	63	42	85	58	33	29	37	22	71	41
CCS	111	221	183	67	114	65	132	79	133	112	54	41	62	137
CCSAP	253	356	221	199	357	342	259	395	182	512	368	85	224	261
CCSER2	730	1068	735	888	1637	1628	862	1179	684	1664	1562	468	900	760
CCT2	2246	5077	4274	3042	5852	3386	4720	5260	3475	4578	4584	2313	5519	3474
CCT3	3151	5568	3469	3039	5219	3135	4486	3788	2575	3156	2967	1615	3503	3740
CCT4	1841	3792	2760	2293	4971	3156	3911	4004	3110	3357	3727	1874	4803	2672
CCT5	3658	7401	4892	4334	7590	4198	5352	5720	4097	4631	4203	2435	5644	5101
CCT6A	3873	5983	4056	3267	6335	5229	4861	5925	4132	4391	4659	3258	7719	4351
CCT7	5501	10515	6386	5225	8350	6316	8237	7599	5430	4123	4410	3236	6377	7484
CCT8	8604	18129	12438	10018	18118	17746	19912	18683	16185	14264	15453	9814	19723	11356
CCZ1	883	1475	1348	917	1690	1876	1421	1494	1257	1343	1373	821	1674	1416
CCZ1B	883	1474	1398	984	1701	1969	1477	1365	1254	1408	1373	761	1732	1450
CD109	1841	2307	1520	1527	2889	2274	997	2123	1209	3391	2500	712	2135	988
CD151	1399	3940	2680	1752	3233	1583	3398	2352	2292	1716	1815	563	1034	1845
CD164	1199	2497	2270	1828	3477	2536	2825	3071	2396	4050	3680	1614	3196	2028
CD200	31	93	42	27	76	51	68	53	68	44	63	42	67	67
CD24	5615	12736	10776	9315	17546	14080	14546	13617	13594	20020	20276	6676	15193	9900
CD274	847	1114	842	875	1651	1118	1234	1270	1148	1396	1198	842	1854	1240
CD276	692	1599	996	538	1040	787	772	912	554	980	810	283	647	891
CD2AP	1279	1744	990	821	1463	1634	869	1294	754	1791	1384	474	1058	1106
CD2BP2	166	392	254	133	181	128	176	157	125	140	147	50	91	253
CD302	316	390	308	199	460	430	371	340	370	543	407	163	469	328
CD320	104	267	193	167	263	234	286	222	192	211	112	62	147	109
CD3EAP	189	392	249	105	169	124	146	218	127	151	160	65	199	303
CD44	11422	29371	21337	20133	35978	23762	24450	26075	20695	30788	25856	10540	25838	17718
CD46	1345	2568	2040	2121	3895	3565	2264	3159	2596	4449	3750	1255	3086	2046
CD47	1542	3295	2271	2074	4116	2839	3323	3047	2081	3806	3357	1739	3196	2113
CD55	1289	2680	2017	1992	3786	3683	2317	2720	2070	2972	2637	1265	2735	1566
CD58	306	576	447	452	741	884	469	550	568	886	904	308	667	487
CD59	9988	23968	15687	16352	34514	18745	32522	31089	21745	30432	34518	8042	17703	20198
CD63	1709	3550	2642	2278	3695	2585	3875	3375	3548	1922	2362	1644	3340	3392
CD68	73	184	225	175	434	277	246	274	174	334	399	58	143	230
CD74	454	1374	1097	1069	1943	1130	1324	1275	1264	1292	1396	515	1060	981
CD81	1502	4453	3130	2958	4546	2853	4308	3106	2561	3505	3153	1466	2453	3145
CD82	458	1209	590	321	618	393	435	597	333	474	482	137	293	714
CD83	170	445	334	381	679	436	466	368	194	251	377	123	305	133
CD9	1354	2994	2788	2868	5859	4039	2437	3663	2921	7056	5695	1263	2984	2466
CD99	2595	5350	4197	2698	5443	3365	5028	5135	3486	3211	4022	2611	5036	5253
CD99L2	58	101	80	59	78	94	37	60	35	83	72	23	23	74
CDA	397	1329	1097	1538	2144	1237	1327	1595	1346	1928	1764	456	888	1048
CDADC1	32	28	31	15	40	18	21	38	22	18	27	11	51	23
CDAN1	68	52	36	45	47	33	35	51	31	63	57	11	20	64
CDC123	1258	2560	1739	1704	3139	2927	3136	3237	2824	2866	2861	1668	3462	2170
CDC14A	75	115	86	131	202	143	61	59	62	169	167	63	124	112
CDC14B	458	850	439	596	975	753	389	667	435	1067	876	215	626	406
CDC16	429	802	485	355	761	539	561	648	537	716	595	310	610	544
CDC20	1049	2468	1360	1462	2194	1509	2474	1387	1380	1439	1271	716	1322	1516
CDC23	568	1287	883	900	1537	1153	1319	1375	998	1524	1281	651	1476	1057
CDC25A	253	438	258	171	324	202	199	215	128	251	244	86	238	318
CDC25B	634	1241	794	577	1084	620	636	592	401	989	882	180	424	439
CDC25C	184	313	244	263	506	245	359	430	324	422	374	98	316	268
CDC26	299	666	646	413	661	531	497	564	606	526	402	384	688	470
CDC27	2195	4812	3217	3169	5750	5383	4878	5602	4175	5666	4685	2333	5689	3864
CDC34	247	716	421	302	511	281	541	467	294	286	300	117	246	518
CDC37	1195	3413	2277	723	1084	834	1106	1763	1184	1015	679	370	762	2777
CDC37L1	381	543	445	419	811	660	588	735	570	630	546	388	751	671
CDC40	297	513	314	329	634	569	437	498	252	453	477	295	678	383
CDC42	3414	7648	6293	5222	9763	6311	9468	9240	7582	9310	9005	5083	10739	7287
CDC42BPA	943	1280	756	656	1298	922	641	732	495	1287	1197	291	679	671
CDC42BPB	725	1251	741	539	804	535	367	707	269	725	552	122	353	741
CDC42BPG	116	437	224	88	144	83	49	129	109	110	106	18	56	207
CDC42EP1	474	1257	879	894	1646	945	993	782	724	1081	1351	280	518	823
CDC42EP2	301	670	603	422	868	453	634	643	450	731	722	148	305	283
CDC42EP3	1831	3668	2390	2306	4114	2915	3655	4138	3045	4205	4105	1943	4204	2786
CDC42EP4	287	670	453	225	468	259	367	413	167	391	287	157	250	416
CDC42SE1	490	1017	718	589	1168	626	904	1004	516	975	930	360	918	774
CDC42SE2	973	2314	1647	1695	2757	3168	3241	3124	2759	2907	2762	1454	2570	2503
CDC45	284	667	418	326	662	362	526	552	420	362	399	171	431	479
CDC5L	874	1412	845	741	1238	976	626	929	678	976	827	476	1053	787
CDC6	809	1575	1121	720	1399	858	1549	1371	1106	937	993	580	1414	1031
CDC7	520	1032	686	558	1163	1079	972	1163	1022	997	1065	598	1240	709
CDC73	925	1526	772	708	1316	1229	813	1179	776	1315	1174	579	1067	872
CDCA2	258	582	447	420	994	669	563	712	381	780	737	262	726	466
CDCA3	212	473	500	542	954	439	578	693	598	905	626	218	487	578
CDCA4	473	757	534	297	701	420	653	553	317	489	565	201	469	534
CDCA5	1446	2116	1142	1198	2024	1444	1744	1384	882	1441	1529	566	1226	1808
CDCA7	484	811	689	223	534	354	756	1092	534	385	381	303	738	778
CDCA7L	2159	3380	2084	1210	2373	1806	2425	2238	1274	1734	1782	920	2220	1886
CDCA8	255	645	492	414	916	514	655	647	424	671	600	208	567	393
CDCP1	1193	2270	1418	1701	2861	1832	1441	1776	954	2879	2232	541	1528	1527
CDH1	1867	2698	1709	2429	4033	2772	1226	1676	1077	4147	3791	621	1811	1689
CDH10	27	81	26	52	82	83	78	34	38	66	49	33	47	36
CDH11	66	138	57	84	152	138	35	126	46	149	158	26	58	77
CDH13	553	1184	749	648	1321	815	1144	1205	759	1124	998	423	1086	750
CDH2	3551	4766	2718	3007	5319	4183	2670	3902	2447	4568	3787	1430	3594	3435
CDH24	82	210	133	81	151	86	98	129	63	110	126	17	91	145
CDH3	1728	2998	1610	1729	2921	2030	1571	1877	1307	2312	1886	508	1175	1827
CDIPT	150	359	239	157	233	159	254	170	189	202	159	42	119	174
CDK1	1486	4106	3521	4157	6740	6056	4004	4257	3912	6392	5516	2275	4976	3261
CDK10	138	297	225	77	95	46	93	159	61	137	61	39	38	150
CDK11A	158	372	271	88	152	95	66	203	79	95	61	45	94	244
CDK11B	230	551	392	94	206	142	135	276	146	180	108	75	137	360
CDK12	1433	2580	1565	1247	2308	1308	1008	1584	756	2441	1781	565	1301	1560
CDK13	889	1482	802	750	1431	1089	652	1024	608	1613	1141	265	860	890
CDK14	988	1262	875	852	1667	1451	806	1087	660	1663	1391	366	1010	926
CDK16	1112	2457	1467	1127	1739	1212	1732	1677	1431	1454	1356	573	1031	1573
CDK17	855	1354	751	729	1385	1191	633	908	825	1337	1047	398	1007	842
CDK18	20	68	51	19	66	42	53	18	17	49	33	20	26	28
CDK19	180	396	205	279	382	280	207	257	95	365	438	103	211	166
CDK2	612	1254	998	991	1498	1320	1237	1456	1192	1433	1378	603	1414	967
CDK2AP1	1266	2754	2042	1523	2795	2482	3916	2985	3113	2671	2978	1774	3235	2792
CDK2AP2	132	331	305	192	305	103	331	302	240	266	269	103	234	254
CDK4	787	2051	1344	1126	2162	1128	2453	2015	1698	1298	1706	714	1676	1774
CDK5	330	662	631	581	902	840	772	859	781	576	606	271	638	723
CDK5R1	211	513	238	147	209	165	176	299	145	191	207	76	201	290
CDK5RAP1	340	624	400	363	452	320	364	391	273	314	318	198	317	419
CDK5RAP2	1283	1635	903	525	907	787	369	797	448	875	648	209	510	1015
CDK5RAP3	426	640	378	141	265	145	246	316	220	247	213	67	201	374
CDK6	11054	16514	9201	12645	22453	20762	9118	15348	7840	27074	22160	5485	13057	10254
CDK7	196	371	260	204	430	189	369	388	232	397	342	206	366	226
CDK8	234	352	299	238	450	414	420	433	182	323	452	138	238	243
CDK9	366	734	440	266	421	270	348	383	264	349	297	83	176	310
CDKAL1	7678	12616	7882	6645	13515	11386	9905	13045	8669	11130	10169	4966	12378	9005
CDKL1	82	105	93	61	142	78	70	69	72	139	92	51	102	96
CDKL5	174	181	138	216	317	325	175	208	149	408	385	59	133	96
CDKN1A	1488	4243	2968	4197	7241	3963	3420	3133	2469	3703	4235	739	1595	1850
CDKN1B	411	641	385	323	574	443	270	290	116	332	267	94	235	283
CDKN1C	129	316	278	213	462	238	217	125	181	234	314	37	113	68
CDKN2A	1716	3832	3589	1791	2926	2243	2439	2323	2831	1631	1591	834	1438	2525
CDKN2AIP	238	533	298	236	573	301	343	340	274	378	346	160	385	294
CDKN2AIPNL	188	369	306	225	344	211	369	304	285	303	336	242	515	343
CDKN2B	209	328	229	179	345	226	102	201	122	338	237	61	125	182
CDKN2D	21	36	24	24	41	31	52	26	32	17	30	16	39	40
CDKN3	174	267	257	153	365	283	271	277	269	504	404	201	405	288
CDON	120	167	80	131	206	152	80	115	77	261	134	32	73	101
CDPF1	12	42	67	35	45	32	62	53	41	26	40	15	42	44
CDR2	123	232	153	56	87	78	84	74	52	97	82	41	70	146
CDR2L	110	373	195	163	190	133	158	228	102	253	215	61	128	210
CDS1	451	735	431	415	1109	1045	570	641	367	931	791	351	862	588
CDS2	759	1415	968	954	1522	1330	1185	1476	1060	1610	1477	519	1143	887
CDT1	168	510	370	104	172	109	252	225	211	131	182	49	125	240
CDV3	1912	3089	1907	1564	3001	2470	1995	2658	1196	3217	2481	1181	2346	2088
CDYL	621	910	487	458	817	823	424	626	452	900	765	276	568	812
CDYL2	134	203	130	143	235	176	74	192	93	302	216	48	153	84
CEACAM1	49	110	111	118	311	219	136	140	129	283	295	49	130	104
CEBPB	87	316	350	198	480	199	211	196	135	157	204	66	115	196
CEBPD	51	168	231	164	369	194	126	101	106	87	124	66	80	114
CEBPG	449	758	439	339	671	487	652	612	378	507	515	231	521	382
CEBPZ	827	1621	1105	773	1398	1311	977	1241	742	1190	1017	593	1333	1060
CEBPZOS	392	551	315	215	474	388	329	436	254	622	430	194	464	516
CELF1	1890	3375	1735	1434	2626	1985	1357	2206	994	3133	2245	616	1528	2097
CELSR1	737	1482	870	596	1106	654	439	770	422	1101	733	117	349	715
CELSR2	70	170	125	84	130	80	38	96	30	100	82	12	58	80
CELSR3	235	402	264	182	376	194	104	236	153	311	218	34	112	256
CENPA	123	232	227	221	439	247	309	226	141	367	413	104	302	191
CENPB	185	742	434	105	201	157	226	471	250	201	138	60	155	439
CENPBD1	43	68	41	27	36	36	35	30	11	44	53	18	33	67
CENPC	339	451	279	209	462	450	284	360	317	443	339	156	410	302
CENPE	1433	1367	967	853	1699	1562	564	1032	464	1758	1289	386	1057	672
CENPF	3616	4235	2353	2151	4093	3476	1399	2006	1158	3491	2564	1136	2610	2481
CENPH	216	381	339	242	470	373	436	411	331	581	515	225	461	301
CENPI	314	498	367	387	689	550	472	565	349	832	664	214	527	409
CENPJ	266	292	197	150	294	262	199	224	195	252	159	90	253	191
CENPK	801	1518	1370	1102	1998	2069	1311	1743	1366	2219	1958	1027	1797	1314
CENPL	155	258	176	193	382	359	281	345	208	372	414	117	244	271
CENPM	39	133	86	115	217	141	113	120	139	133	123	59	155	85
CENPN	229	445	317	325	697	448	473	569	419	610	585	316	667	454
CENPO	733	1462	781	701	1410	970	999	1174	876	1089	1301	292	713	876
CENPP	253	417	283	177	402	313	280	351	257	324	210	158	343	371
CENPQ	133	282	195	119	345	229	297	279	242	211	281	105	311	225
CENPS	36	99	59	55	77	43	54	63	39	46	80	63	107	96
CENPT	103	163	91	44	85	140	95	132	59	94	98	26	61	103
CENPU	468	773	580	356	939	591	843	901	629	778	929	426	982	558
CENPV	25	110	98	31	113	74	133	87	120	50	61	57	79	138
CENPW	233	458	336	427	600	430	483	557	511	449	497	326	485	380
CENPX	270	625	576	456	600	437	797	547	482	294	389	258	479	594
CEP104	337	505	323	277	412	304	232	242	107	386	313	107	245	296
CEP120	566	879	488	559	978	838	504	693	355	1050	730	236	535	583
CEP126	55	58	22	29	63	47	24	51	35	60	59	12	76	57
CEP128	623	541	444	265	531	478	219	434	116	404	353	179	390	498
CEP131	140	511	306	35	84	43	60	218	62	51	34	29	98	170
CEP135	220	268	161	139	267	277	136	237	117	271	219	103	242	158
CEP152	574	557	324	221	376	354	216	370	139	342	240	143	307	366
CEP162	119	167	76	104	159	135	137	129	65	163	152	68	176	161
CEP164	168	310	152	97	130	75	59	149	12	106	94	21	70	154
CEP170	2920	3708	2098	2028	4253	3578	1562	2612	1462	4063	2880	1172	2856	2717
CEP170B	246	710	456	217	267	111	181	329	176	332	227	43	145	336
CEP19	27	52	21	10	39	27	27	32	16	24	21	10	35	46
CEP192	779	1167	794	784	1637	1298	898	1108	724	1570	1495	412	1022	705
CEP250	449	933	579	101	218	209	163	332	226	174	118	49	132	457
CEP290	597	475	295	138	480	433	173	405	159	423	275	148	345	283
CEP295	1282	1485	981	989	1765	1828	763	1403	808	1840	1362	635	1635	1095
CEP350	1380	1795	1221	1232	2257	1808	838	1234	856	2148	1509	433	1169	995
CEP41	362	724	501	379	828	656	725	745	453	754	676	277	582	514
CEP44	206	310	229	180	452	438	257	355	348	359	338	142	339	172
CEP55	490	672	460	415	927	640	479	561	386	630	663	303	687	568
CEP57	1131	1836	1147	991	2001	1827	1479	1842	1181	1780	1632	794	2133	1308
CEP57L1	175	250	212	115	356	215	244	281	181	247	225	108	241	219
CEP63	242	300	231	133	183	121	124	179	98	183	119	106	193	233
CEP68	174	231	144	112	131	67	113	234	98	230	180	33	91	136
CEP70	120	207	199	143	357	243	259	267	171	259	210	117	293	141
CEP72	130	212	123	107	171	56	144	156	74	86	149	36	80	167
CEP76	191	292	192	220	442	303	279	276	221	403	269	116	294	202
CEP78	1128	1371	750	850	1304	1268	710	893	686	1414	1071	368	936	828
CEP83	203	248	118	62	134	40	65	115	73	137	94	47	115	123
CEP85	281	342	290	162	297	261	191	346	176	313	210	72	215	357
CEP85L	151	197	136	77	306	263	98	138	51	171	186	91	187	205
CEP89	334	597	494	172	389	217	257	400	234	401	263	137	251	487
CEP95	770	919	530	411	748	749	554	609	409	654	560	318	750	598
CEP97	424	614	394	297	648	572	428	505	290	698	624	289	581	452
CEPT1	358	724	532	339	745	810	820	631	624	680	719	342	703	431
CERCAM	120	361	198	168	299	150	213	213	138	192	200	59	74	213
CERK	681	1213	773	618	1036	776	582	744	329	1026	751	243	597	706
CERS2	1574	3666	2295	2235	3909	2747	3587	3333	2768	3375	3491	1668	3175	3296
CERS5	105	222	142	151	272	134	203	291	138	217	188	54	201	103
CERS6	2033	4007	2365	2438	4502	3482	3450	3552	2397	4936	4545	1271	2621	1937
CETN2	288	615	641	331	663	513	570	652	502	522	563	392	814	723
CETN3	256	418	363	237	465	545	409	525	421	406	426	274	518	341
CFAP20	504	993	964	737	1347	985	1463	1517	1183	1083	1264	580	965	837
CFAP36	223	482	413	273	487	356	369	356	350	392	389	237	512	245
CFAP44	208	219	130	49	216	130	59	188	103	202	154	35	109	147
CFAP54	568	432	344	97	320	279	121	422	168	557	298	87	273	266
CFAP97	483	737	669	378	904	792	724	1048	618	840	778	395	1168	616
CFDP1	144	232	198	125	124	144	71	157	86	130	104	56	94	167
CFH	215	375	238	220	473	437	167	236	207	289	229	96	343	210
CFL1	3548	10482	9940	7325	14324	7285	13445	12702	9699	10702	10516	4378	9100	8605
CFL2	398	873	747	716	1295	884	821	810	869	1168	951	358	986	664
CFLAR	1662	2309	1414	1376	2876	2099	925	1714	929	2994	2312	439	1093	1340
CGGBP1	803	1577	1105	846	1783	1310	1442	1452	993	1804	1748	923	1814	1250
CGN	52	206	127	61	114	78	44	91	39	104	51	22	40	81
CGRRF1	165	311	185	265	408	362	383	445	366	360	405	252	426	335
CHAC1	35	95	44	146	296	233	77	85	63	283	334	12	52	32
CHAC2	59	94	69	85	166	103	72	157	111	127	125	60	188	84
CHAF1A	481	1299	665	206	338	237	244	486	252	179	283	126	285	602
CHAF1B	852	1520	996	626	1292	921	967	1165	917	738	756	553	1172	1037
CHAMP1	723	1404	1004	655	1391	1291	1200	1495	1046	1393	1157	685	1611	939
CHCHD1	64	108	97	35	116	52	59	104	69	96	76	53	120	66
CHCHD2	927	2470	2323	1902	3449	1957	2969	3324	2620	2943	3070	1092	2504	2152
CHCHD3	1261	2060	1360	1026	1858	1064	1763	1648	1356	1149	1210	948	1961	1929
CHCHD4	109	197	188	83	212	172	253	150	120	153	146	100	220	243
CHCHD5	50	135	84	82	116	71	111	104	58	79	88	20	80	109
CHCHD6	44	90	56	12	50	28	72	33	30	23	33	10	31	42
CHCHD7	292	460	399	235	578	403	480	552	384	399	419	227	488	441
CHD1	1797	2349	1469	996	1913	1819	1056	1453	881	2107	1716	654	1490	1178
CHD1L	769	1044	571	366	605	610	457	751	295	429	451	217	446	547
CHD2	1337	1739	1018	519	1020	882	513	913	465	800	650	270	620	911
CHD3	425	1119	673	239	382	402	230	469	179	339	278	63	288	590
CHD4	2637	4274	2389	1277	2422	1723	934	1922	806	1657	1445	436	1201	2144
CHD6	932	1237	662	663	964	802	338	846	416	995	836	172	457	617
CHD7	1554	1791	1039	732	1239	998	606	901	540	1006	794	324	812	850
CHD8	1734	2227	1390	1082	1910	1266	726	1371	755	1634	1296	385	933	1164
CHD9	870	889	522	487	986	1130	339	647	356	954	815	235	505	602
CHEK1	1710	3808	2552	2204	4556	3203	3917	4213	2897	3946	3414	1570	3459	2218
CHEK2	57	172	113	85	215	113	143	160	110	134	101	59	148	62
CHERP	514	953	640	234	392	276	261	469	292	377	238	91	253	528
CHFR	276	438	252	148	303	304	256	225	88	239	230	77	145	218
CHIC1	89	113	93	79	114	62	39	139	97	155	143	43	143	66
CHIC2	146	352	197	267	434	347	271	305	324	310	377	176	312	128
CHID1	367	682	443	363	604	232	523	561	401	462	466	197	362	439
CHKA	260	507	268	239	365	221	347	281	164	298	217	71	192	332
CHKB	106	144	107	87	86	68	111	56	74	83	48	15	68	67
CHM	391	685	471	409	939	671	619	589	493	787	700	326	790	446
CHML	2367	3363	2065	1786	3033	3146	2049	3172	2049	3159	2657	993	2538	2352
CHMP1A	250	416	259	140	352	149	350	284	173	316	268	81	148	274
CHMP1B	558	1211	859	541	1228	769	1027	896	680	757	898	299	865	588
CHMP2A	163	338	282	181	308	188	303	315	305	165	166	101	210	251
CHMP2B	864	1707	1417	1021	2538	1941	2044	2191	1656	2030	2130	1021	2282	1185
CHMP3	848	1350	839	632	1053	815	845	771	653	1207	850	515	1039	1040
CHMP4A	133	261	183	119	236	199	166	156	145	146	111	59	125	179
CHMP4B	595	1318	887	297	458	440	626	643	451	393	410	318	469	1025
CHMP4C	144	250	148	151	331	279	167	250	133	221	205	143	318	179
CHMP5	556	1201	986	712	1466	1221	1327	1223	947	1469	1469	709	1344	878
CHMP6	154	311	214	76	171	82	151	218	87	96	56	55	76	168
CHMP7	227	398	205	129	243	142	161	190	123	256	159	57	120	314
CHN1	104	97	95	31	135	73	59	95	46	43	92	52	85	59
CHORDC1	1352	2116	1655	1375	2323	2582	1727	2073	1599	2054	1840	1173	2481	1533
CHP1	606	1815	1366	910	1967	1083	1751	1670	1193	1839	1703	636	1470	1156
CHPF	435	1008	788	546	1048	589	699	702	512	1013	742	183	387	757
CHPF2	259	423	252	148	277	144	182	335	104	225	185	71	107	213
CHPT1	72	99	79	49	135	105	178	159	79	159	122	68	156	144
CHRAC1	777	1578	1339	911	1835	1887	1873	2031	1546	1854	1785	856	2028	1335
CHRM3	57	88	66	30	61	70	42	47	26	66	20	11	26	60
CHRNA5	193	375	276	156	324	210	289	251	244	259	283	150	287	185
CHRNB1	27	49	32	29	45	15	55	34	36	64	60	25	68	37
CHST10	156	233	130	63	137	128	124	143	80	116	90	53	84	137
CHST11	1177	2524	1541	1379	2477	1980	1395	1472	1045	2005	1539	593	1100	1877
CHST12	217	376	267	105	218	130	132	221	117	219	150	72	139	201
CHST14	176	387	265	171	328	150	387	257	180	248	245	124	194	222
CHST15	513	940	527	606	1188	684	644	869	390	1345	1141	243	515	521
CHST2	61	135	59	81	104	36	28	62	26	68	98	17	48	68
CHST3	92	265	133	121	201	146	123	147	69	167	160	25	69	119
CHST6	62	151	115	35	64	40	27	60	48	69	57	14	23	77
CHSY1	579	732	476	319	484	600	293	531	255	651	442	151	370	416
CHSY3	59	100	32	28	154	96	45	34	27	102	66	22	39	40
CHTF8	687	1725	1354	1332	2360	1808	1769	1683	1371	1991	2038	705	1520	1318
CHTOP	274	438	293	182	315	183	222	367	168	309	182	81	179	323
CHUK	335	503	330	288	561	438	368	514	317	481	399	175	495	357
CHURC1	589	906	657	714	1377	1012	764	970	723	1135	1123	484	1212	765
CHURC1-FNTB	62	225	77	101	236	129	230	170	189	105	129	34	116	161
CIAO1	505	908	548	512	825	496	646	589	533	522	502	271	549	535
CIAPIN1	268	824	592	615	952	694	768	829	842	714	632	350	766	677
CIB1	165	415	394	344	561	349	683	542	568	373	389	183	347	328
CIB2	32	104	45	43	108	25	109	44	40	60	51	47	77	81
CIC	299	778	441	248	435	261	180	306	171	328	316	61	187	331
CIDEB	95	240	128	42	94	43	59	78	48	65	50	16	40	127
CIDEC	19	95	62	62	161	80	57	86	55	64	67	24	33	55
CINP	248	438	463	278	498	340	352	501	487	481	341	278	469	354
CIPC	230	613	346	340	618	457	583	645	444	635	461	176	625	364
CIR1	249	358	351	172	293	270	131	207	185	178	179	141	241	243
CIRBP	643	1189	885	348	551	446	619	671	521	465	431	276	482	762
CISD1	89	166	218	167	305	257	220	286	247	290	216	101	265	213
CISD2	387	935	812	672	1103	982	1131	1108	1152	1163	1154	408	777	784
CISD3	347	808	847	451	838	444	915	798	760	427	559	406	556	636
CISH	29	41	40	27	24	20	21	17	45	14	37	25	16	76
CIT	1053	1359	834	559	1106	846	481	882	504	1189	809	237	594	870
CITED2	278	577	378	333	569	409	276	187	131	364	358	84	169	296
CITED4	28	103	105	75	147	108	95	91	117	134	136	25	54	42
CIZ1	1958	3944	2137	925	1549	913	1397	1806	1166	1145	942	514	1159	2233
CKAP2	474	811	603	561	1255	797	665	972	562	1058	846	444	1136	640
CKAP2L	919	1539	898	1276	2660	1763	1195	1437	835	1904	1964	774	1848	1213
CKAP4	858	1711	938	537	1208	463	737	1078	616	1357	1006	267	628	848
CKAP5	3685	4571	2703	3012	5888	4287	2366	3660	1809	5425	4429	1214	3016	2702
CKLF	85	425	411	302	353	449	428	306	371	519	263	116	214	208
CKMT1A	107	207	155	109	203	170	143	125	155	140	129	38	166	136
CKMT1B	137	241	198	164	254	178	185	129	138	108	118	87	160	191
CKS1B	422	1012	947	916	1721	962	1241	1214	1017	1554	1476	553	1258	927
CKS2	1236	2581	3050	2364	4259	3427	2406	3276	2177	3709	3168	1305	2709	2145
CLASP1	1597	2538	1560	1461	2803	1922	1013	1577	962	2740	2088	488	1133	1367
CLASP2	694	698	430	502	993	773	400	559	337	876	687	167	521	486
CLASRP	171	373	220	53	79	118	120	181	96	54	74	41	102	157
CLCC1	378	446	289	238	433	318	261	282	226	349	277	112	327	300
CLCF1	167	283	269	220	392	171	364	318	288	318	245	81	202	187
CLCN3	554	1105	667	604	941	888	570	686	408	941	821	316	881	730
CLCN4	180	299	147	129	216	138	155	189	77	197	308	44	169	176
CLCN5	139	179	125	112	267	231	116	101	120	293	170	51	161	173
CLCN6	161	147	112	97	162	72	39	79	61	148	113	21	141	76
CLCN7	127	340	216	80	180	131	92	167	55	145	148	12	70	117
CLDN1	2204	4732	3051	3482	7068	5186	4493	3891	3141	6681	6307	1806	4230	2480
CLDN11	55	86	71	67	143	69	95	101	66	112	144	43	91	52
CLDN12	1473	2723	2341	2534	4322	3934	3313	3389	2767	5043	4315	1749	3572	3031
CLDN4	582	1737	1061	880	1947	914	1360	903	715	1364	1457	192	449	683
CLDN7	550	804	624	565	1110	580	760	631	463	737	867	486	837	843
CLDND1	1515	2835	2331	2074	3852	3916	3295	3512	2748	4096	3855	2187	3613	3323
CLEC16A	319	584	308	218	418	278	206	288	183	352	289	67	197	250
CLEC2B	25	46	49	33	84	68	42	39	66	62	93	55	83	43
CLEC2D	439	797	509	330	703	523	593	722	553	501	506	314	686	580
CLHC1	38	47	26	24	54	29	37	46	27	68	55	12	29	46
CLIC1	2557	6078	4618	4248	7252	5255	7355	6391	5825	4316	4772	3231	6032	4731
CLIC4	2426	5252	3506	3853	7507	6337	6071	5480	4721	6693	7121	2395	5734	3282
CLINT1	755	1140	677	516	1061	647	591	788	413	1132	886	290	625	751
CLIP1	1183	1721	950	528	1019	751	527	866	404	949	799	263	594	709
CLIP2	249	958	541	215	314	142	214	427	174	289	259	72	178	498
CLIP4	490	740	450	503	1063	731	437	543	393	1031	904	262	543	441
CLK1	852	1677	1390	1293	2635	2421	1047	1259	1004	1346	1148	405	1087	739
CLK2	356	592	357	171	450	283	225	393	203	361	233	85	252	310
CLK3	320	467	282	147	352	127	230	269	157	248	148	70	116	244
CLK4	339	613	340	274	662	524	373	510	338	446	406	146	415	192
CLMN	119	185	94	73	173	138	92	91	65	176	140	42	80	101
CLMP	481	625	378	402	682	566	346	496	245	553	516	148	321	462
CLN3	108	178	209	124	269	141	287	208	125	201	267	49	164	181
CLN5	703	790	609	446	751	800	514	843	488	843	694	274	698	606
CLN6	489	1063	977	560	870	546	899	1067	782	643	665	271	574	816
CLN8	97	140	115	35	78	49	49	93	37	84	89	17	94	30
CLNS1A	1968	4298	3686	2720	4788	3708	4032	4555	4104	3632	3341	1923	4108	3327
CLOCK	970	1433	985	1126	2217	1671	813	1373	760	2254	1735	543	1352	1090
CLP1	174	296	180	189	430	266	353	261	202	260	243	204	360	321
CLPB	474	818	433	263	409	208	295	335	210	296	267	64	193	515
CLPP	236	613	559	445	765	457	762	565	665	349	399	183	363	486
CLPTM1	1251	2880	2085	1925	2878	1669	2335	1949	1695	2049	1690	514	1279	1728
CLPTM1L	976	2159	1107	992	1685	854	1302	1235	882	1446	1259	464	761	1397
CLPX	610	1014	673	511	917	585	745	694	385	727	728	254	692	598
CLSPN	1693	2194	1254	450	863	624	464	950	554	582	494	312	729	1097
CLSTN1	1667	2939	1808	1155	2044	1620	847	1562	715	1748	1151	362	866	1540
CLTA	1014	2126	1824	1052	2229	1213	2064	1539	1217	981	1226	791	1589	1558
CLTB	349	922	735	335	421	241	469	426	400	391	388	193	239	676
CLTC	12789	17683	11491	13393	22197	18687	9544	15415	8896	22161	16608	5844	16628	10742
CLU	14	48	35	64	68	17	32	15	11	28	28	19	30	23
CLUAP1	131	165	112	66	145	100	116	151	54	124	128	110	107	128
CLUH	399	1270	733	358	484	203	288	428	208	404	247	72	215	610
CMAS	292	437	304	179	400	164	324	313	151	347	294	146	408	282
CMBL	264	505	389	351	517	432	435	589	366	496	406	242	597	432
CMC1	98	164	158	81	208	153	150	140	180	218	168	71	214	96
CMC2	280	632	410	354	711	678	517	615	518	711	589	332	547	626
CMC4	44	100	99	49	85	40	83	93	93	67	80	54	95	30
CMIP	1440	2374	1407	1219	1803	1133	827	1262	598	1796	1373	408	826	1394
CMPK1	2702	4855	3836	3371	5828	4825	4655	5465	3806	5185	5543	2895	5775	3927
CMPK2	29	80	56	90	121	43	122	85	34	102	90	15	49	29
CMSS1	652	978	995	653	1015	737	665	842	865	840	589	468	900	811
CMTM3	136	283	310	204	439	167	380	217	194	329	265	117	223	189
CMTM4	144	214	163	161	265	241	115	146	81	531	324	65	168	109
CMTM6	1087	2731	2334	2061	3388	2412	2997	2924	2212	3281	2871	1367	3094	2079
CMTM7	899	1930	1578	1144	2018	1541	1625	2021	1622	2194	1781	1197	2034	1771
CMTR1	332	383	258	167	276	142	140	293	196	262	122	68	165	315
CMTR2	438	647	417	431	742	1006	621	907	546	819	740	341	836	504
CNBP	1299	3095	2760	1640	3670	2264	3736	3617	2817	2422	2890	1697	4090	2565
CNDP2	786	1203	643	390	692	462	597	609	423	518	567	169	405	606
CNEP1R1	107	181	168	77	132	218	203	173	194	182	189	94	208	122
CNIH1	843	1911	1480	1349	2660	2031	2223	2423	2012	2804	2566	1064	2328	1285
CNIH4	424	624	482	511	720	658	539	667	523	783	805	436	1067	573
CNKSR1	178	279	214	126	253	127	139	211	185	196	129	46	90	132
CNKSR2	196	367	191	202	367	358	197	272	126	378	305	119	237	243
CNKSR3	477	565	388	263	457	468	275	364	172	454	370	131	205	293
CNN2	3773	7228	4753	3384	5862	3133	5690	4522	3675	3778	3636	2033	3693	5643
CNN3	3853	7889	6204	7124	10590	7670	7817	9734	7307	8811	8839	4585	8976	8255
CNNM2	211	249	149	144	256	183	147	178	132	304	185	70	137	123
CNNM3	83	166	104	74	114	78	53	72	54	132	85	25	56	61
CNNM4	105	296	123	124	234	115	157	199	89	256	214	36	93	171
CNOT1	2123	3420	2070	2406	4457	2784	2026	2579	1492	4647	3383	1073	2594	2215
CNOT10	455	835	659	386	979	700	761	916	735	686	908	369	879	405
CNOT11	478	878	672	508	933	672	914	824	736	903	862	325	888	739
CNOT2	1678	3219	2204	2103	4031	3723	2958	3639	2949	3161	3129	1701	3663	2704
CNOT3	498	908	738	413	556	366	369	540	373	478	461	119	363	551
CNOT4	509	1067	1023	848	1708	1117	1211	1225	856	1612	1453	450	1168	715
CNOT6	1334	2644	1731	1614	2845	2799	1701	2283	1420	3422	2849	760	1607	1558
CNOT6L	393	538	399	348	580	782	430	471	351	537	592	267	528	360
CNOT7	1595	3006	2086	2030	3054	2711	3158	3145	2632	2681	2747	1952	3942	3129
CNOT8	607	1051	728	786	1326	1000	1145	1075	884	1391	1198	474	980	917
CNOT9	1115	2437	1845	1596	2660	2641	2377	2424	2421	2459	2391	1110	2492	2029
CNP	1161	2531	1479	1085	1561	900	1349	1409	977	1180	1127	456	759	1544
CNPPD1	190	433	239	209	296	223	348	188	162	232	231	62	146	228
CNPY2	182	402	375	306	405	275	253	267	267	305	239	187	279	229
CNPY3	123	301	242	115	176	78	140	164	125	100	135	50	104	243
CNPY4	84	109	64	36	74	53	86	82	61	63	65	39	62	92
CNST	166	354	217	225	350	239	194	202	156	375	325	82	277	312
CNTF	76	87	28	40	43	52	10	76	22	48	43	11	33	48
CNTLN	509	461	365	196	384	406	190	368	248	435	305	127	360	395
CNTN1	129	185	67	132	260	245	117	176	75	273	268	66	211	80
CNTNAP1	39	70	38	37	48	113	34	70	16	28	28	19	28	78
CNTNAP2	490	928	697	601	1056	924	744	736	523	1081	881	349	932	521
CNTNAP3	640	880	562	349	735	675	351	643	388	823	543	189	425	556
CNTNAP3B	993	1326	1078	641	1194	1063	589	1025	646	1437	916	333	772	898
CNTRL	761	754	505	336	508	341	174	391	280	618	341	161	377	424
CNTROB	112	357	177	33	120	60	84	94	55	93	74	48	73	166
COA1	254	442	327	199	519	203	546	534	281	598	475	186	498	323
COA3	242	646	544	395	747	329	840	771	621	694	723	255	530	704
COA4	204	529	440	358	765	418	655	704	428	612	619	300	738	519
COA5	123	218	212	120	234	184	168	220	187	227	186	77	267	215
COA6	203	295	395	226	367	240	225	347	244	334	307	227	361	179
COA7	287	427	284	195	268	268	317	355	158	290	261	122	240	344
COASY	246	441	298	188	314	173	236	218	140	292	198	61	144	206
COBLL1	320	448	292	322	535	509	220	314	222	485	474	177	490	338
COCH	413	588	393	509	602	693	540	481	362	756	480	274	634	503
COG1	476	850	565	441	781	584	514	521	389	670	479	183	548	599
COG2	243	527	383	341	671	478	552	606	454	517	512	253	579	332
COG3	453	604	452	387	805	731	505	650	364	755	530	245	643	442
COG4	184	310	177	170	186	115	167	156	85	164	186	53	119	167
COG5	740	1487	1249	1090	2251	1537	1307	1673	1180	1785	1667	701	1716	1221
COG6	277	482	372	332	541	387	345	460	307	552	419	235	403	279
COG7	88	155	90	59	173	81	127	113	85	142	132	25	116	95
COG8	196	308	202	187	268	182	219	274	225	253	210	97	162	222
COIL	524	943	593	515	797	602	598	879	501	614	561	440	767	803
[truncated: 9,181 more rows]

## Sheet: DESeq2
ID		log2FoldChange.Wtexp_vs_unexp	padj.WTexp_vs_unexp		log2FoldChange.WTinv_vs_WTexp	padj.WTinv_vs_Wtexp		log2FoldChange.WTinv_vs_unexp	padj.WTinv_vs_unexp		log2FoldChange.algRexp_vs_unexp	padj.algRexp_vs_unexp		log2FoldChange.algRinv_vs_algRexp	padj.algRinv_vs_algRexp		log2FoldChange.WTinv_vs_algRinv	padj.WTinv_vs_algRinv		log2FoldChange.algRinv_vs_unexp	padj.algRinv_vs_unexp
JUN		1.69699	4.64e-11		0.0662193	0.870272		1.76321	9.59e-13		-0.518872	0.282087		0.340626	0.367538		1.94146	1.1e-12		-0.178247	0.673429
CXCL3		0.590383	0.0485787		2.18962	2.39e-17		2.78001	1.03e-28		0.0264587	0.98435		0.873708	0.00892354		1.87984	1.17e-10		0.900166	0.00565804
CSF2		0.840635	0.000852581		2.36917	1.38e-29		3.2098	1.95e-54		0.218672	0.721938		1.51751	1.18e-09		1.47362	3.18e-09		1.73618	7.17e-13
IL6		0.73608	0.00932469		1.9667	5.59e-16		2.70278	2.11e-30		0.54157	0.255816		0.879999	0.00445872		1.28121	3.81e-05		1.42157	4.63e-07
IRF1		0.884857	9.37e-05		0.755267	0.000931964		1.64012	8.7e-17		0.859156	0.00118064		-0.265911	0.390076		1.04688	5.18e-05		0.593245	0.0241123
SOCS3		0.358256	0.198273		0.182061	0.597112		0.540317	0.0844563		-0.140971	0.856025		-0.260097	0.499421		0.941386	0.0128546		-0.401068	0.253806
IL1B		0.242359	0.343347		1.18841	3.65e-07		1.43077	7.8e-11		0.516229	0.186936		0.343019	0.293118		0.571518	0.347092		0.859248	0.0012664
CXCL1		-0.400491	0.112558		1.61506	3.27e-13		1.21457	1.12e-07		-0.228802	0.695456		1.04086	9.87e-05		0.402517	0.729148		0.812056	0.00289338
MAP3K8		0.503836	0.0744604		1.12429	2.39e-05		1.62812	5.14e-11		-0.0428071	0.973823		1.37205	1.41e-06		0.298877	0.908125		1.32925	2.15e-06
IL6ST		-0.117651	0.571021		0.548267	0.00637886		0.430616	0.0457132		0.139328	0.771418		0.407825	0.0842376		-0.116536	0.976716		0.547152	0.0128299
CD44		-0.297641	0.18126		0.392351	0.103762		0.0947094	0.782766		0.074291	0.916567		-0.0380406	0.92233		0.058459	0.98653		0.0362504	0.924335
TLR2		-0.325608	0.267256		0.402237	0.208545		0.0766286	0.871142		-0.11354	0.897038		0.255585	0.519845		-0.0654163	0.989059		0.142045	0.747333
IFNGR2		-0.232776	0.429197		0.38197	0.233308		0.149194	0.72676		0.44321	0.383906		-0.23943	0.55045		-0.0545863	0.990027		0.20378	0.618395
IL15RA		0.109908	0.781389		-0.11327	0.820044		-0.00336163	0.995903		0.170537	0.867884		-0.172851	0.745112		-0.00104702	0.999854		-0.00231461	0.997432
CSF1		-0.117487	0.784741		-0.368263	0.420972		-0.48575	NA		-0.302614	NA		0.230371	0.673476		-0.413507	NA		-0.0722425	NA
NFKBIA		0.95708	4.14e-05		1.76646	1.26e-17		2.72354	5.97e-44		0.272087	0.586847		0.202551	0.555741		2.2489	7.14e-24		0.474638	0.0980131
CXCL2		0.879254	0.000629952		2.39443	1.09e-28		3.27368	4.13e-54		0.0591945	0.950144		1.14185	2.54e-05		2.07263	1.88e-17		1.20105	4.6e-06
KLF6		1.01223	4.44e-08		0.897229	1.08e-06		1.90946	1.93e-31		-0.545845	0.0456391		0.862902	4.58e-05		1.5924	3.17e-17		0.317057	0.206027
PTX3		0.700633	0.00515227		1.29046	7.22e-09		1.99109	4.4e-21		-0.0808058	0.923539		0.222286	0.53447		1.84961	5.33e-15		0.14148	0.715574
TNFAIP3		1.28872	3.28e-13		1.8591	1.55e-29		3.14783	8.57e-87		0.118184	0.818362		1.57992	5.85e-17		1.44972	3.11e-14		1.69811	5.97e-20
DUSP1		1.05774	0.000328936		1.46106	4.36e-08		2.5188	2.77e-24		0.114714	0.901506		0.56424	0.111773		1.83985	8.47e-11		0.678954	0.0460571
INHBA		0.908656	7.13e-07		0.821083	8.09e-06		1.72974	3.86e-27		-0.255451	0.502139		0.814873	8.29e-05		1.17032	2.34e-09		0.559421	0.0095156
IER3		0.331467	0.16226		1.18773	5.21e-08		1.51919	9.06e-14		0.463979	0.222225		-0.322001	0.299752		1.37722	9.22e-09		0.141978	0.690805
ATF3		1.49879	2.26e-07		1.10478	0.000128349		2.60358	2.21e-24		0.279991	0.701475		0.697786	0.0454895		1.6258	6.42e-08		0.977777	0.00281958
RHOB		1.59004	2.79e-12		0.0619386	0.862181		1.65198	3.41e-14		-0.198376	0.750388		0.459356	0.140627		1.391	7.46e-08		0.26098	0.452033
EFNA1		0.74914	0.0100976		1.88978	3.23e-15		2.63892	3.45e-28		0.66056	0.141088		0.583132	0.0787341		1.39523	1.16e-06		1.24369	2.14e-05
BMP2		0.267616	0.240965		1.51687	2.3e-15		1.78449	1.92e-21		-0.140196	0.808117		0.912296	0.000125936		1.01239	4.47e-05		0.772101	0.00129222
ICAM1		1.12149	0.0001107		1.84071	1.65e-14		2.96219	4.92e-35		0.166903	0.840026		1.57817	2.78e-08		1.21712	6.92e-05		1.74507	4.09e-10
ETS2		0.377063	0.0388021		0.516297	0.00541697		0.893361	7.82e-08		-0.197302	0.630074		0.395045	0.0744694		0.695618	0.00341182		0.197743	0.434927
BIRC3		0.15048	0.576441		1.59503	6.75e-13		1.74551	6.4e-16		-0.154362	0.811388		0.971778	0.000339806		0.928096	0.00477726		0.817416	0.00274643
ZBTB10		0.296065	0.313154		0.941684	0.00085724		1.23775	3.45e-06		0.0285667	0.981664		0.180575	0.669625		1.02861	0.00494706		0.209141	0.611146
PPP1R15A		1.09312	0.000163022		-0.445374	0.173277		0.647741	0.0478327		0.177064	0.817102		-0.600096	0.0858389		1.07077	0.00506945		-0.423032	0.255512
G0S2		0.02453	0.931641		0.0393873	0.912257		0.0639172	0.874392		-0.191824	0.749017		-0.614734	0.0308138		0.870475	0.00801359		-0.806558	0.00240938
BHLHE40		0.622017	0.0117598		0.55104	0.035528		1.17306	2.76e-07		-0.2051	0.739154		0.516166	0.0842376		0.861992	0.0112086		0.311065	0.34346
NR4A2		0.538831	0.0974112		1.04739	0.000869686		1.58622	5.31e-08		0.17857	0.841451		0.423631	0.300815		0.984018	0.03453		0.602202	0.112733
ZC3H12A		1.35882	8.83e-09		0.499625	0.0618864		1.85844	9.79e-18		0.545362	0.171114		0.564396	0.0567892		0.748683	0.070182		1.10976	1.82e-05
CEBPD		0.172592	0.651722		0.532086	0.170597		0.704678	0.0764117		-0.00389314	0.996657		-0.221821	0.663554		0.930392	0.137072		-0.225714	0.65512
MCL1		0.244832	0.138448		-0.390103	0.0239776		-0.145271	0.514708		-0.0958762	0.826149		0.401264	0.0389492		-0.450659	0.147574		0.305388	0.131531
SDC4		-0.513843	0.00453789		0.782752	8.01e-06		0.268909	0.223635		-0.257778	0.460511		0.0334048	0.918219		0.493283	0.159947		-0.224374	0.361141
PLAUR		-0.0613697	0.813308		0.167865	0.554408		0.106496	0.762884		0.139882	0.81198		-0.637593	0.0152365		0.604207	0.176755		-0.497711	0.0665387
BCL6		0.0950399	0.788123		0.836534	0.00868299		0.931574	0.00370582		0.298715	0.677733		-0.151308	0.751148		0.784167	0.182948		0.147407	0.76113
BTG2		0.692801	0.0309891		0.451005	0.202463		1.14381	0.000313111		0.00517212	0.996475		0.384191	0.359946		0.754443	0.263053		0.389363	0.35001
PTGER4		-0.292427	0.297597		0.493707	0.0951713		0.20128	0.596692		-0.0701686	0.940369		-0.387041	0.273379		0.65849	0.263053		-0.45721	0.176829
GADD45A		0.179964	0.557779		0.0194302	0.96394		0.199394	0.624071		-0.365704	0.534238		-0.123865	0.78627		0.688963	0.269113		-0.489569	0.166329
HBEGF		0.194085	0.393179		0.59628	0.0081696		0.790365	0.000238072		-0.0648869	0.928654		0.332823	0.240013		0.522429	0.286559		0.267936	0.360429
TNFAIP8		0.0519401	0.858864		0.868035	0.000436908		0.919975	0.000169237		0.0888611	0.910624		0.270764	0.426022		0.56035	0.36442		0.359625	0.262118
NFKBIE		0.209105	0.588465		0.530209	0.179791		0.739314	0.0676575		0.242738	0.78859		-0.269196	0.59168		0.765772	0.383837		-0.0264583	0.967135
IL1A		-0.082275	0.766458		1.40433	3.66e-10		1.32205	2.5e-09		0.411868	0.340877		0.3739	0.240975		0.536284	0.444204		0.785769	0.00362602
FOSL1		0.499415	0.03942		-0.0812472	0.811247		0.418168	0.145793		0.470699	0.23757		-0.563268	0.050176		0.510736	0.478317		-0.0925689	0.814159
CD83		0.165227	0.62981		0.589109	0.0846362		0.754337	0.0283354		0.400852	0.531303		-0.278902	0.524335		0.632387	0.500869		0.12195	0.806226
ZFP36		0.389403	0.278704		1.01534	0.00472211		1.40475	2.93e-05		0.290145	0.737404		0.433499	0.334726		0.681102	0.517385		0.723644	0.0710183
SOD2		0.493474	0.0497707		0.498742	0.0681956		0.992216	4.43e-05		-0.124958	0.862768		0.613835	0.0381612		0.503339	0.522382		0.488877	0.108231
BTG1		-0.00155871	0.99492		0.849596	1.78e-05		0.848038	1.42e-05		0.0373909	0.963831		0.400247	0.114346		0.4104	0.525613		0.437638	0.0746925
F3		-0.578875	0.00228975		0.194674	0.389605		-0.384201	0.0772759		0.13186	0.780156		-0.132099	0.649826		-0.383963	0.525613		-0.000238025	0.999651
NR4A1		0.920561	0.0091559		0.0765921	0.878375		0.997153	0.00763799		0.527888	0.437033		-0.189776	0.71612		0.659042	0.535844		0.338111	0.479576
CCNL1		-0.22238	0.386015		0.469422	0.080147		0.247042	0.450854		-0.197691	0.746786		-0.0411564	0.924679		0.485889	0.536558		-0.238848	0.489028
CDKN1A		0.494025	0.0388353		0.815112	0.000684249		1.30914	9.75e-10		0.73759	0.0160001		0.103144	0.787936		0.468404	0.546405		0.840733	0.00108717
JUNB		1.13297	0.00033643		-0.0856996	0.848388		1.04727	0.00115052		0.866158	0.0486048		-0.394844	0.340737		0.575954	0.61658		0.471314	0.236067
TNC		0.632529	0.00864902		0.0782299	0.820044		0.710759	0.00485076		-0.142716	0.823182		0.400532	0.194704		0.452943	0.61658		0.257816	0.439456
NFIL3		0.278806	0.277215		0.403296	0.142944		0.682102	0.0102603		0.120324	0.86857		0.110829	0.781618		0.450949	0.647393		0.231153	0.511494
SQSTM1		0.607178	0.00465629		0.2249	0.373281		0.832078	6.68e-05		0.280942	0.515498		0.159051	0.621242		0.392085	0.647393		0.439993	0.0901751
CEBPB		0.398732	0.243344		0.177305	0.690082		0.576037	0.146048		0.173131	0.853269		-0.177354	0.725893		0.580261	0.65674		-0.00422354	0.995119
PNRC1		0.302955	0.277057		0.770831	0.00508449		1.07379	3.6e-05		-0.0409786	0.974065		0.643505	0.0405753		0.47126	0.660879		0.602526	0.0564209
LIF		0.945861	0.0017057		0.21107	0.580631		1.15693	8.82e-05		0.263683	0.717873		0.363923	0.364409		0.529324	0.667777		0.627606	0.076762
STAT5A		0.86435	0.00597094		-0.48835	0.159472		0.376	0.356061		0.314459	0.664697		-0.479385	0.227289		0.540926	0.672633		-0.164926	0.733723
PLAU		0.708773	0.000349252		0.622581	0.0022091		1.33135	1.4e-14		0.322814	0.36297		0.676778	0.00249473		0.331761	0.708595		0.999593	9.14e-07
GADD45B		0.227075	0.442735		0.14078	0.705612		0.367855	0.296523		0.158509	0.835425		-0.243365	0.540895		0.452711	0.718283		-0.0848563	0.8548
PLK2		-0.217887	0.269041		-0.119356	0.633284		-0.337243	0.138248		-0.0675403	0.910913		0.0304759	0.929684		-0.300178	0.752158		-0.0370644	0.911985
MYC		-0.0643256	0.778023		-0.83003	2.75e-05		-0.894355	3.37e-06		-0.08138	0.895413		-0.498951	0.0381215		-0.314024	0.75854		-0.580331	0.0115656
EGR1		0.175327	0.586775		-0.796078	0.0112683		-0.62075	0.0705444		0.5131	0.321805		-0.691697	0.0453518		-0.442153	0.763875		-0.178597	0.690609
IL18		-0.645883	0.0125678		0.453253	0.114112		-0.19263	0.596581		-0.151242	0.827112		0.344053	0.315687		-0.385441	0.764018		0.192811	0.609352
HES1		-1.25849	3.88e-08		0.303081	0.279558		-0.955407	4.39e-05		-0.855797	0.00300574		0.255648	0.445891		-0.355257	0.777634		-0.60015	0.030791
KLF4		0.860429	0.000817312		0.0133695	0.970978		0.873798	0.000793965		0.134434	0.855137		0.377978	0.254989		0.361387	0.79715		0.512412	0.0987741
RNF19B		0.556368	0.039018		0.228578	0.484499		0.784946	0.00523896		-0.0672339	0.943539		0.471853	0.158962		0.380327	0.79715		0.404619	0.23758
DRAM1		-0.759519	0.00214264		0.791286	0.00167769		0.0317672	0.94215		-0.121529	0.8637		-0.195874	0.587175		0.349171	0.801499		-0.317403	0.328002
FUT4		0.182856	0.563511		-0.496612	0.1267		-0.313755	0.426634		-0.144811	0.867118		0.235854	0.574682		-0.404799	0.809842		0.0910435	0.850932
SGK1		-0.414522	0.0754739		0.853187	0.000193442		0.438664	0.100485		-0.16299	0.777355		0.285634	0.359679		0.31602	0.824747		0.122644	0.734463
TSC22D1		-0.0925142	0.684456		0.562222	0.00899716		0.469708	0.0398579		0.212491	0.648591		-0.0264064	0.943945		0.283623	0.827546		0.186085	0.529117
LAMB3		0.558589	0.0466188		0.0338365	0.936481		0.592426	0.0620984		-0.173061	0.811388		0.412049	0.255263		0.353439	0.867186		0.238987	0.548937
RIPK2		-0.298597	0.307613		0.519197	0.0943906		0.2206	0.578035		-0.170327	0.820139		0.0431233	0.930859		0.347803	0.878059		-0.127204	0.777132
PANX1		0.321556	0.0799953		0.157095	0.479393		0.478651	0.0146241		0.274947	0.423028		-0.0238261	0.943186		0.22753	0.882863		0.251121	0.299173
GFPT2		0.406504	0.0731007		-0.180297	0.513946		0.226207	0.454358		-0.073099	0.92204		0.0283664	0.945151		0.270939	0.885925		-0.0447326	0.910231
LITAF		-0.234556	0.351456		0.169377	0.582276		-0.0651782	0.871907		0.226121	0.688216		9.6e-05	0.999759		-0.291395	0.885925		0.226217	0.509035
MARCKS		-0.283352	0.154579		-0.129713	0.605614		-0.413065	0.0631664		-0.385339	0.228632		0.206786	0.451996		-0.234512	0.889202		-0.178553	0.525265
TGIF1		0.264054	0.194481		-0.00136771	0.995696		0.262687	0.294595		0.175859	0.713782		-0.144145	0.630702		0.230973	0.899352		0.0317137	0.928154
TUBB2A		0.348512	0.265412		-0.00743329	0.986272		0.341079	0.391503		0.216846	0.774655		-0.211864	0.637342		0.336097	0.906325		0.0049823	0.993399
TRIP10		0.640775	0.0295136		-0.649596	0.0397724		-0.00882051	0.987585		0.101633	0.914128		-0.436495	0.246937		0.326042	0.906546		-0.334862	0.395843
DUSP5		-0.544235	0.0187897		0.608517	0.012276		0.0642815	0.867778		0.0213818	0.983155		0.293722	0.340896		-0.250822	0.91003		0.315104	0.296238
SLC2A6		0.318569	0.355295		-0.018412	0.96951		0.300157	0.50577		0.530929	0.375939		-0.579489	0.148555		0.348717	0.91003		-0.0485595	0.931917
NFKB2		0.96387	0.00100092		-0.184776	0.621563		0.779093	0.0135135		0.316518	0.631408		0.155616	0.730014		0.30696	0.910456		0.472133	0.195477
PHLDA2		0.224543	0.487191		-0.138252	0.736506		0.0862909	0.865455		0.533948	0.310463		-0.768991	0.0276767		0.321334	0.910456		-0.235043	0.589772
SERPINB2		0.327277	0.192863		0.99412	3.92e-05		1.3214	3.07e-09		0.890857	0.00220009		0.697454	0.0139693		-0.266914	0.910456		1.58831	3.95e-11
SERPINB8		-0.335179	0.146405		0.394928	0.116318		0.0597487	0.874858		0.157717	0.780156		-0.34201	0.24916		0.244042	0.910456		-0.184293	0.576036
SERPINE1		-0.137332	0.612467		0.191225	0.532549		0.0538925	0.896826		0.022333	0.98429		-0.234387	0.5016		0.265946	0.910456		-0.212054	0.55208
YRDC		-0.0754483	0.830616		0.124199	0.769079		0.0487507	0.927068		0.453061	0.436746		-0.087772	0.86658		-0.316538	0.910652		0.365289	0.363622
F2RL1		-0.192143	0.479518		0.445493	0.116318		0.25335	0.458947		0.301077	0.576743		0.219081	0.552788		-0.266808	0.913867		0.520158	0.090109
BCL3		0.763592	0.00756542		0.448728	0.144682		1.21232	7.31e-06		0.846226	0.0254612		0.0825858	0.86232		0.283508	0.914949		0.928811	0.00252116
DDX58		-0.432595	0.0761529		0.782269	0.00149344		0.349674	0.236865		-0.187364	0.756113		0.295239	0.365979		0.241798	0.916839		0.107876	0.781612
RCAN1		-0.12	0.624823		0.351088	0.159513		0.231088	0.437996		-0.176777	0.752202		0.184081	0.574765		0.223784	0.916839		0.00730379	0.98757
TNFAIP2		0.750288	0.00267254		0.276849	0.338594		1.02714	1.77e-05		0.08089	0.921921		0.698078	0.0144617		0.248169	0.916839		0.778968	0.00459846
TRIB1		0.229936	0.230279		0.527428	0.00618639		0.757365	2.47e-05		-0.0416735	0.95114		0.609272	0.00380383		0.189766	0.916839		0.567598	0.00682664
BIRC2		-0.728807	0.000635964		0.659173	0.00271491		-0.0696343	0.844161		-0.327464	0.411119		0.0461482	0.903904		0.211682	0.919374		-0.281316	0.321756
IFIH1		0.132119	0.71372		0.266047	0.495862		0.398166	0.331542		-0.127667	0.899478		0.827065	0.0213903		-0.301231	0.919374		0.699397	0.0576122
PDE4B		-0.436892	0.0995185		0.583799	0.0351961		0.146907	0.707469		-0.722566	0.0494875		0.620842	0.043996		0.24863	0.919374		-0.101724	0.807922
SAT1		-0.238003	0.298227		0.618033	0.00767398		0.38003	0.150288		-0.185163	0.734913		0.350531	0.223289		0.214662	0.922147		0.165368	0.613959
PFKFB3		0.472005	0.103132		-0.22882	0.516838		0.243185	0.538964		-0.0399996	0.974489		0.0138406	0.978558		0.269344	0.924959		-0.026159	0.9609
TIPARP		-0.196877	0.393876		0.68415	0.00264368		0.487273	0.0501857		0.223693	0.656429		0.0578883	0.882992		0.205692	0.929477		0.281581	0.340345
CCRL2		-0.859002	0.0185254		0.5066	0.221844		-0.352401	0.467713		0.0747134	0.954641		-0.739088	0.0765726		0.311973	0.931057		-0.664375	0.115398
EHD1		0.718288	0.00793385		-0.159593	0.651924		0.558696	0.0704145		0.214128	0.750388		0.100924	0.821397		0.243644	0.931057		0.315051	0.387744
JAG1		0.368851	0.121598		-0.0539958	0.874102		0.314855	0.283056		-0.343044	0.442995		0.449065	0.123832		0.208834	0.935535		0.106021	0.779384
ID2		-0.62466	0.0329139		0.408774	0.216878		-0.215886	0.597552		-0.171468	0.824567		0.203142	0.637535		-0.247559	0.940826		0.0316731	0.952281
TNIP2		0.127078	0.758895		-0.554502	0.180941		-0.427424	0.373177		-0.311994	0.728944		-0.421685	0.378054		0.306255	0.940826		-0.733679	0.0817716
PTGS2		0.294338	0.226066		1.06123	3.24e-06		1.35557	1.69e-10		0.596231	0.0789426		0.556163	0.049073		0.203173	0.941314		1.15239	2.06e-06
CXCL6		-0.622842	0.00831921		0.780281	0.0011504		0.157439	0.642469		-0.145423	0.81192		0.501523	0.0782934		-0.198661	0.942502		0.3561	0.239934
FJX1		-0.683266	0.00410355		0.0886062	0.790641		-0.59466	0.0212439		-0.590079	0.0839634		-0.206161	0.549946		0.201581	0.942502		-0.79624	0.00224816
TAP1		0.128756	0.65179		0.135313	0.696847		0.264069	0.44581		-0.0153124	0.991925		0.0640655	0.887894		0.215316	0.945194		0.0487532	0.913068
TNIP1		0.598855	0.0279864		-0.298073	0.350598		0.300783	0.397997		-0.0926325	0.916425		0.173022	0.67375		0.220393	0.94603		0.0803896	0.858532
ABCA1		0.462462	0.0352168		0.399514	0.0929808		0.861975	4.57e-05		0.0563623	0.940773		0.977175	2.52e-05		-0.171563	0.951134		1.03354	4.06e-06
CCND1		0.160366	0.423329		-0.181514	0.430788		-0.0211483	0.949444		-0.282871	0.436746		0.405697	0.0832683		-0.143975	0.956329		0.122826	0.675351
MAFF		0.613059	0.0174438		-0.229498	0.460416		0.383561	0.224856		-0.102048	0.899478		0.301537	0.38759		0.184072	0.961521		0.199489	0.593963
RELA		0.142045	0.629427		-0.0336048	0.934647		0.10844	0.802566		0.233104	0.720146		-0.316495	0.383996		0.191831	0.961521		-0.0833911	0.85296
CFLAR		0.458934	0.040492		0.208594	0.438025		0.667528	0.00408735		0.0190047	0.985072		0.80507	0.0011013		-0.156547	0.962303		0.824075	0.000577845
DNAJB4		-0.516195	0.0335815		0.819395	0.000737412		0.3032	0.319346		0.0704962	0.929507		0.0735566	0.858703		0.159148	0.965033		0.144053	0.695074
MXD1		0.857277	0.00103115		0.589868	0.0279257		1.44715	5.7e-10		0.341407	0.525211		1.27608	1.13e-06		-0.170345	0.965033		1.61749	1.18e-10
SIK1		0.642523	0.0653026		-0.382222	0.345385		0.2603	0.593537		-0.426236	0.554965		0.460788	0.300517		0.225749	0.965033		0.0345517	0.956248
REL		0.653765	0.0145264		-0.163901	0.639479		0.489865	0.119441		0.0237201	0.98435		0.637002	0.0433426		-0.170857	0.969799		0.660722	0.0318812
ACKR3		-0.409448	0.144301		0.153261	0.677822		-0.256187	0.491193		0.136139	0.863402		-0.237765	0.544031		-0.154561	0.976873		-0.101626	0.819981
AREG		0.179509	0.52349		0.285131	0.356099		0.46464	0.135806		0.382928	0.444216		-0.0541673	0.908095		0.135879	0.976873		0.328761	0.344143
B4GALT1		-0.224419	0.205685		0.449226	0.0141024		0.224806	0.303895		0.0525886	0.926818		0.266895	0.242364		-0.0946775	0.976873		0.319484	0.140819
B4GALT5		0.296609	0.15306		0.483036	0.025499		0.779645	9.06e-05		-0.00555304	0.996243		0.902701	3.46e-05		-0.117503	0.976873		0.897148	2.33e-05
IER5		0.436762	0.110225		-0.408841	0.175246		0.0279211	0.952987		-0.0987647	0.906726		-0.0212033	0.966288		0.147889	0.976873		-0.119968	0.781618
IL23A		-0.430407	0.0755435		1.13142	6.71e-07		0.701015	0.00523896		0.30484	0.535705		0.269382	0.411407		0.126793	0.976873		0.574222	0.0393802
IL7R		-0.685025	0.00325408		0.330752	0.208257		-0.354272	0.208051		-0.635605	0.0491363		0.15478	0.662006		0.126553	0.976873		-0.480825	0.0833908
IRS2		0.948063	1.17e-05		0.129432	0.65336		1.07749	1.25e-07		0.690255	0.0158071		0.496285	0.0598866		-0.109046	0.976873		1.18654	1.06e-07
KDM6B		1.03852	0.00049434		-0.0319605	0.942002		1.00656	0.000859546		0.351429	0.581304		0.489294	0.183566		0.165839	0.976873		0.840723	0.0105543
NINJ1		0.160852	0.605966		0.224055	0.525709		0.384906	0.281452		0.290905	0.655917		-0.0602698	0.903904		0.154271	0.976873		0.230635	0.571843
EIF1		-0.355676	0.155182		0.134537	0.683383		-0.221139	0.508588		-0.0131276	0.992826		-0.0935262	0.820003		-0.114485	0.979982		-0.106654	0.788905
SNN		0.537579	0.0967669		-0.374269	0.309943		0.163309	0.740356		0.0361874	0.979219		0.269622	0.548205		-0.1425	0.980526		0.305809	0.485595
PDLIM5		-0.427674	0.0321722		0.45743	0.031644		0.0297551	0.931824		-0.286374	0.453118		0.4016	0.10236		-0.0854709	0.982465		0.115226	0.709011
NFKB1		0.465534	0.0484962		-0.0843141	0.797849		0.38122	0.177796		-0.0159045	0.989719		0.29755	0.347956		0.0995739	0.98302		0.281646	0.375068
EDN1		-0.310779	0.295438		1.39043	2.63e-07		1.07965	0.000118635		-0.0647898	0.95114		1.02696	0.000963752		0.117475	0.983241		0.962175	0.00175531
NFAT5		0.0286133	0.912196		0.437071	0.0653388		0.465684	0.058797		-0.157863	0.771418		0.715366	0.00356209		-0.0918194	0.983241		0.557504	0.0272941
PTPRE		0.418358	0.0470353		-0.0424037	0.889533		0.375955	0.130696		0.162737	0.7564		0.300999	0.273379		-0.0877817	0.983241		0.463736	0.0638887
IER2		0.25495	0.383087		-0.661713	0.0273199		-0.406762	0.237724		-0.116464	0.891989		-0.374438	0.311041		0.0841394	0.986141		-0.490902	0.155635
KLF9		1.66721	4.2e-08		0.221057	0.572044		1.88827	4.15e-11		1.2101	0.00118064		0.787993	0.0269594		-0.109825	0.986141		1.99809	5.78e-11
SMAD3		0.853233	1.67e-06		-0.205651	0.336666		0.647582	0.000439368		0.375058	0.207316		0.213047	0.400632		0.0594776	0.986141		0.588104	0.00423285
LDLR		0.631995	0.0114151		-0.113903	0.734247		0.518091	0.0691132		0.108607	0.885607		0.340643	0.301222		0.0688408	0.98653		0.44925	0.145357
SPSB1		0.481445	0.16642		0.139646	0.762226		0.62109	0.12156		-0.0244357	0.988502		0.560547	0.178062		0.084979	0.98653		0.536111	0.197426
BCL2A1		-0.697096	0.00410355		0.334615	0.225837		-0.36248	0.220222		0.070139	0.930202		-0.370137	0.237596		-0.0624828	0.987608		-0.299998	0.352972
TANK		-0.512304	0.0353538		0.638062	0.0121689		0.125758	0.732838		-0.0496893	0.955406		0.227819	0.506032		-0.0523712	0.989571		0.178129	0.615208
DENND5A		0.27297	0.32526		-0.0413718	0.916209		0.231599	0.531312		-0.0607385	0.95114		0.239011	0.529454		0.0533263	0.990027		0.178272	0.656344
ATP2B1		0.389235	0.0594022		-0.0633849	0.828577		0.32585	0.18919		-0.140974	0.787109		0.432816	0.085172		0.0340082	0.991722		0.291842	0.279924
BTG3		-0.380566	0.14576		0.575352	0.0356505		0.194786	0.586323		-0.0438343	0.967473		0.279389	0.423472		-0.0407689	0.991722		0.235555	0.512702
KYNU		-0.348788	0.145409		0.351843	0.18396		0.00305476	0.994254		-0.234308	0.664697		0.195446	0.5694		0.0419169	0.991722		-0.0388622	0.924335
MAP2K3		0.523236	0.0368059		-0.118224	0.721045		0.405011	0.177736		0.0238878	0.982276		0.337158	0.303652		0.0439651	0.991722		0.361046	0.261716
PMEPA1		0.085057	0.648963		0.0939433	0.680278		0.179	0.427436		-0.0569361	0.918399		0.263592	0.240117		-0.0276561	0.991722		0.206656	0.37486
RELB		0.992988	0.000279672		-0.0591905	0.879189		0.933797	0.00073428		0.565304	0.201835		0.324611	0.366147		0.0438817	0.991722		0.889915	0.0027184
NAMPT		-0.542743	0.00810298		0.538874	0.0127786		-0.00386844	0.992223		-0.0372864	0.964526		0.0598551	0.868601		-0.0264371	0.99467		0.0225687	0.953474
CLCF1		0.148573	0.607308		0.112008	0.756038		0.260581	0.464726		0.67522	0.0719833		-0.444941	0.17772		0.030301	0.99546		0.23028	0.541055
KLF10		-0.461162	0.0246769		0.390008	0.0817248		-0.0711539	0.832364		0.0490413	0.947142		-0.143472	0.646506		0.023277	0.99546		-0.0944309	0.775852
DUSP4		0.468332	0.0185614		-0.178175	0.462291		0.290157	0.233824		0.105212	0.849359		0.201317	0.476002		-0.0163726	0.996801		0.306529	0.234968
NFE2L2		-0.0130023	0.957518		0.419808	0.0487632		0.406805	0.069515		0.255441	0.520823		0.138043	0.646196		0.0133219	0.996801		0.393483	0.101871
PHLDA1		-0.149458	0.389576		0.0561553	0.810881		-0.0933032	0.711354		-0.0706331	0.88866		-0.011051	0.971683		-0.0116191	0.996801		-0.0816841	0.761663
SPHK1		0.604952	0.0434085		-0.403468	0.23049		0.201484	0.640722		0.383913	0.531303		-0.201978	0.647033		0.019549	0.996801		0.181935	0.684908
FOSL2		0.909153	8.37e-05		-0.197972	0.490204		0.711181	0.00338153		0.236408	0.657135		0.479922	0.091648		-0.00514885	0.999581		0.71633	0.00585316
VEGFA		0.797452	0.00793099		-0.645499	0.0457522		0.151953	0.743852		0.319563	0.637421		-0.172563	0.703843		0.00495232	0.999581		0.147	0.7536
GCH1		0.0295467	0.907528		0.387758	0.0941989		0.417304	0.089697		0.104616	0.867754		0.313451	0.257333		-0.000762527	0.999854		0.418067	0.107509
FOS		-0.252019	0.536707		0.540519	0.203645		0.288499	NA		0.336024	NA		0.174269	0.756894		-0.221793	NA		0.510292	NA
TNFRSF9		0.141508	0.753247		0.170975	0.755145		0.312483	NA		-0.000853206	NA		0.138314	0.822298		0.175023	NA		0.137461	NA
NFKBIZ		1.04048	1.46e-07		1.66916	4.95e-21		2.70964	1.56e-56		-0.273689	0.515498		1.51551	1.14e-13		1.46782	5.38e-13		1.24182	1.85e-09
CXCL8		0.679619	0.0147457		2.52913	1.29e-26		3.20875	5.97e-44		0.085993	0.926672		1.35171	2.71e-06		1.77104	1.37e-10		1.4377	2.57e-07
DDIT4		1.10657	7.07e-05		0.0789683	0.842451		1.18554	1.04e-05		0.417783	0.438857		-0.532378	0.122598		1.30014	4.01e-05		-0.114595	0.800035
PRDM1		1.27994	1.54e-13		1.09831	7.09e-11		2.37826	7.08e-52		0.180381	0.68911		1.33146	1.27e-12		0.866414	5.4e-05		1.51184	1.48e-16
NCOA7		0.557971	0.0199429		1.47069	6.98e-12		2.02866	1.58e-23		0.507662	0.177483		0.495472	0.087489		1.02553	0.00033062		1.00313	6.02e-05
PAPSS1		-0.554004	0.00611523		0.0584438	0.83984		-0.49556	0.0249448		-0.62763	0.0160001		-0.74076	0.00109162		0.87283	0.000434145		-1.36839	6.11e-12
DUSP6		-0.623627	0.00167047		-0.914475	1.76e-06		-1.5381	3.53e-19		-0.131667	0.792551		-0.549195	0.0177184		-0.857239	0.000436966		-0.680862	0.00181945
HNRNPDL		0.134056	0.487811		-0.681266	0.000164061		-0.54721	0.00396605		-0.387589	0.17389		-0.931463	1.41e-06		0.771841	0.000680553		-1.31905	1.59e-13
DPF2		-0.393209	0.10847		0.382379	0.156958		-0.0108304	0.98138		0.0580677	0.946973		-1.05508	4.52e-05		0.986183	0.00109004		-0.997013	8.48e-05
CSF3		0.103508	0.697685		1.13302	6.77e-07		1.23653	1.63e-08		0.179706	0.764098		0.103593	0.789626		0.953228	0.00186276		0.283299	0.38422
EREG		0.263139	0.221227		1.15363	2.27e-09		1.41677	9.61e-15		0.3815	0.28659		0.212095	0.4759		0.823176	0.00273249		0.593595	0.0129652
CCT7		-0.0977469	0.627956		-0.103233	0.677026		-0.20098	0.40957		-0.000729274	0.99791		-0.927994	2.09e-06		0.727743	0.00283379		-0.928723	1.11e-06
PPP1CA		-0.164203	0.533728		0.214845	0.476069		0.0506415	0.902812		0.152366	0.811095		-1.04519	7.76e-05		0.943467	0.00341182		-0.892825	0.000709288
TNFRSF10D		0.381669	0.137333		0.497115	0.0635219		0.878784	0.000469705		0.0817738	0.922108		-0.145931	0.706821		0.942941	0.00378568		-0.0641576	0.883155
IL11		0.681604	0.0040503		-0.180697	0.532091		0.500908	0.0628394		0.218225	0.697645		-0.613415	0.0275942		0.896097	0.00402788		-0.395189	0.190823
ARRDC3		0.100056	0.747968		0.886061	0.00175215		0.986117	0.000350077		-0.105226	0.903278		0.0565263	0.908877		1.03482	0.00432101		-0.0486997	0.918296
ESM1		-0.725865	0.000597675		1.24419	4.37e-11		0.518324	0.0215696		-0.757661	0.00286436		0.497907	0.0478719		0.778078	0.00477726		-0.259753	0.355773
SF3A3		-0.168299	0.383926		-0.0964098	0.698999		-0.264709	0.245283		-0.350062	0.261467		-0.611752	0.00376962		0.697105	0.0053563		-0.961814	4.41e-07
ZNF20		-0.390362	0.230529		-0.265438	0.500588		-0.6558	0.0724317		0.392887	0.544867		0.0885607	0.867478		-1.13725	0.00540367		0.481447	0.216521
C8orf4		0.217686	0.568712		1.33739	9.24e-05		1.55507	2.53e-06		-0.280129	0.752202		0.609626	0.152782		1.22558	0.00564414		0.329498	0.490285
TSC22D3		0.817742	0.0220152		0.258874	0.552225		1.07662	0.00365388		0.126265	0.912181		-0.297998	0.547629		1.24835	0.00564414		-0.171733	0.7536
ADAMTS1		0.325019	0.128183		0.296356	0.208882		0.621375	0.00467611		-0.338195	0.378882		0.185742	0.544031		0.773828	0.00567701		-0.152453	0.628184
CLK1		0.310358	0.175833		0.661176	0.0043274		0.971534	4.99e-06		0.248454	0.616691		-0.0986393	0.786096		0.821719	0.00609598		0.149815	0.659558
ARL14		0.332128	0.287886		0.410129	0.232559		0.742256	0.0251503		0.120436	0.898583		-0.438383	0.260917		1.0602	0.00903013		-0.317948	0.44248
APOL6		0.442776	0.063664		-0.104396	0.743761		0.33838	0.247706		0.102913	0.88625		1.04052	3.09e-05		-0.805055	0.0160925		1.14344	2.1e-06
NAP1L4		-0.110269	0.561251		0.0494677	0.84451		-0.0608016	0.834849		-0.267215	0.421416		-0.405918	0.0584763		0.612331	0.0173311		-0.673132	0.000427796
UQCC3		-0.215362	0.450835		0.0561296	0.887126		-0.159232	0.693388		-0.00405979	0.996546		-1.08052	0.000231595		0.925352	0.0173311		-1.08458	0.000145537
IFT122		0.670253	0.0295916		-0.0063913	0.987963		0.663862	0.0550832		0.229657	0.76481		-0.571717	0.126301		1.00592	0.0232727		-0.342059	0.409946
DTD1		0.298596	0.227063		-0.752095	0.00237246		-0.453499	0.108739		0.00454835	0.996475		-1.27395	4.64e-07		0.815902	0.0243348		-1.2694	2.75e-07
TGFBI		0.020328	0.916625		0.0713333	0.748701		0.0916614	0.711354		-0.0117482	0.988502		-0.450367	0.0194754		0.553776	0.0244897		-0.462115	0.013857
EDF1		-0.196043	0.377087		-0.308042	0.200944		-0.504084	0.0316731		-0.121944	0.831655		-1.09756	9.78e-07		0.715421	0.025693		-1.21951	1.35e-08
RTFDC1		-0.401358	0.0297581		-0.0855216	0.731521		-0.48688	0.0140004		-0.142487	0.755942		-0.965947	6.7e-07		0.621554	0.025693		-1.10843	2.23e-09
C10orf55		0.701417	0.0204621		0.361349	0.280716		1.06277	0.000407617		0.161826	0.850306		-0.0374426	0.944104		0.938382	0.035069		0.124384	0.797861
ACTR5		0.676821	0.0081347		-0.267243	0.366766		0.409578	0.18586		0.448651	0.314206		-0.861431	0.00247638		0.822357	0.036187		-0.412779	0.208752
SPRY4		-0.0963288	0.703836		-0.261085	0.324952		-0.357413	0.197051		0.123149	0.844223		0.243391	0.435152		-0.723954	0.0413234		0.36654	0.201744
MANSC1		-0.236444	0.370277		-0.220658	0.476749		-0.457101	0.12847		-0.216832	0.724714		0.552805	0.0641715		-0.793075	0.04322		0.335974	0.30533
MRM2		-0.221649	0.296221		-0.115866	0.672523		-0.337515	0.172747		0.039219	0.960857		-1.04229	1.69e-06		0.665552	0.04322		-1.00307	2.84e-06
HCAR2		0.70422	0.035776		1.219	0.000109506		1.92322	5.7e-11		0.815058	0.0910129		0.135331	0.789274		0.972827	0.0496491		0.950389	0.00825702
ADGRF1		-0.0535853	0.816201		0.488711	0.0215511		0.435126	0.0533802		0.516647	0.0683084		0.548496	0.0181794		-0.630017	0.0496847		1.06514	1.55e-07
SRSF5		-0.256463	0.177104		-0.450509	0.0235448		-0.706973	0.000114949		-0.302789	0.364822		-0.999782	3.58e-07		0.595598	0.050705		-1.30257	1.36e-12
RPL13		-0.178836	0.49173		0.0116456	0.973999		-0.16719	0.63398		0.165076	0.790295		-1.09807	2.52e-05		0.765804	0.0520817		-0.932994	0.000338895
WASHC1		0.666072	0.0093079		-0.853024	0.00105959		-0.186951	0.607892		0.257807	0.660404		-1.24931	3.46e-06		0.804554	0.0526037		-0.991505	0.000298155
NASP		0.808618	0.00105635		-1.22174	1.58e-07		-0.413121	0.164258		-0.283983	0.587596		-0.884051	0.00129958		0.754913	0.070182		-1.16803	4.52e-06
PFDN2		-0.196169	0.402427		-0.462106	0.0584806		-0.658275	0.00523896		-0.168403	0.763857		-1.17947	5.24e-07		0.689599	0.070182		-1.34787	1.85e-09
PUM3		-0.323777	0.084238		-0.296135	0.154044		-0.619912	0.00103619		-0.491974	0.0589662		-0.701627	0.000752233		0.573689	0.070182		-1.1936	1.07e-10
TRIP4		-0.265888	0.196866		0.237651	0.307822		-0.0282369	0.93665		-0.0902972	0.880214		-0.556434	0.0182164		0.618494	0.070182		-0.646731	0.00414211
NOP56		-0.0912869	0.669392		-0.36273	0.0883521		-0.454017	0.0345407		-0.14549	0.763857		-0.9059	1.41e-05		0.597374	0.0713533		-1.05139	1.15e-07
ENO1		-0.47438	0.0124205		0.0747683	0.778252		-0.399612	0.0644943		-0.194337	0.653131		-0.786431	0.00015616		0.581156	0.0727493		-0.980768	4.74e-07
SPAG7		-0.284358	0.313934		-0.0549636	0.890517		-0.339322	0.330673		-0.1589	0.828402		-1.00726	0.000854067		0.826841	0.0727493		-1.16616	4.31e-05
NDUFB10		-0.0775191	0.807664		-0.0754316	0.849594		-0.152951	0.717198		0.0237496	0.985072		-1.01261	0.00093682		0.835911	0.0727835		-0.988862	0.00094624
CKMT1B		-0.073021	0.811383		0.0786736	0.834947		0.00565259	0.991953		-0.218349	0.742648		-0.579304	0.0735168		0.803306	0.0730137		-0.797653	0.00789239
H3F3C		-0.458037	0.0663541		-0.0728216	0.837499		-0.530859	0.0586998		-0.310097	0.544867		-0.97204	0.000356466		0.751278	0.0739075		-1.28214	3.93e-07
HSP90AB1		0.497686	0.00259315		-0.654134	5.67e-05		-0.156449	0.481939		-0.139565	0.728944		-0.520894	0.00616778		0.50401	0.0746174		-0.660459	0.00019189
ANAPC15		-0.131432	0.634607		-0.204936	0.512494		-0.336368	0.288572		-0.0815994	0.921921		-1.01458	0.000229222		0.759809	0.0763965		-1.09618	3.14e-05
NOP16		-0.0239622	0.943105		0.0235667	0.956629		-0.000395529	0.999698		0.0610125	0.952207		-0.897798	0.00431739		0.83639	0.0769145		-0.836786	0.00749132
HIST1H2AM		-0.880716	0.000118456		0.558583	0.0231834		-0.322133	0.258685		-0.0953507	0.892398		-0.913069	0.000296654		0.686287	0.084963		-1.00842	2.57e-05
NME4		-0.304588	0.324404		0.303391	0.392645		-0.00119669	0.99827		0.423324	0.46235		-1.28544	4.1e-05		0.860921	0.0969892		-0.862118	0.00892602
RNF144B		-0.107337	0.711778		1.15393	2.33e-06		1.04659	2.4e-05		-0.0215962	0.985349		0.332968	0.331986		0.73522	0.103118		0.311372	0.367912
WDR20		-0.271275	0.159142		0.301682	0.14942		0.0304063	0.926199		-0.142399	0.763248		-0.379686	0.105442		0.552492	0.104465		-0.522086	0.0164141
GPS2		0.0185326	0.946213		-0.477792	0.0537245		-0.45926	0.0804136		-0.0707446	0.92624		-1.05787	1.43e-05		0.669356	0.105183		-1.12862	1.59e-06
SAE1		0.0535107	0.794413		-0.156528	0.480464		-0.103017	0.706261		-0.106143	0.826663		-0.527087	0.0126451		0.530213	0.108264		-0.63323	0.00152969
SSSCA1		-0.408259	0.0909451		0.188928	0.524664		-0.219331	0.498291		0.00304061	0.996657		-0.914531	0.000494747		0.69216	0.108264		-0.91149	0.000350885
PSMD7		-0.621841	0.00339395		0.107351	0.706219		-0.51449	0.0268379		-0.400088	0.26146		-0.730704	0.00219784		0.616302	0.110315		-1.13079	1.55e-07
JUND		0.530721	0.0608509		0.475716	0.121539		1.00644	0.000323657		-0.00773431	0.996243		0.222986	0.585143		0.791185	0.110487		0.215252	0.596462
COX4I1		-0.0593829	0.843905		0.00511749	0.988754		-0.0542654	0.901731		0.394778	0.421643		-1.19725	1.41e-05		0.748203	0.111143		-0.802468	0.00539999
HIST1H3A		-0.1692	0.586999		-0.483169	0.131873		-0.652369	0.0430546		0.641373	0.147389		-0.479237	0.181904		-0.814505	0.11117		0.162137	0.710603
U2AF1L5		0.271181	0.25968		-0.567533	0.0226204		-0.296352	0.321032		-0.127073	0.844223		-0.844988	0.00124237		0.675709	0.117965		-0.97206	9.27e-05
UBE2J2		0.370459	0.163914		-0.0812643	0.825155		0.289195	0.399935		0.346658	0.507614		-0.796702	0.00696379		0.739239	0.120635		-0.450044	0.169147
EIF4A2		-0.254179	0.167645		0.380002	0.0514857		0.125823	0.624366		-0.073629	0.8944		-0.318635	0.16851		0.518088	0.120829		-0.392264	0.0727043
RFC2		-0.102556	0.62608		-0.0986504	0.703219		-0.201206	0.432817		0.141287	0.76833		-0.897372	1.41e-05		0.554879	0.120829		-0.756085	0.000269095
SPRY2		-0.406171	0.0290291		0.748322	3.11e-05		0.342151	0.111407		-0.251883	0.493575		0.0683172	0.827692		0.525717	0.120829		-0.183566	0.483029
PHPT1		-0.47165	0.0496774		0.639924	0.0109802		0.168273	0.620972		0.297566	0.546873		-0.807817	0.00252586		0.678524	0.121745		-0.510251	0.0746374
IRAK2		0.731441	4.59e-05		0.634034	0.000454026		1.36548	2.28e-18		0.0752632	0.892748		0.776705	8.06e-05		0.513507	0.128833		0.851968	6.18e-06
DNAJA1		-0.323555	0.127184		-0.0776282	0.79168		-0.401183	0.0968601		-0.475015	0.135069		-0.518535	0.0374847		0.592367	0.130794		-0.993551	4.3e-06
POLR2E		0.365875	0.18638		-0.174565	0.619321		0.19131	0.620774		0.654297	0.0992346		-1.22132	2.04e-05		0.758334	0.130794		-0.567024	0.0792449
ARF4		-0.331569	0.216312		-0.110329	0.759445		-0.441898	0.158587		0.0746764	0.93208		0.21173	0.577739		-0.728305	0.133909		0.286407	0.423062
STEAP4		-0.12371	0.646731		1.13029	7.57e-07		1.00659	1.48e-05		0.269699	0.618675		1.39601	6.64e-09		-0.659127	0.133909		1.66571	8.05e-13
ZNF680		-0.125588	0.679486		-0.0222345	0.958096		-0.147823	0.723601		0.422379	0.406464		0.184078	0.651845		-0.75428	0.135293		0.606457	0.0587724
AKR1A1		0.0200349	0.947083		0.153892	0.634832		0.173927	0.624474		0.423713	0.334004		-0.941951	0.000564092		0.692165	0.139274		-0.518238	0.0841616
DYRK2		-0.035603	0.892136		-0.0830469	0.78756		-0.11865	0.723373		-0.235055	0.636446		0.723969	0.00319817		-0.607564	0.141363		0.488914	0.0606077
BORCS8		0.244581	0.422028		0.0298601	0.945645		0.274442	0.483077		0.439605	0.419986		-0.95802	0.00270719		0.792856	0.141651		-0.518415	0.146242
ALYREF		0.421219	0.0886642		-0.611679	0.0183767		-0.19046	0.580167		0.149737	0.815765		-1.01941	0.000122593		0.679215	0.144909		-0.869676	0.00109826
C19orf43		0.126746	0.620006		-0.499139	0.049424		-0.372393	0.188447		-0.0494947	0.953019		-0.971758	0.000132222		0.648859	0.144909		-1.02125	2.93e-05
FAM174A		-0.0640505	0.857042		0.471645	0.157507		0.407594	0.278798		0.247455	0.741149		-0.654686	0.0653042		0.814825	0.144909		-0.407231	0.3003
FAM32A		-0.154932	0.552434		0.0329697	0.927868		-0.121962	0.744353		0.0697536	0.930932		-0.860581	0.00137832		0.668865	0.144909		-0.790827	0.00310751
SAR1B		-0.627567	0.00198785		0.143889	0.576916		-0.483678	0.0300617		-0.041874	0.955059		0.11955	0.703475		-0.561354	0.144909		0.077676	0.814978
ZNF260		-0.388695	0.0698492		-0.01809	0.955825		-0.406785	0.100218		0.217208	0.653299		-0.0361117	0.92395		-0.587881	0.144909		0.181096	0.555825
ZNF780B		0.0417211	0.895112		-0.355673	0.244458		-0.313952	0.367739		0.115488	0.886097		0.297362	0.410341		-0.726802	0.144909		0.41285	0.220477
ANP32B		0.444061	0.0507546		-1.25188	2.21e-09		-0.807817	0.00038292		-0.599748	0.0607159		-0.839173	0.000964615		0.631104	0.147574		-1.43892	1.69e-10
AC020915.1		-0.345646	0.165103		-0.08894	0.795921		-0.434586	0.134977		-0.000772705	0.998387		-1.10851	2.21e-05		0.674701	0.148384		-1.10929	1.33e-05
PA2G4		-0.253445	0.182815		-0.363067	0.0753741		-0.616512	0.00121617		-0.329376	0.308368		-0.806144	7.68e-05		0.519008	0.148384		-1.13552	1.36e-09
LYPD1		0.135833	0.688396		0.160162	0.697407		0.295995	0.471416		0.56509	0.275158		-1.08794	0.00104439		0.81884	0.150996		-0.522845	0.162837
NUAK2		1.17145	0.000463238		0.522707	0.147749		1.69416	2.75e-08		0.396179	0.578766		0.435687	0.30577		0.862293	0.150996		0.831865	0.0260193
TMEM54		-0.17768	0.535957		0.237847	0.46501		0.0601679	0.893634		0.237654	0.709367		-0.901291	0.00235085		0.723804	0.150996		-0.663636	0.0310528
BIN3		-0.0666716	0.801926		-0.483381	0.0570996		-0.550052	0.0354076		-0.130584	0.839249		-1.07456	2.41e-05		0.655095	0.151723		-1.20515	8.01e-07
IQCB1		-0.240305	0.262082		0.385593	0.0895778		0.145287	0.623069		-0.126218	0.817232		-0.294681	0.286398		0.566186	0.153284		-0.420899	0.0972775
LMAN2		0.174438	0.468777		-0.134839	0.651569		0.0395989	0.92056		0.218024	0.677548		-0.79718	0.0016565		0.618755	0.153284		-0.579156	0.0279316
MAL2		-0.667867	0.00538658		0.119181	0.712234		-0.548686	0.0396543		-0.165363	0.783227		0.266716	0.418541		-0.650039	0.153284		0.101354	0.79473
MRPS7		-0.171553	0.540512		0.139567	0.690435		-0.0319863	0.945297		0.161093	0.81181		-0.897123	0.0019289		0.704043	0.153284		-0.736029	0.0121267
SNURF		-0.000116917	0.99981		0.499197	0.202796		0.49908	0.245283		0.495997	0.464901		-0.907585	0.0197556		0.910668	0.153284		-0.411588	0.366247
ZNF593		-0.158353	0.618773		-0.141339	0.718446		-0.299692	0.441102		0.306161	0.641935		-1.39338	4.1e-06		0.787531	0.153284		-1.08722	0.000455797
ZNF253		-0.0878467	0.749888		-0.345022	0.21572		-0.432869	0.139147		0.0490054	0.957501		0.175926	0.629298		-0.6578	0.15779		0.224931	0.515589
DNAJC8		-0.681632	0.000636886		0.0686586	0.806784		-0.612973	0.00308971		-0.312578	0.392846		-0.84378	0.000106352		0.543385	0.161895		-1.15636	8.85e-09
TMEM255A		-0.494801	0.0832892		0.0698916	0.864293		-0.42491	0.218934		-0.0348732	0.97709		0.348466	0.345786		-0.738503	0.165353		0.313593	0.405282
IMPDH2		-0.257117	0.231105		-0.0666676	0.823696		-0.323785	0.203644		-0.038729	0.963225		-0.849619	0.000215371		0.564563	0.168187		-0.888348	5.69e-05
LAP3		-0.465277	0.0370101		-0.0119982	0.970516		-0.477275	0.0570749		-0.382773	0.323261		-0.695898	0.00642065		0.601396	0.168187		-1.07867	2.84e-06
PSMC3IP		-0.0533249	0.850103		-0.67743	0.00789848		-0.730755	0.00422627		-0.164368	0.790295		-1.226	1.77e-06		0.659615	0.168187		-1.39037	1.53e-08
PTPRG		0.477163	0.0303892		0.00603471	0.984874		0.483198	0.0504324		-0.00781096	0.994514		1.07407	2.71e-06		-0.583058	0.168187		1.06626	2.06e-06
C12orf10		0.174823	0.552599		0.147302	0.685623		0.322125	0.362593		0.524651	0.249931		-0.921327	0.00226857		0.718801	0.174913		-0.396676	0.260847
MRPL41		-0.0836832	0.778051		-0.0612487	0.872505		-0.144932	0.715661		0.351782	0.502444		-1.19002	1.86e-05		0.693304	0.17966		-0.838236	0.00372521
EZH2		-0.08298	0.684787		-0.0987314	0.690082		-0.181711	0.463209		-0.406414	0.157931		-0.270123	0.273401		0.494825	0.180953		-0.676537	0.000796513
EIF3D		-0.444238	0.0200568		0.203672	0.368286		-0.240566	0.321348		-0.113707	0.822683		-0.636767	0.00327587		0.509908	0.181477		-0.750474	0.000248303
PHB2		-0.118571	0.622233		0.239254	0.357664		0.120683	0.717867		0.485784	0.156833		-0.949749	6.73e-05		0.584648	0.181477		-0.463965	0.0807376
RPL8		-0.10715	0.718384		-0.195138	0.559775		-0.302288	0.384764		0.0629809	0.947368		-1.06511	0.000215371		0.699837	0.181477		-1.00213	0.00038466
CCDC85B		1.07949	4.49e-06		-0.467553	0.0727572		0.61194	0.0200641		0.628294	0.0662656		-0.648701	0.02033		0.632347	0.182986		-0.0204071	0.964514
FUOM		-0.0261344	0.956738		0.822587	0.0501261		0.796452	0.0725132		0.0507881	0.976139		-0.209222	0.711281		0.954886	0.182986		-0.158434	0.788905
C17orf97		0.148114	0.679432		-0.148436	0.733445		-0.000321954	0.99974		0.552103	0.33055		-1.38524	4e-05		0.832812	0.183933		-0.833134	0.0226107
IGFBP3		0.280552	0.126309		0.942993	1.4e-08		1.22354	6.07e-15		0.228441	0.540527		1.46647	3.72e-17		-0.471362	0.188206		1.69491	2.54e-23
UBC		0.165467	0.482993		0.487639	0.0418502		0.653105	0.00498114		0.129055	0.828427		-0.0587597	0.881383		0.58281	0.190719		0.0702955	0.850916
KLF7		0.612422	0.00297368		0.466819	0.0330135		1.07924	8.03e-09		0.0176108	0.985072		0.525377	0.030787		0.536253	0.193079		0.542988	0.0223157
NUB1		-0.0699994	0.742432		-0.20789	0.349533		-0.277889	0.233481		-0.00570041	0.996078		-0.774887	0.000210805		0.502698	0.193079		-0.780588	0.000124279
MED17		-0.310249	0.0995185		0.221452	0.304232		-0.0887964	0.756836		-0.0964411	0.853269		-0.481618	0.02938		0.489263	0.193255		-0.578059	0.00573927
UTP6		-0.129588	0.592627		-0.0251707	0.939857		-0.154759	0.627772		-0.346867	0.402458		-0.39221	0.16888		0.584318	0.193255		-0.739076	0.00281958
WDR43		-0.393434	0.0581564		-0.0361305	0.906283		-0.429565	0.0686081		-0.56129	0.0499101		-0.411525	0.109982		0.54325	0.193255		-0.972815	5.55e-06
H3F3B		-0.420322	0.0506215		-0.102225	0.724391		-0.522547	0.0261107		-0.0650432	0.926818		-1.01739	7.84e-06		0.559885	0.198944		-1.08243	8.06e-07
CDKN1B		0.718261	0.00430682		-0.0676813	0.848275		0.650579	0.0168423		-0.149671	0.825224		0.158745	0.677919		0.641505	0.204067		0.00907467	0.985613
HJURP		0.12565	0.534729		0.309585	0.137345		0.435235	0.0369287		0.292229	0.401471		-0.345937	0.145726		0.488944	0.204067		-0.0537084	0.867522
SNRPN		-0.363887	0.0992309		0.393385	0.099586		0.0294985	0.939188		0.119253	0.842142		-0.650344	0.00914798		0.560589	0.21408		-0.531091	0.0372346
PSMG3		0.0245033	0.93832		0.0797941	0.831933		0.104297	0.808975		0.465767	0.310463		-1.03812	0.000299019		0.676647	0.215874		-0.572349	0.0710927
CSRNP1		0.925785	0.00643268		0.390407	0.313909		1.31619	6.62e-05		0.214691	0.806203		0.274058	0.564011		0.827442	0.220257		0.488749	0.249463
IRAK1BP1		-0.658843	0.0456367		-0.450755	0.237196		-1.1096	0.00101751		0.0653864	0.957262		-0.365206	0.395641		-0.809778	0.243378		-0.299819	0.502407
SNAI2		-0.520924	0.0364318		0.533642	0.0470237		0.0127185	0.978605		0.00521182	0.996475		-0.617624	0.0342268		0.625131	0.243378		-0.612412	0.032771
AP1S1		-0.364743	0.180414		0.0512656	0.896877		-0.313477	0.364487		0.0969689	0.906726		-1.07999	0.000177288		0.669545	0.245866		-0.983023	0.000541547
CMTM4		0.126784	0.663651		0.33674	0.258859		0.463525	0.139434		-0.291953	0.625493		1.39556	1.74e-07		-0.640087	0.245866		1.10361	4.23e-05
DNAJC7		0.00866046	0.972019		-0.62012	0.00196481		-0.61146	0.00246775		-0.285337	0.442231		-0.822045	0.000118823		0.495922	0.245866		-1.10738	1.9e-08
FAM43A		0.857478	0.0234011		0.0400149	0.943311		0.897493	0.0310619		0.543186	0.456532		-0.539423	0.244983		0.89373	0.245866		0.00376298	0.996141
GPN2		0.320708	0.178895		0.0286917	0.934913		0.3494	0.222206		0.475296	0.207794		-0.711604	0.0074192		0.585709	0.245866		-0.236308	0.473397
HDAC1		-0.0538679	0.821567		-0.0157209	0.960675		-0.0695888	0.839059		-0.034692	0.969442		-0.559357	0.0214788		0.52446	0.245866		-0.594049	0.0118569
MRPL24		-0.0757395	0.810871		-0.183196	0.604416		-0.258936	0.488679		0.358012	0.520376		-1.30904	5.68e-06		0.692095	0.245866		-0.951031	0.00158334
NAA10		0.262565	0.287982		-0.281526	0.309943		-0.0189614	0.965975		0.313372	0.517661		-0.936073	0.000359814		0.60374	0.245866		-0.622701	0.0256624
SAMD12		0.177976	0.471096		0.650402	0.00662902		0.828378	0.000330404		0.551776	0.105637		0.85187	0.000733512		-0.575268	0.245866		1.40365	7.11e-10
SAP30BP		-0.153151	0.520792		-0.568549	0.0160639		-0.7217	0.00168013		0.116303	0.851566		-1.4062	5.32e-10		0.568197	0.245866		-1.2899	9.85e-09
SOX9		-0.131643	0.486815		-0.00191471	0.993587		-0.133558	0.593778		-0.571555	0.0128415		0.889678	2.32e-06		-0.451681	0.245866		0.318123	0.155926
UBFD1		-0.0270176	0.926122		-0.0727837	0.833274		-0.0998013	0.798454		-0.435452	0.30256		0.937959	0.000386592		-0.602308	0.24854		0.502507	0.0832364
ALDH7A1		0.21444	0.446858		-0.138018	0.698579		0.0764229	0.864002		-0.0176928	0.989996		-0.568266	0.0779051		0.662382	0.250245		-0.585959	0.0657554
CACUL1		0.0460744	0.854908		0.173418	0.513946		0.219493	0.444909		-0.195147	0.704041		0.950135	3.46e-05		-0.535495	0.250245		0.754988	0.00121331
PANK2		-0.114317	0.611176		0.0176515	0.955273		-0.0966659	0.763905		-0.0548619	0.936691		-0.56162	0.0203849		0.519816	0.250245		-0.616482	0.00825702
XRCC2		0.523777	0.0355575		-0.842028	0.000777755		-0.318251	0.317068		-0.130707	0.851605		0.427411	0.170977		-0.614955	0.250245		0.296703	0.373558
IST1		-0.310643	0.126319		0.454497	0.0338526		0.143854	0.610634		0.108265	0.844223		-0.46526	0.0528343		0.500849	0.253883		-0.356995	0.155093
MRPS18A		-0.394946	0.164259		0.162554	0.659089		-0.232392	0.548149		0.0224165	0.985796		-0.940736	0.00229962		0.685928	0.257174		-0.918319	0.00252966
PAAF1		-0.357357	0.115766		0.24148	0.358998		-0.115876	0.734299		0.264661	0.571739		-0.937891	0.000102665		0.557353	0.257174		-0.67323	0.00749132
RPS15		-0.307495	0.20003		0.34824	0.188652		0.0407453	0.920848		0.175096	0.764172		-0.718355	0.0074192		0.584004	0.257174		-0.543259	0.0501206
ZKSCAN8		0.367147	0.131909		-0.323784	0.234287		0.0433636	0.918244		-0.094871	0.899478		0.726836	0.00733224		-0.588601	0.257174		0.631965	0.0208252
SYNGAP1		0.885681	0.00770572		-1.14018	0.000607187		-0.254497	0.594204		0.138286	0.894371		0.401335	0.350613		-0.794117	0.257824		0.53962	0.183004
EIF2B4		0.318008	0.240488		-0.250998	0.429224		0.0670097	0.878655		0.448976	0.334004		-1.03165	0.000318129		0.649685	0.261157		-0.582675	0.0629233
SLC12A6		0.231268	0.326199		0.280897	0.277109		0.512166	0.0430546		-0.336802	0.441488		1.39853	6.61e-10		-0.549561	0.261157		1.06173	4.48e-06
OXCT1		-0.00682476	0.978061		0.104699	0.70193		0.0978739	0.755718		-0.141292	0.782156		-0.267183	0.333686		0.506349	0.263053		-0.408475	0.101416
RBP1		-0.0951933	0.728645		0.114692	0.729462		0.0194984	0.965771		0.135667	0.840908		-0.721299	0.0104082		0.60513	0.263053		-0.585632	0.04112
C7orf49		0.206333	0.32831		-0.395592	0.0745913		-0.189259	0.494994		0.18458	0.702945		-0.882284	6.85e-05		0.508445	0.263804		-0.697704	0.00213646
PSMB6		-0.347333	0.172114		0.323022	0.259093		-0.0243111	0.955309		0.044939	0.964781		-0.681231	0.0183463		0.611981	0.265799		-0.636292	0.0268721
GCDH		0.238329	0.466882		-0.146466	0.723575		0.0918634	0.859463		-0.238656	0.758536		-0.412274	0.308997		0.742793	0.269113		-0.65093	0.074316
PLPP2		0.306498	0.24315		0.105503	0.763143		0.412001	0.181008		0.352746	0.484292		-0.5618	0.0658826		0.621056	0.269113		-0.209055	0.57129
RPS2		-0.625154	0.00536469		0.304273	0.236239		-0.320881	0.245118		0.0288114	0.976139		-0.90088	0.000239375		0.551188	0.269113		-0.872069	0.000264616
UBN2		0.451438	0.0324742		-0.178596	0.485002		0.272842	0.304472		-0.253293	0.569918		1.03738	2.23e-06		-0.51124	0.269113		0.784082	0.000490498
WNT5A		0.518735	0.00917888		0.37503	0.0819459		0.893765	1.76e-06		0.529287	0.0583847		0.848573	6.85e-05		-0.484096	0.269113		1.37786	1.11e-12
LSM10		-0.61522	0.00962744		0.273816	0.32301		-0.341404	0.240784		0.0102454	0.994512		-0.934131	0.000318129		0.582482	0.26936		-0.923886	0.00026651
PMS1		-0.425303	0.0609309		0.654493	0.00527051		0.22919	0.446415		0.00160679	0.997541		-0.324977	0.275338		0.55256	0.269715		-0.32337	0.272007
C9orf142		0.121666	0.744319		-0.469083	0.212872		-0.347417	0.434274		0.296304	0.707815		-1.43985	3.15e-05		0.796131	0.27054		-1.14355	0.00124277
C15orf61		-0.489586	0.0919167		0.32215	0.333778		-0.167435	0.69368		0.213406	0.763151		-1.07083	0.000538402		0.689993	0.2706		-0.857428	0.00719469
PLEK2		-0.397927	0.0672807		0.130835	0.644324		-0.267091	0.33315		-0.182837	0.728944		-0.614986	0.0143433		0.530732	0.2706		-0.797823	0.000646309
RPL3		0.198292	0.367275		-0.478316	0.0347592		-0.280024	0.289959		-0.140505	0.792551		-0.657596	0.0064476		0.518077	0.2706		-0.798101	0.000441252
MRPS9		-0.571039	0.0151314		-0.205965	0.476749		-0.777004	0.00123848		-0.50474	0.1723		-0.851915	0.00121948		0.57965	0.27294		-1.35665	1.02e-08
DCAF4		0.0499426	0.861208		-0.263614	0.35705		-0.213672	0.527485		0.204925	0.731747		-1.01539	0.000122593		0.596794	0.276256		-0.810466	0.00284664
CAP1		-0.563973	0.00128253		0.304405	0.11708		-0.259568	0.22532		-0.0839146	0.86963		-0.60603	0.0022441		0.430376	0.277088		-0.689944	0.00024533
SSB		-0.282808	0.193064		0.107217	0.707297		-0.175591	0.553997		-0.204659	0.677109		-0.487193	0.0577587		0.516261	0.290318		-0.691852	0.00339327
TK1		-0.124871	0.625527		0.189539	0.513696		0.0646678	0.869146		0.209103	0.707815		-0.708645	0.00812085		0.56421	0.292261		-0.499542	0.0750763
BUD23		-0.122999	0.610988		-0.249964	0.336951		-0.372962	0.161852		-0.173481	0.75264		-0.737773	0.00331333		0.538291	0.294667		-0.911253	0.000111954
ZNF155		-0.167208	0.605591		0.0493338	0.911156		-0.117874	0.806759		0.23189	0.752202		-1.05498	0.00110583		0.705217	0.294667		-0.823091	0.0138778
ZNF224		0.338962	0.276177		-0.733941	0.0226204		-0.39498	0.304258		0.067535	0.95114		0.247685	0.564011		-0.7102	0.29474		0.315221	0.442445
TXNIP		-0.0262742	0.925772		0.0307515	0.930679		0.00447729	0.992223		0.231511	0.665853		0.332671	0.280142		-0.559705	0.298834		0.564182	0.0386353
PACRGL		-0.57538	0.00967452		0.00761945	0.981401		-0.56776	0.0188825		-0.0493645	0.95114		0.00669906	0.987369		-0.525095	0.317151		-0.0426655	0.911985
EBNA1BP2		0.306984	0.135501		-0.711889	0.00046246		-0.404905	0.0829892		-0.0122724	0.991431		-0.879013	6.73e-05		0.48638	0.31776		-0.891285	2.87e-05
NSDHL		-0.238984	0.386912		0.255519	0.419205		0.0165349	0.973476		0.0352725	0.975552		-0.640759	0.0390573		0.622022	0.31776		-0.605487	0.0514272
PCMT1		-0.408192	0.116155		0.503668	0.0720091		0.0954756	0.819239		0.133752	0.851605		-0.643005	0.0326059		0.604729	0.31776		-0.509253	0.0996043
PDRG1		0.0184123	0.960218		-0.213462	0.568449		-0.19505	0.65316		-0.185362	0.811343		-0.709919	0.0431947		0.700231	0.31776		-0.895281	0.0068472
COPS6		-0.225278	0.32047		-0.244507	0.341401		-0.469785	0.0580394		0.0518669	0.947353		-1.04262	7.16e-06		0.520966	0.321201		-0.990751	1.41e-05
MPHOSPH10		-0.0976621	0.729603		-0.46459	0.0949169		-0.562252	0.0485853		-0.667399	0.0609626		-0.494307	0.116031		0.599454	0.321201		-1.16171	8.88e-06
MSX2		0.904677	0.000402291		0.892758	0.000428115		1.79743	4.85e-16		0.808633	0.0141722		0.394833	0.226603		0.593969	0.321201		1.20347	3.95e-06
NMB		0.280911	0.461757		-0.195293	0.683979		0.085618	0.887492		0.425874	0.575559		0.464067	0.304864		-0.804323	0.321201		0.889941	0.0240388
SCPEP1		0.090008	0.733499		0.0499971	0.884687		0.140005	0.691277		0.217757	0.695447		-0.635883	0.0206538		0.558131	0.321201		-0.418126	0.157386
NUDT1		-0.108733	0.775919		0.236333	0.578169		0.1276	0.815251		-0.307586	0.70241		-0.330608	0.47417		0.765794	0.328248		-0.638194	0.110265
PHKG2		0.0717936	0.803561		0.0541369	0.883233		0.12593	0.74671		0.119789	0.871245		-0.583871	0.0516926		0.590013	0.328248		-0.464082	0.139321
GALNT14		0.109239	0.719888		0.112474	0.763143		0.221713	0.561554		-0.237349	0.720146		-0.173531	0.674753		0.632593	0.332667		-0.41088	0.240249
SERPINB1		-0.367437	0.142069		0.855319	0.000505429		0.487882	0.0828844		-0.0812265	0.919062		1.13757	9.71e-06		-0.568463	0.332667		1.05635	2.93e-05
PRRT3		0.234158	0.465993		-0.202085	0.596681		0.0320731	0.951974		0.00761258	0.996475		-0.674825	0.0604491		0.699286	0.335347		-0.667213	0.0631345
IFT74		-0.748141	0.00734527		0.0547189	0.893902		-0.693422	0.0221988		-0.881406	0.0141722		-0.460558	0.19684		0.648542	0.338048		-1.34196	2.15e-06
YBX1		0.255996	0.276986		-0.999426	6.32e-06		-0.74343	0.00150722		-0.311862	0.491707		-0.967751	9.5e-05		0.536183	0.34208		-1.27961	2.38e-08
MIF		0.0700267	0.832703		0.132622	0.734247		0.202649	0.621079		0.406842	0.468444		-0.866748	0.00749109		0.662555	0.342811		-0.459906	0.202161
MUC16		0.580211	0.0162475		1.02201	1.31e-05		1.60222	3.21e-14		0.192901	0.748771		1.97062	3.15e-17		-0.561308	0.342811		2.16352	1.44e-21
RAP2C		-0.288731	0.214574		-0.00314226	0.991822		-0.291873	0.310824		-0.0400888	0.966307		0.270571	0.374937		-0.522355	0.347092		0.230482	0.465497
COA1		-0.390787	0.149783		-0.163668	0.639605		-0.554455	0.0687078		0.0882358	0.918963		-0.0309078	0.948291		-0.611783	0.349096		0.057328	0.901786
EXOC8		-0.00637631	0.981657		-0.0985768	0.761572		-0.104953	0.777935		-0.292879	0.553551		0.73098	0.00616778		-0.543054	0.350946		0.438101	0.130621
GART		-0.297691	0.0860631		0.099794	0.660176		-0.197897	0.374729		-0.215735	0.542156		-0.384656	0.0660187		0.402494	0.352551		-0.600391	0.0015386
TBC1D19		0.172502	0.619619		-0.332597	0.375097		-0.160095	0.745481		0.267622	0.731747		0.281615	0.518885		-0.709331	0.352551		0.549237	0.152254
MACC1		0.459953	0.0103291		0.506081	0.00662902		0.966034	2.59e-09		0.0676227	0.903719		1.31571	1.14e-13		-0.4173	0.352721		1.38333	1.67e-15
GPX4		-0.195542	0.480533		0.208969	0.519029		0.013427	0.978605		0.129264	0.863402		-0.71464	0.017532		0.598803	0.357639		-0.585376	0.0570383
ELP4		-0.488468	0.0411575		-0.0106095	0.975648		-0.499078	0.0661245		-0.0448863	0.961571		0.0909832	0.817453		-0.545175	0.358155		0.0460969	0.911621
NELFCD		0.135969	0.536387		-0.167171	0.50875		-0.0312015	0.931171		0.271011	0.507765		-0.77745	0.000629717		0.475238	0.361531		-0.506439	0.0349282
SLC35D1		-0.776666	0.000260855		0.40191	0.0848482		-0.374755	0.13685		-0.294229	0.480135		0.406518	0.121594		-0.487044	0.363542		0.112289	0.735801
ADM		-0.265237	0.31075		0.584106	0.0312721		0.31887	0.321006		0.132288	0.851566		-0.391107	0.231731		0.577688	0.36442		-0.258819	0.462915
ALG10		-0.510277	0.0599982		-0.264358	0.417581		-0.774635	0.00694066		-0.352723	0.516533		0.191475	0.631991		-0.613387	0.36442		-0.161248	0.69211
FUT10		-0.291362	0.333241		-0.0872109	0.8329		-0.378572	0.302292		-0.214011	0.767062		0.483631	0.178678		-0.648193	0.36442		0.26962	0.5005
MRM3		0.434653	0.216853		-0.458623	0.239065		-0.0239706	0.970671		-0.236723	0.789301		-0.554318	0.199395		0.767071	0.36442		-0.791042	0.0457509
PLEKHA3		-0.250022	0.29126		-0.0880029	0.784445		-0.338025	0.232075		-0.224146	0.671474		0.409508	0.154032		-0.523387	0.36442		0.185362	0.576015
CHAF1B		-0.199061	0.290359		-0.216924	0.307946		-0.415985	0.0416646		-0.16925	0.693373		-0.672278	0.0010651		0.425543	0.365208		-0.841529	1.18e-05
MRPL38		0.0343234	0.914822		-0.298641	0.346944		-0.264317	0.465497		0.318873	0.5762		-1.19735	2.82e-05		0.614163	0.366314		-0.878481	0.00294537
ALKBH8		-0.198129	0.424126		0.173578	0.556038		-0.0245514	0.952552		-0.483984	0.203591		-0.0784703	0.84671		0.537903	0.373248		-0.562454	0.0419058
TTC12		-0.141693	0.70577		-0.153615	0.735863		-0.295307	0.525206		-0.679021	0.222365		-0.36653	0.422916		0.750244	0.373248		-1.04555	0.00414603
PWP1		-0.496131	0.00643538		0.0667266	0.794343		-0.429405	0.0321279		-0.187312	0.649345		-0.661168	0.00117997		0.419076	0.379255		-0.848481	7.63e-06
ACTG1		-0.295012	0.202853		0.23336	0.38839		-0.0616523	0.871047		0.00709164	0.996057		-0.585852	0.0286655		0.517108	0.380555		-0.57876	0.0275739
AK1		-0.0695459	0.825464		-0.281238	0.387021		-0.350784	0.312515		0.232694	0.725574		-1.20123	3.42e-05		0.617755	0.383837		-0.968539	0.0010211
ZNF493		0.376988	0.183188		-0.643862	0.030204		-0.266874	0.478835		0.0533297	0.960505		0.299134	0.428515		-0.619338	0.387962		0.352463	0.332633
ATP5I		-0.620059	0.0353398		0.342752	0.314085		-0.277308	0.480885		-0.625532	0.173382		-0.301835	0.456103		0.650059	0.392756		-0.927367	0.00367644
E2F4		-0.16728	0.544301		0.229562	0.460894		0.0622824	0.884312		0.411639	0.374056		-0.923602	0.00104439		0.574246	0.392756		-0.511963	0.0992892
HMGB2		-0.31662	0.136645		-0.0301518	0.923366		-0.346772	0.167184		-0.284507	0.49369		-0.538502	0.030178		0.476237	0.392756		-0.823009	0.000234244
HSP90AA1		-0.187211	0.332557		-0.281362	0.180032		-0.468573	0.0207888		-0.455734	0.0905801		-0.438112	0.0517692		0.425273	0.392756		-0.893846	3.89e-06
MRPL49		-0.284963	0.207521		0.0518434	0.871849		-0.233119	0.426763		0.0677712	0.926781		-0.802064	0.00109835		0.501173	0.392756		-0.734292	0.00265578
SLU7		0.356254	0.071158		-0.220899	0.332211		0.135355	0.63053		-0.2525	0.532734		-0.0570439	0.869187		0.444899	0.392756		-0.309544	0.223426
HSD17B10		-0.336428	0.224834		-0.110692	0.767211		-0.447119	0.168537		-0.00958737	0.994514		-1.04227	0.000389396		0.604738	0.39595		-1.05186	0.000221917
FKBP2		0.308399	0.209947		-0.467144	0.0745913		-0.158746	0.650903		0.120292	0.862768		-0.822046	0.0023045		0.543009	0.396976		-0.701754	0.0100061
PTK2B		0.481871	0.0648056		-0.176458	0.592207		0.305413	0.363446		-0.125965	0.868539		-0.147286	0.714624		0.578664	0.398006		-0.273251	0.44712
FXR1		0.106361	0.60205		-0.0997094	0.691501		0.00665184	0.985602		-0.274174	0.444683		-0.142663	0.615682		0.423489	0.410654		-0.416837	0.065241
CD63		-0.539407	0.0137425		0.158622	0.566214		-0.380785	0.144353		0.0691914	0.924296		-0.94164	7.09e-05		0.491664	0.412942		-0.872448	0.000178199
PPP4R4		0.306994	0.391524		1.05454	0.0022091		1.36154	3.51e-05		0.122117	0.910664		0.517886	0.220913		0.721533	0.412942		0.640003	0.110989
AHSA2		0.393348	0.1962		-0.676987	0.0338444		-0.283639	0.483081		0.16443	0.841451		0.199596	0.651011		-0.647665	0.425423		0.364027	0.352108
U2AF1		0.354222	0.134208		-0.592138	0.0157573		-0.237916	0.446148		-0.102397	0.884345		-0.656198	0.0154184		0.52068	0.425423		-0.758596	0.00343543
NHP2		-0.491203	0.0596507		0.00304325	0.993014		-0.48816	0.107132		-0.148756	0.831681		-0.914196	0.0014744		0.574792	0.425503		-1.06295	9.34e-05
NYAP2		0.471297	0.149096		-0.0356818	0.939816		0.435616	0.277511		-0.0127069	0.994514		-0.239018	0.609042		0.68734	0.425503		-0.251725	0.583771
PPIB		-0.394073	0.0981925		-0.182028	0.536652		-0.576101	0.025441		0.0739396	0.924586		-1.17284	1.95e-06		0.522803	0.426423		-1.0989	5.7e-06
CFH		-0.0690005	0.823706		0.411007	0.168484		0.342007	0.312515		-0.293022	0.625493		0.0507137	0.91517		0.584315	0.426762		-0.242308	0.522607
QRICH1		0.246252	0.229351		0.307122	0.168484		0.553374	0.00930397		0.109712	0.842535		0.00117841	0.997647		0.442484	0.431164		0.11089	0.725043
CNTNAP1		-0.131249	0.763903		0.344685	0.464851		0.213436	0.715495		-0.258749	0.792395		-0.327171	0.530916		0.799356	0.434919		-0.58592	0.203593
CWC22		-0.214363	0.307692		0.0688633	0.809727		-0.145499	0.613561		-0.372994	0.283447		-0.224369	0.429759		0.451863	0.434919		-0.597363	0.00966594
TUFM		0.613479	0.011252		-0.751531	0.00246954		-0.138052	0.706261		0.0409059	0.968401		-0.713668	0.0102606		0.53471	0.434919		-0.672762	0.0144192
PBDC1		-0.30219	0.177267		0.141928	0.615786		-0.160261	0.604174		-0.262162	0.569918		-0.383117	0.171252		0.485018	0.437733		-0.645279	0.00926183
USE1		0.190851	0.62608		-0.118764	0.814482		0.0720863	0.905549		0.213533	0.823072		-0.897183	0.0261256		0.755736	0.440436		-0.68365	0.103119
OTUD1		0.83865	0.00419652		0.187171	0.607807		1.02582	0.000441875		-0.0297982	0.981664		0.438425	0.23861		0.617193	0.444001		0.408627	0.27634
PSMD12		-0.564542	0.00390404		0.0242544	0.934801		-0.540287	0.00941574		-0.33135	0.334631		-0.641576	0.0037999		0.432638	0.444001		-0.972926	1.29e-06
DNAJB11		0.463077	0.046712		-0.471956	0.0608441		-0.00887931	0.98453		-0.177881	0.760693		-0.341279	0.264439		0.510281	0.444204		-0.51916	0.0613222
PPIL4		-0.119799	0.587771		0.00473386	0.987343		-0.115066	0.709581		-0.423303	0.196841		-0.141667	0.650685		0.449905	0.444309		-0.564971	0.0157529
CHMP4A		0.188141	0.498504		-0.0232272	0.953335		0.164914	0.667672		0.0870305	0.918982		-0.486853	0.130799		0.564737	0.446862		-0.399822	0.234773
CRABP2		-0.219214	0.526162		0.174552	0.684365		-0.0446622	0.937241		-0.0498296	0.972949		-0.680839	0.0735156		0.686006	0.446907		-0.730668	0.0494436
NDUFB8		-0.645254	0.00485355		0.420048	0.0947415		-0.225206	0.461887		-0.226684	0.665225		-0.498871	0.0719772		0.500348	0.447589		-0.725554	0.0042515
TIGD1		0.49538	0.1136		-0.742044	0.0241613		-0.246665	0.57027		0.0189863	0.991331		0.39407	0.332129		-0.659721	0.447589		0.413056	0.29842
AHSA1		-0.0234054	0.926122		-0.316971	0.181417		-0.340376	0.180602		0.0784792	0.904087		-0.882611	0.000122593		0.463755	0.447598		-0.804132	0.000400217
CDKN3		-0.755954	0.00330104		0.153128	0.650986		-0.602827	0.0330516		-0.412097	0.37373		0.361898	0.278053		-0.552627	0.447598		-0.0501998	0.909918
DNAL1		-0.268292	0.368061		-0.322185	0.337833		-0.590478	0.0723865		-0.540929	0.262874		0.563339	0.103376		-0.612888	0.447598		0.0224102	0.965835
STK19		0.037816	0.92894		-0.0580356	0.912257		-0.0202196	0.976422		-0.104283	0.930202		-0.662103	0.118855		0.746166	0.447598		-0.766385	0.0605724
FIS1		-0.143262	0.585035		-0.185404	0.540265		-0.328666	0.277656		0.291614	0.566241		-1.14876	6.82e-06		0.528476	0.447868		-0.857142	0.00111068
SMG9		0.318663	0.256559		-0.101532	0.790443		0.217131	0.571247		-0.120634	0.884345		-0.250994	0.517734		0.588759	0.447868		-0.371628	0.297464
C1QTNF1		0.609347	0.00856158		0.203343	0.464676		0.81269	0.000444383		0.355167	0.415394		-0.0395548	0.922686		0.497077	0.448649		0.315612	0.30066
SLC10A7		-0.493619	0.0813356		0.179006	0.621563		-0.314613	0.390378		0.267546	0.676618		0.0120771	0.980282		-0.594236	0.448649		0.279623	0.466106
CRIP1		-0.219183	0.611886		0.85228	0.0470629		0.633096	0.184785		-0.0442441	0.979565		-0.119785	0.849946		0.797125	0.449254		-0.164029	0.782334
AP1S2		-0.542955	0.0367971		-0.51852	0.0681956		-1.06147	2.35e-05		-0.412195	0.379097		-0.0881104	0.840514		-0.561169	0.44995		-0.500305	0.109766
TIMM22		-0.228997	0.382737		0.344718	0.226052		0.115722	0.768084		0.380858	0.417011		-0.80594	0.00398521		0.540803	0.449987		-0.425082	0.176293
MYO5B		0.28355	0.135879		0.671946	0.000241245		0.955496	1.87e-08		0.221032	0.576675		1.13235	1.23e-09		-0.397883	0.452343		1.35338	5.25e-14
ARL13B		0.111084	0.696056		0.0727637	0.840788		0.183847	0.611806		-0.180795	0.778807		-0.184702	0.630462		0.549345	0.45427		-0.365497	0.272007
WASL		-0.443899	0.0219247		0.433403	0.0368532		-0.0104958	0.977461		-0.133783	0.782156		0.543529	0.015435		-0.420241	0.45427		0.409745	0.0787674
ATMIN		-0.406467	0.0675832		0.102878	0.731055		-0.303589	0.269299		-0.0594922	0.936559		0.232814	0.450753		-0.476911	0.465872		0.173321	0.591708
ATXN7L3B		-0.0986644	0.597025		-0.310221	0.101034		-0.408886	0.0314608		0.0228516	0.975658		-0.0598258	0.839276		-0.371911	0.465872		-0.0369742	0.904007
CBR3		-0.129527	0.69381		0.109928	0.79064		-0.0195993	0.971998		-0.0619331	0.954107		-0.583204	0.103875		0.625537	0.465872		-0.645137	0.0637401
CCT5		-0.203047	0.279474		0.0577157	0.824082		-0.145331	0.570406		-0.10131	0.840137		-0.439842	0.045182		0.39582	0.465872		-0.541152	0.00892002
CTNNBL1		0.691112	0.00595762		-0.66671	0.0110988		0.0244022	0.955593		0.0323629	0.976139		-0.546993	0.0722481		0.539032	0.465872		-0.51463	0.0913436
ERP29		-0.104147	0.681758		-0.439683	0.0806025		-0.54383	0.0320627		-0.259746	0.598401		-0.780407	0.00254211		0.496323	0.465872		-1.04015	1.36e-05
GLOD4		-0.346183	0.146536		-0.0803775	0.807029		-0.42656	0.12213		-0.413641	0.309626		-0.517962	0.068327		0.505043	0.465872		-0.931603	0.000182938
INAFM2		0.0701677	0.769721		-0.341228	0.147753		-0.27106	0.315263		-0.037127	0.966643		0.221534	0.452077		-0.455467	0.465872		0.184407	0.545353
MRPL23		0.233056	0.45445		0.0487113	0.9114		0.281767	0.477733		0.4269	0.449582		-0.767853	0.0228952		0.62272	0.465872		-0.340953	0.388553
PEPD		0.0900688	0.769407		0.0313482	0.938528		0.121417	0.775038		0.209201	0.757082		-0.664305	0.0360886		0.576521	0.465872		-0.455104	0.180474
PSMC5		0.181396	0.487862		-0.748253	0.00326847		-0.566857	0.0383628		-0.212928	0.720497		-0.884525	0.00117997		0.530596	0.465872		-1.09745	1.67e-05
TTC1		-0.542215	0.00916885		0.152753	0.558674		-0.389462	0.108467		-0.0299819	0.974489		-0.809415	0.000419242		0.449935	0.465872		-0.839396	0.000148153
ZNF431		0.321243	0.228373		-0.587935	0.0349231		-0.266692	0.443903		-0.150477	0.831058		0.43869	0.182935		-0.554905	0.465872		0.288213	0.416968
ZNF708		-0.30119	0.202853		-0.24063	0.382833		-0.54182	0.035408		-0.0950684	0.893544		0.0472917	0.908807		-0.494043	0.465872		-0.0477768	0.905207
PER2		0.746956	0.00560455		-0.698545	0.0133149		0.048411	0.918783		-0.158166	0.829151		-0.368834	0.303726		0.575411	0.465988		-0.527	0.109562
ISG20		-0.306092	0.240711		0.476863	0.0842745		0.170771	0.638297		0.339335	0.500636		-0.705312	0.0147971		0.536749	0.468348		-0.365977	0.263954
ABCA12		-0.093969	0.755271		1.89267	1.54e-17		1.7987	1.13e-15		-0.0324618	0.97709		2.34459	4.93e-23		-0.513421	0.471352		2.31212	2.92e-22
CBX1		0.166734	0.44985		-0.733078	0.000483268		-0.566344	0.0115545		-0.355796	0.334004		-0.660268	0.00574419		0.44972	0.471352		-1.01606	2.53e-06
CDKN2A		0.409468	0.128237		-0.298811	0.336218		0.110656	0.793047		0.369048	0.478065		-0.819918	0.00607622		0.561526	0.471352		-0.45087	0.171775
DDX19B		-0.160507	0.458737		0.0877932	0.752965		-0.0727137	0.828348		-0.117216	0.832981		-0.393797	0.123495		0.438299	0.471352		-0.511013	0.0331298
ENC1		-0.0719553	0.774621		-0.194875	0.473357		-0.266831	0.350267		-0.22294	0.660153		0.430057	0.118075		-0.473947	0.471352		0.207117	0.511494
PPP1R3D		0.470794	0.149598		-0.206868	0.612033		0.263926	0.556646		0.110472	0.916078		0.806974	0.025156		-0.65352	0.471352		0.917446	0.00834479
SF3A2		0.777949	0.00311238		-0.687407	0.0127786		0.0905418	0.835362		0.498039	0.261179		-0.965987	0.000830188		0.558491	0.471352		-0.467949	0.153037
CLPP		-0.0290739	0.929524		0.256037	0.443271		0.226963	0.555828		0.600352	0.164709		-0.953491	0.00166098		0.580101	0.471778		-0.353138	0.330274
FAM171A1		0.310723	0.27719		-0.0596703	0.883588		0.251052	0.506462		-0.194897	0.779766		-0.137471	0.754346		0.583421	0.471778		-0.332368	0.372239
MARK4		0.352392	0.268316		-0.162996	0.692363		0.189397	0.678757		-0.169889	0.84341		-0.284485	0.511907		0.64377	0.471778		-0.454373	0.247547
PNPLA4		-0.00774556	0.983681		-0.561107	0.126302		-0.568853	0.15084		0.321205	0.670269		-0.210303	0.663129		-0.679755	0.471778		0.110902	0.834514
YAF2		-0.71845	0.00163945		0.0243915	0.943532		-0.694059	0.00337824		-0.285209	0.542156		0.0728875	0.851094		-0.481737	0.471778		-0.212322	0.506722
FBXO38		-0.0260647	0.918807		0.301306	0.214968		0.275242	0.311445		-0.233966	0.626259		0.053424	0.888234		0.455784	0.475789		-0.180542	0.563197
HIST1H3B		-0.638329	0.0157684		0.497923	0.0865783		-0.140406	0.727826		-0.230178	0.719163		-0.468062	0.158954		0.557834	0.475789		-0.69824	0.0204106
PIN1		-0.028545	0.930554		-0.190492	0.58738		-0.219037	0.571832		0.103979	0.903691		-0.903661	0.00321735		0.580646	0.475789		-0.799683	0.00932934
RMDN1		-0.380984	0.0948441		0.010003	0.975648		-0.370981	0.170371		-0.28868	0.531303		0.38903	0.1683		-0.471331	0.478317		0.10035	0.780405
RNF165		0.769724	0.0112332		-0.569412	0.0810242		0.200312	0.652736		0.0913578	0.928877		0.725927	0.0358803		-0.616973	0.481109		0.817285	0.0149992
CENPX		-0.303176	0.284121		0.090742	0.816278		-0.212434	0.581753		0.132081	0.868727		-0.92018	0.00252015		0.575666	0.482371		-0.7881	0.0101418
AC011604.2		-0.16579	0.559971		-0.0205658	0.959311		-0.186356	0.620972		0.206896	0.751645		0.14968	0.705955		-0.542933	0.485184		0.356577	0.294259
TGFBR2		-0.214472	0.336438		-0.182004	0.492673		-0.396476	0.117428		-0.589607	0.0496069		0.64665	0.00877142		-0.453519	0.4857		0.0570426	0.877301
AGR2		0.202452	0.613124		0.174572	0.722779		0.377024	0.440745		0.374907	0.654084		0.727048	0.0833643		-0.724931	0.487123		1.10195	0.00421778
CCT3		-0.0126798	0.958476		-0.0554565	0.843965		-0.0681363	0.834242		-0.0164146	0.985349		-0.469342	0.0472116		0.41762	0.487123		-0.485757	0.0357598
CDK5		-0.409783	0.0825827		0.515552	0.0398791		0.105769	0.771284		0.274452	0.576675		-0.657409	0.0143433		0.488725	0.487123		-0.382957	0.193953
DPYD		-0.221656	0.356471		0.30205	0.250857		0.0803943	0.832006		-0.187858	0.742648		-0.215142	0.51447		0.483394	0.487123		-0.403	0.163234
FANCF		-0.418195	0.075901		-0.478104	0.0637451		-0.896298	0.000120382		0.0389027	0.969385		-0.440648	0.124417		-0.494553	0.487123		-0.401746	0.168046
FRAT2		0.0319979	0.942921		-0.274379	0.558768		-0.242381	0.657473		-0.291153	0.756113		-0.698202	0.112902		0.746975	0.487123		-0.989356	0.0142876
MCAT		0.188134	0.616576		-0.102368	0.833405		0.0857657	0.880816		0.0259255	0.987223		-0.637972	0.122305		0.697812	0.487123		-0.612046	0.138541
PUDP		-0.66318	0.00997465		-0.0124684	0.973541		-0.675649	0.0151169		-0.148929	0.828402		0.00681748	0.98852		-0.533537	0.487123		-0.142112	0.718523
RBM34		-0.551485	0.0178874		0.101286	0.75021		-0.450199	0.0940748		-0.213579	0.695456		-0.728948	0.00585293		0.492328	0.487123		-0.942527	0.000129466
VPS72		0.00360724	0.989274		-0.353772	0.17226		-0.350165	0.21619		-0.0668149	0.930575		-0.773402	0.00295139		0.490052	0.487123		-0.840217	0.000819387
ZNF682		0.0599761	0.870303		-0.551843	0.11054		-0.491867	0.197721		0.30443	0.670842		-0.155036	0.747325		-0.641262	0.487123		0.149394	0.75839
CRIPT		-0.54767	0.0687009		0.0897257	0.833405		-0.457945	0.208455		-0.0633984	0.952775		0.215867	0.619749		-0.610414	0.487202		0.152469	0.739382
MTX1		-0.219884	0.417811		0.662943	0.0151921		0.443058	0.150288		0.505346	0.234275		-0.599775	0.0500565		0.537487	0.490417		-0.0944287	0.823027
TIMM23B		-0.216427	0.411705		0.368365	0.193078		0.151939	0.682606		0.0988805	0.899478		-0.470039	0.131076		0.523097	0.490417		-0.371159	0.252788
KHDRBS3		0.0653655	0.879735		-0.079434	0.882837		-0.0140684	0.98453		-0.319359	0.720497		-0.426683	0.372195		0.731973	0.490726		-0.746041	0.0766186
PLD3		0.477303	0.0514403		0.354249	0.189031		0.831552	0.000717577		0.519683	0.175439		-0.188689	0.596786		0.500558	0.490726		0.330994	0.301032
PIP5K1A		-0.423061	0.0164106		0.66173	0.00015339		0.238669	0.27729		0.125466	0.774655		-0.25801	0.270518		0.371213	0.49575		-0.132544	0.613842
PSMA7		-0.207201	0.399732		-0.18051	0.53971		-0.38771	0.170308		0.0158911	0.989719		-0.895257	0.000564092		0.491655	0.499023		-0.879365	0.000491429
BEX3		0.0475136	0.875819		-0.00114592	0.996741		0.0463677	0.918783		0.0611784	0.947658		-0.55215	0.0777668		0.53734	0.499728		-0.490972	0.121111
LSM4		-0.235802	0.393876		0.225099	0.490998		-0.0107028	0.983419		0.249131	0.685575		-0.807138	0.00702488		0.547304	0.499728		-0.558007	0.0766186
NAA40		0.436011	0.086992		-0.78833	0.00224154		-0.352319	0.268331		0.0013162	0.997786		0.167056	0.660384		-0.520691	0.499728		0.168373	0.656762
PHB		-0.551945	0.0159497		0.189043	0.505081		-0.362901	0.189341		0.0882333	0.901168		-0.929464	0.000200571		0.478329	0.499728		-0.84123	0.000653681
TSEN2		-0.304906	0.152015		-0.308646	0.191318		-0.613551	0.00523926		-0.181241	0.720146		-0.871928	0.000132222		0.439617	0.49986		-1.05317	9.91e-07
XRCC6		-0.14298	0.480406		-0.00884369	0.974719		-0.151823	0.570406		-0.104872	0.841498		-0.447411	0.0518143		0.40046	0.499957		-0.552283	0.0109087
CYP1A1		3.00148	6.04e-43		0.256888	0.364795		3.25837	7.08e-52		2.68123	1.29e-33		0.0791995	0.848332		0.49794	0.500595		2.76043	5.8e-31
BDNF		-0.43876	0.127784		-0.326508	0.328002		-0.765269	0.0127024		-0.799873	0.044019		-0.559739	0.115025		0.594344	0.501682		-1.35961	3.39e-06
NELFA		0.51026	0.0933262		-0.490654	0.138458		0.0196067	0.973115		-0.0935889	0.926677		-0.502266	0.186181		0.615462	0.501682		-0.595855	0.100823
ZNF506		-0.162784	0.515938		0.00607486	0.985489		-0.156709	0.643117		0.160771	0.785359		0.164915	0.639004		-0.482395	0.501682		0.325686	0.286342
MFAP3L		-0.0919744	0.837823		0.382272	0.408303		0.290297	0.593889		-0.0279046	0.988502		1.06369	0.0104043		-0.745489	0.510843		1.03579	0.0112881
NEK3		-0.687552	0.0719987		0.725014	0.0801914		0.0374621	0.954477		-0.0944327	0.943539		-0.605093	0.18424		0.736988	0.510843		-0.699526	0.108424
ATAT1		0.118329	0.728418		-0.766258	0.0184235		-0.647928	0.0671422		-0.13682	0.881752		0.107827	0.830223		-0.618936	0.511092		-0.0289928	0.959321
SCAI		0.214434	0.429228		-0.00456437	0.989577		0.20987	0.561738		-0.0625984	0.946973		0.792324	0.00574419		-0.519856	0.512411		0.729725	0.0109688
SEC13		0.108488	0.695202		-0.247857	0.406581		-0.139369	0.712744		0.175186	0.778732		-0.82814	0.00299144		0.513585	0.512524		-0.652954	0.0222791
AC092329.3		0.667658	0.0296993		-0.220039	0.55823		0.447618	0.234227		0.488248	0.379462		0.557806	0.124464		-0.598435	0.517385		1.04605	0.00117222
ACD		0.0262181	0.935817		-0.48494	0.10934		-0.458722	0.165234		-0.0941484	0.915517		-0.924366	0.00253214		0.559792	0.517385		-1.01851	0.000523423
AP1G1		-0.557595	0.00653138		0.177131	0.481178		-0.380464	0.11202		-0.418511	0.203591		0.457925	0.0642993		-0.419878	0.517385		0.0394143	0.911985
BABAM1		0.157519	0.495316		-0.218938	0.396348		-0.0614194	0.866319		0.367789	0.337074		-0.875509	0.000220838		0.446301	0.517385		-0.50772	0.0491121
C18orf25		-0.151176	0.51479		0.254826	0.310719		0.10365	0.756631		0.00949057	0.994504		0.533328	0.0371253		-0.439169	0.517385		0.542819	0.0307389
CKAP4		0.498178	0.0447988		-0.589864	0.0251064		-0.091686	0.820832		0.172865	0.779766		0.235872	0.500072		-0.500423	0.517385		0.408737	0.188145
DEXI		-0.595033	0.116155		0.0723522	0.896036		-0.522681	0.257429		-0.435431	0.582038		-0.812789	0.0560972		0.72554	0.517385		-1.24822	0.00117483
EEF1G		-0.0975875	0.709865		0.298511	0.270534		0.200923	0.536396		0.249983	0.636446		-0.533201	0.0591772		0.484141	0.517385		-0.283218	0.373004
EIF2B3		-0.733902	0.000694988		0.383157	0.108929		-0.350745	0.175655		-0.290093	0.499662		-0.504058	0.0518143		0.443406	0.517385		-0.794151	0.00066867
FZD3		-0.136031	0.549077		-0.0730708	0.805489		-0.209101	0.459816		-0.00148998	0.997541		0.224366	0.443996		-0.431978	0.517385		0.222876	0.447609
H2AFY2		0.395856	0.194989		-0.429268	0.202219		-0.0334121	0.949444		0.100439	0.918399		-0.736722	0.0342268		0.60287	0.517385		-0.636282	0.0724821
HAS3		0.415234	0.0684615		-0.272175	0.293988		0.143058	0.668804		-0.388809	0.33959		0.0704416	0.859145		0.461426	0.517385		-0.318368	0.28907
HIST1H2AL		-0.0972632	0.792979		0.200029	0.639229		0.102766	0.849584		-0.159984	0.866063		-0.384516	0.373078		0.647265	0.517385		-0.5445	0.170659
ILK		-0.113764	0.585851		0.0314328	0.912839		-0.0823315	0.786691		0.221929	0.586847		-0.704866	0.0010651		0.400606	0.517385		-0.482937	0.0326899
LPL		-0.218274	0.350588		-0.186892	0.501776		-0.405166	0.128269		-0.0787005	0.912181		-0.787775	0.00176848		0.461309	0.517385		-0.866475	0.000329295
MRPS30		-0.678613	0.00785454		0.730205	0.00589272		0.0515924	0.904397		-0.200211	0.751364		-0.266041	0.45129		0.517845	0.517385		-0.466252	0.135812
NAA25		-0.21674	0.39247		0.385338	0.155078		0.168598	0.625995		-0.201652	0.736934		-0.126681	0.742175		0.496931	0.517385		-0.328333	0.303213
NDUFAF4		-0.800284	0.00275998		-0.256256	0.433018		-1.05654	5.23e-05		-0.411248	0.402458		-0.0996209	0.820817		-0.545671	0.517385		-0.510869	0.110379
PCDHA4		0.585098	0.0892776		-1.03723	0.00318942		-0.452136	0.294542		-0.249761	0.769948		0.469202	0.27969		-0.671577	0.517385		0.219441	0.658879
PITPNA		0.156408	0.497047		-0.365498	0.127191		-0.209091	0.47434		-0.114539	0.850306		0.345836	0.214843		-0.440388	0.517385		0.231297	0.440986
SAAL1		-0.0700623	0.758818		-0.081445	0.771658		-0.151507	0.596045		-0.114867	0.835425		-0.452918	0.0656182		0.416278	0.517385		-0.567785	0.0145064
STIP1		0.287182	0.228359		-0.644845	0.00805565		-0.357664	0.206496		-0.316384	0.493775		-0.519145	0.0646109		0.477866	0.517385		-0.835529	0.00091025
TMEM25		0.47925	0.16113		0.346357	0.369341		0.825607	0.0236086		0.549031	0.360075		-0.369474	0.398045		0.64605	0.517385		0.179557	0.724486
TREX2		0.374069	0.2433		-0.823034	0.0125764		-0.448965	0.245283		0.0613791	0.959005		-1.138	0.000813234		0.627651	0.517385		-1.07662	0.00126999
TRIM52		0.700056	0.0524102		-1.18965	0.00118785		-0.489599	0.280962		-0.09623	0.936691		0.31476	0.523674		-0.708129	0.517385		0.21853	0.677446
UBE2S		-0.039251	0.904605		0.205782	0.553151		0.166531	0.68557		0.58017	0.187051		-0.972623	0.00138852		0.558984	0.517385		-0.392453	0.270991
VPS37B		0.448923	0.0213274		-0.154378	0.521933		0.294545	0.216539		0.0710152	0.906726		-0.175263	0.535201		0.398793	0.517385		-0.104248	0.736027
ZNF561		-0.506811	0.00860755		-0.058394	0.831933		-0.565205	0.00528144		-0.219707	0.590506		0.0487313	0.886956		-0.394229	0.517385		-0.170976	0.538524
ZNF691		0.185838	0.612467		-0.0240198	0.962248		0.161818	0.75576		0.215193	0.802796		-0.71393	0.0686632		0.660556	0.517385		-0.498738	0.240249
ZNF780A		0.134198	0.678845		-0.420453	0.203645		-0.286255	0.46849		0.00888233	0.996078		0.293389	0.465858		-0.588526	0.517385		0.302271	0.449489
ZYX		0.235355	0.342875		-0.104982	0.746848		0.130372	0.719332		0.224178	0.687263		-0.582702	0.0395161		0.488896	0.517385		-0.358524	0.24563
NGDN		-0.349541	0.119095		0.248967	0.334131		-0.100574	0.770477		-0.12563	0.834377		-0.423571	0.123048		0.448627	0.518114		-0.549201	0.0328813
PRPF18		-0.392017	0.153846		0.23723	0.471666		-0.154786	0.702591		-0.347355	0.529906		-0.349836	0.332253		0.542405	0.518114		-0.697191	0.0237767
SGCB		-0.432257	0.056788		-0.119618	0.694497		-0.551875	0.0262661		0.025623	0.978551		-0.12073	0.733019		-0.456767	0.518114		-0.0951075	0.794959
SPRR2A		0.24265	0.41018		1.04876	0.000149386		1.29141	8.14e-07		0.341884	0.559923		1.50493	1.15e-07		-0.555405	0.518114		1.84682	6.11e-12
ZNF470		-0.163193	0.639588		-0.269553	0.491993		-0.432746	0.280139		-0.722635	0.15016		0.913693	0.0102275		-0.623804	0.518114		0.191058	0.684179
SLC25A39		-0.0515147	0.851379		0.230305	0.41602		0.17879	0.588689		0.427283	0.290348		-0.727366	0.00681696		0.478872	0.519788		-0.300083	0.340351
SEC23B		-0.903008	1.73e-06		0.677746	0.000565444		-0.225262	0.373032		-0.218737	0.601664		-0.404579	0.091648		0.398054	0.519957		-0.623316	0.00414211
TMCO6		0.708042	0.0333354		-0.191502	0.653171		0.51654	0.200114		0.551858	0.350275		-0.67977	0.0785807		0.644452	0.52129		-0.127912	0.808119
APPBP2		-0.13946	0.59335		0.132005	0.681642		-0.00745485	0.987571		-0.0624686	0.939583		0.536941	0.0621858		-0.481927	0.522382		0.474472	0.103126
AUP1		-0.401705	0.0916523		0.433026	0.0942617		0.0313211	0.94063		0.0271076	0.978551		-0.471233	0.103754		0.475446	0.522382		-0.444125	0.12449
C9orf64		0.142461	0.622031		-0.280967	0.36585		-0.138506	0.733192		-0.0692177	0.939485		-0.602229	0.0571638		0.532941	0.522382		-0.671447	0.0289631
DNAH5		-0.0744854	0.857113		-0.312193	0.470034		-0.386678	0.40957		-0.266431	0.763857		0.559595	0.194857		-0.679843	0.522382		0.293165	0.545579
GTF3C5		0.61815	0.0191087		-0.363718	0.225881		0.254432	0.473371		0.265171	0.660153		-0.538822	0.0920324		0.528083	0.522382		-0.273651	0.454918
MEGF9		0.238885	0.303546		0.199667	0.460626		0.438552	0.0902074		0.0581474	0.940773		0.827431	0.000749045		-0.447026	0.522382		0.885578	0.000178199
NDEL1		-0.15281	0.51534		-0.124888	0.668738		-0.277698	0.320542		-0.195885	0.709459		-0.52757	0.0449485		0.445757	0.522382		-0.723455	0.00307262
SPDYE16		0.855468	0.00895718		-1.20086	0.000233725		-0.345388	0.431365		-0.00402859	0.996657		0.300387	0.507847		-0.641746	0.522382		0.296358	0.512126
ZC3H8		-0.257362	0.327726		0.0345465	0.927746		-0.222816	0.523177		-0.390531	0.411863		-0.343536	0.309206		0.511251	0.522382		-0.734067	0.0100551
ZDHHC13		-0.583813	0.0152609		0.899049	0.000161838		0.315236	0.295458		-0.0371257	0.972949		0.832092	0.00172172		-0.479731	0.522382		0.794966	0.00246763
ZNF566		-0.13427	0.65204		-0.162751	0.645778		-0.297022	0.406806		-0.212794	0.752202		0.452286	0.182585		-0.536514	0.522382		0.239492	0.529403
ARPC1B		0.198974	0.404146		-0.480971	0.0513802		-0.281998	0.335031		-0.137512	0.820198		-0.606988	0.0239224		0.462502	0.522514		-0.7445	0.0033722
DMAP1		0.627441	0.0359405		-0.443652	0.180941		0.183789	0.676471		0.0428644	0.974489		-0.44804	0.240975		0.588965	0.522514		-0.405175	0.295524
FABP4		0.0912631	0.822865		-0.935193	0.0128426		-0.84393	0.0333259		0.249866	0.776498		-0.407046	0.373978		-0.68675	0.522514		-0.15718	0.773073
WTAP		-0.680468	0.000945981		0.596183	0.0053632		-0.0842849	0.7984		-0.203284	0.665853		-0.297828	0.275134		0.416828	0.522514		-0.501113	0.0380364
MRTO4		-0.078507	0.701094		-0.426918	0.0305142		-0.505425	0.0105531		-0.248433	0.49951		-0.633812	0.00249473		0.376819	0.52298		-0.882245	4.59e-06
CHMP2A		0.0065388	0.982001		-0.15278	0.63434		-0.146241	0.693437		0.395194	0.376229		-1.03717	9.5e-05		0.49574	0.525613		-0.64198	0.02534
FDPS		-0.30591	0.118285		0.296108	0.171836		-0.00980149	0.978605		-0.0569014	0.928964		-0.343002	0.163706		0.390102	0.525613		-0.399904	0.0884692
GCSAM		0.680815	0.058131		0.289115	0.506186		0.96993	0.0111458		-0.0570647	0.971583		0.349418	0.466571		0.677577	0.525613		0.292353	0.554829
INPP1		-0.0187791	0.946004		0.0571665	0.862451		0.0383874	0.924975		0.0982783	0.888487		-0.520221	0.0591487		0.46033	0.525613		-0.421942	0.140003
MTRNR2L3		0.282263	0.367725		-0.224942	0.55011		0.0573205	0.912029		0.505075	0.340877		0.143572	0.761453		-0.591327	0.525613		0.648647	0.0650951
POLE3		-0.602115	0.00385943		-0.219675	0.373655		-0.82179	4.6e-05		-0.218868	0.641935		-1.02358	3.18e-06		0.420655	0.525613		-1.24244	2.23e-09
ZFP36L2		0.205709	0.336464		-0.0151351	0.961603		0.190574	0.495477		0.32337	0.392846		0.279454	0.307626		-0.41225	0.525613		0.602824	0.00948246
MBOAT2		-0.36932	0.0522663		0.609903	0.00158431		0.240584	0.315263		-0.0893523	0.871245		0.70852	0.000730106		-0.378584	0.52937		0.619167	0.00313703
TMEM128		-0.277256	0.395378		-0.270599	0.481178		-0.547856	0.142915		-0.278572	0.709459		0.337769	0.418365		-0.607053	0.52937		0.0591973	0.911621
U2AF1L4		-0.482031	0.173461		0.345238	0.403218		-0.136794	0.806808		0.0379959	0.97969		-0.840227	0.0325959		0.665438	0.533316		-0.802231	0.040339
APITD1-CORT		-0.417332	0.168631		0.0488041	0.912257		-0.368528	0.332216		-0.330539	0.612363		-0.623716	0.0808531		0.585727	0.534258		-0.954255	0.00329687
FHL2		-0.149909	0.491709		0.448898	0.042043		0.29899	0.233619		0.440536	0.171114		-0.551472	0.0213903		0.409926	0.534258		-0.110936	0.731249
LYPD3		0.255944	0.379182		-0.436745	0.160967		-0.180801	0.657136		0.0918847	0.919413		-0.824287	0.00916848		0.551602	0.534258		-0.732403	0.0212764
C2orf16		0.404636	0.294647		-0.0781736	0.885783		0.326462	0.528012		0.021016	0.992784		1.00224	0.0135285		-0.696798	0.535634		1.02326	0.0100196
RNF111		-0.182425	0.321962		0.274114	0.166119		0.0916891	0.735378		0.119408	0.790859		-0.382361	0.0774097		0.354642	0.536558		-0.262953	0.258438
BCKDHA		0.520911	0.129255		-0.112977	0.810692		0.407934	0.347765		0.354806	0.643976		-0.593308	0.147539		0.646436	0.538288		-0.238502	0.623793
REXO2		-0.786085	0.000168687		0.101557	0.720475		-0.684528	0.0014235		-0.0959954	0.876708		-1.0085	5.76e-06		0.419967	0.54185		-1.10449	2.53e-07
RPL36AL		-0.0739822	0.808126		0.189525	0.574683		0.115542	0.782663		-0.0283268	0.981063		-0.379439	0.275733		0.523308	0.544621		-0.407765	0.230058
CSRNP2		0.527148	0.0114204		0.127214	0.63434		0.654362	0.00236573		0.24218	0.586395		0.817456	0.000271215		-0.405275	0.545135		1.05964	5.05e-07
MSMO1		-1.01013	7.15e-05		0.564036	0.04229		-0.446094	0.142915		-0.0769426	0.927259		0.131419	0.743396		-0.50057	0.545135		0.0544763	0.903243
SKIV2L2		-0.265819	0.168512		0.173569	0.45155		-0.0922504	0.752829		-0.39748	0.187051		-0.0731836	0.819912		0.378413	0.545135		-0.470663	0.0343659
GOLGA8A		0.1851	0.571287		-0.514009	0.127346		-0.328909	0.412059		-0.208469	0.785957		0.465614	0.226603		-0.586054	0.546405		0.257145	0.548331
ISCA1		-0.746665	0.000875636		0.225296	0.402187		-0.521369	0.035636		-0.231485	0.64846		0.15178	0.655399		-0.441664	0.546405		-0.0797049	0.828847
LRRC61		0.631011	0.0471894		-0.396269	0.272004		0.234742	0.600456		0.722271	0.134438		-1.09694	0.00131462		0.609406	0.546405		-0.374664	0.373558
MT-ND6		1.14735	4.59e-06		-1.31619	4.61e-08		-0.168838	0.651456		0.00973834	0.994514		-0.684768	0.0220701		0.506192	0.546405		-0.67503	0.0219193
PDLIM7		0.210329	0.450758		0.146881	0.677026		0.357211	0.277706		0.298515	0.597426		-0.457195	0.168411		0.51589	0.546405		-0.15868	0.692859
SAP130		0.105606	0.653043		-0.0242419	0.939751		0.0813638	0.814592		0.020955	0.982265		-0.363121	0.185202		0.42353	0.546405		-0.342166	0.211541
TOX		-0.169093	0.566648		-0.0501713	0.902121		-0.219264	0.569475		0.364491	0.505009		-0.0545023	0.909494		-0.529253	0.546405		0.309989	0.398462
HSPA4		0.270681	0.142667		-0.295149	0.144212		-0.0244683	0.939681		-0.304138	0.345573		-0.0819825	0.782987		0.361652	0.547647		-0.38612	0.0799603
CUEDC2		0.138979	0.682054		-0.119697	0.778767		0.0192817	0.973476		0.142951	0.87346		-0.715319	0.0453518		0.59165	0.548624		-0.572368	0.121512
ELF3		1.32981	7.15e-09		0.392434	0.141816		1.72225	4.85e-16		0.428519	0.316764		0.822699	0.00229962		0.471031	0.548624		1.25122	4.16e-07
GNL3		-0.397263	0.0446514		-0.227065	0.324468		-0.624329	0.00216108		-0.540241	0.0486048		-0.476156	0.0449238		0.392069	0.553764		-1.0164	5.05e-07
AGPAT2		-0.0370728	0.914654		0.0847431	0.838409		0.0476703	0.925538		0.417944	0.454778		-0.931463	0.00387367		0.56119	0.55696		-0.513519	0.150793
CEP68		0.562941	0.0810018		-0.618424	0.0749111		-0.0554832	0.921544		0.38726	0.563526		0.163339	0.737958		-0.606083	0.55696		0.5506	0.155219
DCAF16		-0.176527	0.43442		-0.261405	0.293518		-0.437932	0.0761129		0.0487894	0.950803		-0.0671843	0.855667		-0.419537	0.55696		-0.0183949	0.964017
DIAPH2		0.119413	0.631509		0.0403353	0.905015		0.159748	0.622482		-0.234558	0.65247		0.835798	0.000854807		-0.441492	0.55696		0.601241	0.020831
EIF4E2		0.246245	0.245723		-0.17682	0.485002		0.0694255	0.839059		0.153857	0.76481		-0.492114	0.0465314		0.407682	0.55696		-0.338257	0.200662
HIST1H4E		-0.313382	0.291015		0.240838	0.499354		-0.0725443	0.879509		-0.171677	0.822683		-0.458497	0.211593		0.557629	0.55696		-0.630174	0.062361
NELFE		0.249451	0.379339		-0.673572	0.0198265		-0.424121	0.200612		0.00776332	0.996078		-0.962132	0.00135655		0.530248	0.55696		-0.954369	0.00117483
NUP93		-0.102098	0.640451		0.153535	0.536498		0.0514376	0.877222		-0.245977	0.552336		-0.0945472	0.77073		0.391962	0.55696		-0.340524	0.178191
RAD52		0.0139503	0.974678		-0.220881	0.62996		-0.206931	0.696797		-0.453503	0.53745		-0.421636	0.365348		0.668208	0.55696		-0.875138	0.0270199
S100A9		-0.210984	0.48509		1.08559	0.000114601		0.874603	0.00299526		0.520967	0.282087		0.901519	0.00426934		-0.547883	0.55696		1.42249	5.79e-07
SMS		-0.511392	0.0145264		-0.323515	0.170227		-0.834907	3.83e-05		-0.452566	0.170257		-0.795391	0.000635813		0.41305	0.55696		-1.24796	2.41e-09
TMEM71		-0.66514	0.0662993		0.432757	0.300064		-0.232383	0.656297		-0.182122	0.858538		0.61744	0.151191		-0.667701	0.55696		0.435318	0.33852
USP6NL		0.416754	0.0332828		-0.0342702	0.904448		0.382484	0.0885804		-0.0402816	0.955856		0.797508	0.000135889		-0.374743	0.558651		0.757226	0.000248303
ZNF570		0.191846	0.535139		-0.330265	0.322211		-0.138419	0.757007		0.241186	0.733864		0.166877	0.699032		-0.546482	0.563414		0.408063	0.264978
CREB3		-0.0356304	0.903856		0.0975005	0.778767		0.0618702	0.880988		0.131533	0.850211		-0.553041	0.0642205		0.483378	0.565428		-0.421508	0.177543
HSPA5		0.27886	0.14509		-0.120064	0.622335		0.158796	0.542942		-0.328949	0.31293		0.118054	0.685828		0.369691	0.567278		-0.210895	0.41975
CIR1		0.114775	0.692072		-0.330163	0.27034		-0.215387	0.556302		-0.522407	0.226374		-0.199308	0.611364		0.506327	0.574516		-0.721714	0.0151346
ILKAP		-0.178837	0.512398		-0.202451	0.523617		-0.381289	0.223516		-0.124009	0.868117		-0.75294	0.0101573		0.495659	0.574606		-0.876948	0.00168809
SYT1		0.440156	0.217878		0.551537	0.147753		0.991693	0.00675264		0.308506	0.713443		0.0448238	0.940578		0.638364	0.574606		0.353329	0.448324
ABHD17C		-0.242515	0.272309		-0.0209386	0.948779		-0.263454	0.336396		0.19675	0.695456		-0.0462389	0.903654		-0.413965	0.578277		0.150511	0.637732
AC068631.2		1.04697	0.00292073		-0.421519	0.291446		0.625456	0.13563		0.38678	0.623961		-0.40948	0.370721		0.648155	0.578277		-0.0226996	0.971556
CUTC		-0.26156	0.470742		0.176832	0.699067		-0.0847279	0.880925		-0.107617	0.924296		-0.614086	0.136535		0.636975	0.578277		-0.721703	0.0677155
EXOSC2		-0.120535	0.594447		-0.356444	0.124195		-0.47698	0.040751		-0.224717	0.630648		-0.660487	0.00574419		0.408225	0.578277		-0.885205	6.18e-05
GRHPR		0.149748	0.60205		-0.142906	0.686151		0.00684241	0.989424		0.456066	0.321295		-0.9562	0.000992083		0.506976	0.578277		-0.500134	0.119659
PADI2		0.290047	0.403473		0.378891	0.323373		0.668938	0.0784593		-0.0461227	0.974489		1.3283	0.000118823		-0.61324	0.578277		1.28218	0.000145617
PDK2		-0.0263012	0.917462		0.481099	0.0330928		0.454798	0.0580861		0.526748	0.0847897		-0.479443	0.05797		0.407493	0.578277		0.047305	0.899848
MAGED2		0.204206	0.332063		0.0666233	0.815979		0.27083	0.286668		-0.0936635	0.876473		-0.0280242	0.939732		0.392517	0.578792		-0.121688	0.699605
CPNE1		-0.210643	0.334627		0.0894749	0.756293		-0.121168	0.702239		-0.101885	0.868539		-0.427919	0.0993784		0.408635	0.579448		-0.529804	0.0310085
ZNF275		-0.0858181	0.791929		-0.329835	0.322907		-0.415653	0.240269		-0.316801	0.619707		0.441387	0.223375		-0.54024	0.581751		0.124586	0.78389
GLUL		-0.140306	0.435411		0.560378	0.00126499		0.420072	0.0242725		-0.0378794	0.95114		0.126236	0.626555		0.331715	0.583682		0.0883571	0.747049
GPR39		0.0588187	0.831318		-0.0773326	0.820044		-0.0185139	0.9661		0.190186	0.749017		-0.66904	0.0153771		0.46034	0.583682		-0.478854	0.100823
SDR42E1		-0.385447	0.12919		0.220288	0.469847		-0.165159	0.647604		-0.36098	0.453118		0.668487	0.0197556		-0.472666	0.583682		0.307507	0.351832
SLC35A3		-0.230907	0.423264		0.0578639	0.885782		-0.173043	0.667771		-0.0345032	0.97709		0.380969	0.286398		-0.519509	0.583682		0.346465	0.334776
SLC35F5		-0.572562	0.0190842		0.348724	0.20729		-0.223837	0.49848		-0.0872754	0.909592		0.32976	0.306713		-0.466322	0.583682		0.242484	0.476367
XPNPEP3		0.181081	0.482993		-0.199852	0.501665		-0.0187707	0.9661		-0.0292538	0.977564		0.469462	0.111773		-0.458978	0.583682		0.440208	0.138601
ZNF490		0.201095	0.499974		-0.252022	0.455766		-0.0509275	0.917919		-0.040267	0.974489		0.514068	0.130869		-0.524728	0.583917		0.473801	0.168597
RPP21		-0.348324	0.180445		0.492014	0.0749785		0.14369	0.707971		0.369028	0.444683		-0.707979	0.0145475		0.482642	0.584011		-0.338952	0.310086
CLTA		-0.151335	0.559824		-0.121436	0.707431		-0.272771	0.387291		-0.0292881	0.97709		-0.706274	0.0108383		0.46279	0.58458		-0.735562	0.00624563
MEN1		0.560309	0.0649926		-0.407975	0.235659		0.152334	0.743922		0.0512289	0.968232		-0.466896	0.223863		0.568	0.58458		-0.415667	0.28571
PARL		-0.466292	0.0503557		0.197957	0.499062		-0.268335	0.386336		-0.139971	0.823938		-0.583079	0.0380085		0.454715	0.58458		-0.72305	0.00634154
PSENEN		-0.155893	0.62599		0.626346	0.0482928		0.470454	0.181783		0.141534	0.868539		-0.223228	0.602407		0.552148	0.58458		-0.0816939	0.86684
SRBD1		-0.34934	0.184152		0.377154	0.194159		0.0278142	0.950873		-0.47807	0.275158		0.0155175	0.973815		0.490367	0.58458		-0.462553	0.146242
TIMM13		-0.180737	0.503109		-0.409833	0.147876		-0.59057	0.0355982		-0.0141815	0.992733		-1.06308	9.87e-05		0.486696	0.58458		-1.07727	4.45e-05
TMEM9B		-0.939938	0.000252601		0.444777	0.11916		-0.495161	0.0947607		-0.2387	0.689234		0.23112	0.526501		-0.487581	0.58458		-0.00758025	0.988778
CHST15		0.127227	0.581825		0.324028	0.172983		0.451256	0.062085		0.200888	0.686316		0.654519	0.00648562		-0.404152	0.586707		0.855408	0.000139646
GPRC5A		-0.00854613	0.967347		0.440555	0.0121399		0.432009	0.0163858		0.132529	0.749017		0.622129	0.000854807		-0.322649	0.586707		0.754658	1.56e-05
DPP4		-0.252537	0.536091		1.0218	0.00974117		0.769264	0.0748153		-0.316733	0.736934		0.407581	0.406896		0.678415	0.589098		0.0908486	0.883155
UBR7		-0.466659	0.0210456		0.0979315	0.719326		-0.368728	0.12068		-0.252254	0.54526		-0.505967	0.0355909		0.389493	0.590354		-0.758221	0.000513744
NIPAL2		0.111469	0.743247		0.469243	0.15438		0.580712	0.0940748		0.222135	0.76833		-0.193821	0.66293		0.552398	0.593182		0.0283144	0.960071
UNC45A		0.431384	0.192712		-0.443952	0.228758		-0.0125682	0.98453		-0.321765	0.666655		-0.293689	0.517942		0.602886	0.594738		-0.615454	0.111409
SELENOS		-0.664485	0.00343761		0.169489	0.550507		-0.494996	0.052376		-0.244341	0.629356		-0.684082	0.0085325		0.433427	0.597459		-0.928423	0.000105494
ZNF641		-0.0589132	0.864817		-0.310934	0.3725		-0.369847	0.326838		-0.220823	0.76416		0.399095	0.296707		-0.548119	0.597459		0.178271	0.68504
MTFP1		0.156664	0.605197		0.0018329	0.995696		0.158497	0.706729		0.637286	0.128062		-0.998005	0.000876176		0.519216	0.599192		-0.360719	0.326612
AC015813.2		-0.0422396	0.890592		-0.531921	0.0582272		-0.57416	0.050253		-0.461668	0.304406		0.371775	0.268481		-0.484268	0.608239		-0.0898923	0.83139
BCAT2		0.361084	0.27111		0.0435056	0.926732		0.40459	0.316409		0.717321	0.141088		-0.897121	0.0115627		0.58439	0.608239		-0.1798	0.708488
CD320		0.26163	0.382737		0.271361	0.424709		0.532991	0.11134		0.708341	0.0859213		-0.703412	0.0326131		0.528062	0.608239		0.00492912	0.993399
HAUS8		-0.183063	0.540102		-0.29957	0.361728		-0.482633	0.147699		-0.0992711	0.910177		-0.910908	0.00343545		0.527546	0.608239		-1.01018	0.000752374
LAT		0.168002	0.617417		0.180492	0.649122		0.348495	0.385283		0.350595	0.592214		-0.56501	0.127526		0.562909	0.608239		-0.214414	0.634021
TOMM22		-0.844366	5.58e-05		0.462139	0.0439946		-0.382227	0.12603		-0.176356	0.736409		-0.610035	0.0132766		0.404165	0.608239		-0.786391	0.000577845
VAMP3		-0.320685	0.155486		0.248148	0.338699		-0.0725369	0.84381		0.0944276	0.888487		0.251668	0.407723		-0.418633	0.608239		0.346096	0.221352
VGLL3		-0.232666	0.342478		0.614955	0.0134822		0.38229	0.17769		-0.182085	0.7564		1.00921	6.86e-05		-0.44484	0.608239		0.82713	0.00119745
ZNF66		0.508837	0.164561		-0.51067	0.208079		-0.00183347	0.997948		-0.0289525	0.985851		0.674104	0.110818		-0.646985	0.608239		0.645151	0.126005
RBM8A		-0.378895	0.0334405		-0.124502	0.581071		-0.503398	0.00727865		-0.305896	0.322764		-0.537156	0.00902842		0.339654	0.610245		-0.843052	4.94e-06
EIF2S2		-0.370084	0.0557155		-0.202846	0.375097		-0.57293	0.00444925		-0.25701	0.506265		-0.683455	0.00160275		0.367535	0.612028		-0.940465	2.41e-06
G6PD		0.614107	0.0386673		-0.509415	0.1181		0.104692	0.829647		0.00737506	0.996475		-0.451224	0.232739		0.548541	0.612028		-0.443849	0.238845
HDDC3		0.251121	0.473045		-0.388437	0.3078		-0.137315	0.795179		0.415395	0.542156		-1.1602	0.0010651		0.607487	0.612028		-0.744802	0.051644
SNRNP25		-0.0360872	0.913308		-0.539181	0.0774747		-0.575269	0.0732211		0.132593	0.870468		-1.23427	3.09e-05		0.526409	0.612028		-1.10168	0.000186835
CRTC1		0.310445	0.432824		-0.219562	0.657357		0.0908828	0.88515		0.0244014	0.989996		-0.601641	0.185999		0.668123	0.61658		-0.57724	0.202817
CUL1		-0.397333	0.0495944		0.298371	0.189031		-0.0989618	0.750467		-0.239324	0.572127		-0.24139	0.383327		0.381753	0.61658		-0.480715	0.0432165
EIF3G		0.432149	0.102976		-0.784967	0.00374672		-0.352819	0.281067		0.0342622	0.976139		-0.877283	0.00263968		0.490202	0.61658		-0.843021	0.00337081
ELP3		-0.205783	0.385726		-0.147319	0.614939		-0.353101	0.202106		-0.537711	0.112954		-0.244982	0.443976		0.429592	0.61658		-0.782693	0.00178073
EXOSC6		-0.177568	0.513237		-0.442075	0.117807		-0.619642	0.0281255		-0.549482	0.173142		0.40417	0.215139		-0.474331	0.61658		-0.145312	0.708609
GAN		0.474205	0.0565958		0.014199	0.968885		0.488404	0.0868643		-0.147629	0.823862		1.09183	2.85e-05		-0.4558	0.61658		0.944204	0.000298155
GANAB		0.277954	0.19133		0.159765	0.539119		0.437719	0.065007		-0.030608	0.974116		0.0748445	0.833552		0.393482	0.61658		0.0442365	0.904385
NDUFS2		0.0587437	0.83063		-0.255325	0.363708		-0.196582	0.555482		-0.0285269	0.977599		-0.615318	0.0284106		0.447263	0.61658		-0.643845	0.0184561
PDE8B		-0.0695677	0.857914		-0.272316	0.506186		-0.341883	0.441176		-0.222902	0.792183		0.47973	0.251081		-0.598712	0.61658		0.256828	0.581833
PTPN12		-0.0583241	0.760534		0.0328241	0.896036		-0.0255001	0.931824		-0.193956	0.591481		0.489439	0.013481		-0.320983	0.61658		0.295483	0.169147
RNPS1		-0.0597173	0.797034		-0.195707	0.425737		-0.255424	0.326115		0.105427	0.854516		-0.746296	0.00104758		0.385445	0.61658		-0.640869	0.00501073
TMED7-TICAM2		-0.646685	0.0035614		0.166948	0.546863		-0.479737	0.0540264		-0.198317	0.705527		0.131661	0.698526		-0.413082	0.61658		-0.0666559	0.856818
ZBED3		-0.00213337	0.994244		-0.310363	0.236508		-0.312497	0.280328		-0.252244	0.625493		0.367797	0.211684		-0.42805	0.61658		0.115553	0.749988
ZSCAN21		0.335756	0.29627		-0.185502	0.645567		0.150254	0.755718		-0.0421281	0.975552		-0.377495	0.362717		0.569876	0.61658		-0.419623	0.299976
RTN3		-0.596038	0.00608376		0.402424	0.0920226		-0.193614	0.514132		0.0666377	0.926781		0.147754	0.656129		-0.408006	0.616981		0.214392	0.484268
SLC35B3		-0.448008	0.152124		-0.101376	0.816721		-0.549384	0.132029		-0.102763	0.918019		0.112206	0.82155		-0.558827	0.617945		0.00944359	0.987774
TARS		-0.395937	0.0319894		0.396346	0.0466679		0.00040852	0.999604		-0.187073	0.654451		-0.159427	0.554826		0.346909	0.621998		-0.3465	0.129253
NAF1		-0.641522	0.00465629		-0.00669676	0.983968		-0.648219	0.00674108		-0.456665	0.211088		-0.619977	0.0200655		0.428423	0.624803		-1.07664	4.64e-06
CTSB		-0.205553	0.26109		0.256432	0.202346		0.0508787	0.864002		0.0732688	0.892754		-0.357435	0.107068		0.335044	0.626567		-0.284166	0.214629
IL1RL2		0.305774	0.426703		0.196152	0.687099		0.501927	0.269959		-0.0267202	0.988502		-0.117951	0.842836		0.646598	0.626567		-0.144671	0.798773
GALNT5		0.773834	4.9e-05		0.297058	0.164786		1.07089	7.03e-10		0.306116	0.38629		1.12189	1.06e-08		-0.357118	0.627346		1.42801	1.93e-14
HPS1		0.225655	0.35898		-0.113472	0.717584		0.112183	0.760292		0.242923	0.652095		0.298052	0.336939		-0.428792	0.628098		0.540974	0.0495674
LZTFL1		-0.482006	0.111339		-0.0465454	0.916078		-0.528551	0.136574		-0.268843	0.704392		0.281565	0.495622		-0.541273	0.628098		0.012722	0.981624
PDHA1		0.252691	0.230529		-0.793095	9.84e-05		-0.540403	0.0152793		-0.330928	0.375408		-0.596916	0.0130386		0.387441	0.628098		-0.927845	1.67e-05
PSMC4		-0.156453	0.529927		-0.0876174	0.788214		-0.24407	0.427864		-0.115494	0.86282		-0.56114	0.0421909		0.432564	0.628098		-0.676634	0.00969274
ANOS1		0.13662	0.644354		0.326319	0.287588		0.462939	0.148716		-0.284986	0.644976		1.23122	9.89e-06		-0.483297	0.628166		0.946236	0.00090673
LTV1		-0.395934	0.0587833		-0.0736062	0.801919		-0.46954	0.0442302		-0.365197	0.31293		-0.495838	0.047962		0.391495	0.628166		-0.861035	0.000101329
KLF5		0.375248	0.040458		0.0505468	0.845541		0.425795	0.0347038		-0.135505	0.765011		0.219618	0.382247		0.341682	0.630666		0.084113	0.777132
NVL		-0.142103	0.570469		-0.117841	0.704625		-0.259944	0.393495		-0.493535	0.181195		-0.199019	0.559171		0.43261	0.630666		-0.692554	0.00825702
SRP54		-0.570897	0.0035614		0.345651	0.109819		-0.225247	0.374811		-0.41671	0.173382		-0.174044	0.541376		0.365507	0.630666		-0.590754	0.00742827
TSPAN15		-0.426508	0.206968		0.759716	0.0305977		0.333207	0.446415		0.218621	0.792669		-0.473635	0.25489		0.588221	0.630666		-0.255014	0.583771
SLC6A8		0.67309	0.0129526		-0.826159	0.00299972		-0.153069	0.712458		-0.0367975	0.975552		0.379648	0.283123		-0.495919	0.632266		0.34285	0.336926
ZNF675		-0.461596	0.0940999		-0.0558706	0.889509		-0.517466	0.102312		-0.178356	0.796139		0.159598	0.701994		-0.498709	0.633697		-0.0187577	0.970388
ZBTB25		-0.0406246	0.879784		-0.252587	0.344944		-0.293212	0.314539		0.121285	0.848582		0.00496157	0.990762		-0.419458	0.635967		0.126247	0.722371
ERGIC3		-0.339417	0.15546		0.164704	0.580968		-0.174713	0.596581		0.178536	0.760975		-0.786664	0.00278106		0.433414	0.640374		-0.608128	0.0245337
UBB		-0.51192	0.0390445		0.509357	0.0580123		-0.00256264	0.995507		0.158641	0.800149		-0.615884	0.0341412		0.45468	0.640374		-0.457243	0.131531
HSPA1A		0.595673	0.0640951		-1.23267	0.000100976		-0.637	0.0856675		-0.796579	0.0877231		-0.421635	0.3184		0.581214	0.641128		-1.21821	0.00026651
GADD45GIP1		-0.272138	0.305552		0.00573081	0.987493		-0.266408	0.436668		0.132039	0.856163		-0.870511	0.00240454		0.472065	0.641577		-0.738472	0.0103892
ITGB3BP		-0.828386	0.000542189		0.234375	0.415535		-0.594011	0.0224595		-0.215109	0.702834		0.057416	0.890101		-0.436318	0.641577		-0.157693	0.658879
POMT1		0.156552	0.559662		-0.057199	0.873476		0.0993531	0.805819		-0.401946	0.379097		0.0451314	0.918522		0.456168	0.641577		-0.356815	0.271601
TCTA		-0.342694	0.307755		0.485909	0.182912		0.143216	0.777773		0.0920749	0.932409		-0.529525	0.189472		0.580666	0.641577		-0.43745	0.292255
WDR74		-0.305004	0.188167		0.696942	0.00279968		0.391938	0.146193		0.105946	0.873161		-0.131248	0.709513		0.41724	0.641577		-0.0253021	0.952043
LRP4		0.613571	0.058131		-0.130403	0.769312		0.483169	0.220689		0.0773732	0.947142		-0.170853	0.729429		0.576648	0.64159		-0.0934798	0.859236
AC034102.2		-0.29579	0.291162		-0.409283	0.1835		-0.705072	0.0177982		-0.463839	0.336263		-0.745863	0.0190257		0.50463	0.64305		-1.2097	1.95e-05
ZNF460		0.487006	0.0329024		0.158249	0.579355		0.645254	0.0071303		0.285639	0.544349		0.771348	0.00210502		-0.411732	0.644206		1.05699	5.46e-06
HMGB3		-0.258563	0.182404		-0.472264	0.0197724		-0.730828	8.82e-05		-0.549005	0.0326647		-0.535809	0.0164181		0.353987	0.645666		-1.08481	1.66e-08
INPP4A		0.409148	0.151052		0.00330634	0.992968		0.412454	0.229262		0.00436843	0.996475		0.906479	0.0030368		-0.498393	0.645666		0.910847	0.00254592
SLC44A1		-0.0475684	0.818571		0.163356	0.454727		0.115788	0.658758		-0.0209089	0.978551		0.469447	0.0276767		-0.332751	0.645666		0.448538	0.0334448
AC110814.1		-0.439002	0.244834		1.30372	0.000330817		0.864716	0.0305852		0.00881361	0.996475		0.226778	0.666328		0.629125	0.647393		0.235591	0.652656
ARSJ		0.154452	0.713075		-0.0264107	0.963219		0.128041	0.83679		-0.180403	0.869954		-0.342599	0.499118		0.651043	0.647393		-0.523002	0.258157
HILPDA		-0.594832	0.0132572		0.133254	0.679642		-0.461578	0.0963078		0.226595	0.678563		-0.254203	0.435733		-0.433971	0.647393		-0.0276073	0.950155
HSF1		0.229571	0.367646		-0.243215	0.403159		-0.0136446	0.977216		0.0530252	0.952207		-0.513316	0.0836108		0.446646	0.647393		-0.460291	0.126515
KPNA4		0.0147616	0.946004		-0.0954382	0.694587		-0.0806765	0.775287		-0.260828	0.453793		0.514641	0.0146321		-0.33449	0.647393		0.253813	0.289179
MGME1		-0.399929	0.0774951		0.00334692	0.991241		-0.396582	0.138022		-0.545853	0.0980192		-0.264551	0.394124		0.413822	0.647393		-0.810404	0.000911114
FAM155A		0.393651	0.219433		-0.375561	0.296753		0.0180897	0.975939		0.0631678	0.957262		0.507696	0.189512		-0.552774	0.649249		0.570863	0.127124
KCNMB4		-0.537271	0.0667583		0.953048	0.00116268		0.415777	0.238743		0.164833	0.833673		-0.263106	0.51447		0.51405	0.649249		-0.098273	0.835325
AC026464.4		0.698225	0.0483936		-0.835944	0.0257023		-0.137719	0.811275		-0.0310828	0.984472		-0.728799	0.0777349		0.622164	0.649976		-0.759882	0.0613769
COTL1		-0.185962	0.469124		-0.469906	0.0763093		-0.655868	0.0115545		0.0354343	0.974116		-1.13372	9.71e-06		0.442416	0.649976		-1.09828	1.15e-05
DNAJA2		0.0324447	0.900839		-0.348727	0.154813		-0.316282	0.241581		-0.469664	0.173382		-0.249888	0.412225		0.40327	0.649976		-0.719552	0.00315035
PGAP1		0.200916	0.458331		0.0734373	0.839335		0.274353	0.416893		0.108936	0.888759		0.623175	0.0357853		-0.457758	0.649976		0.732111	0.0100235
SLC35E1		0.059274	0.829897		-0.329896	0.226771		-0.270622	0.389395		-0.453673	0.262296		0.618229	0.0277401		-0.435178	0.649976		0.164556	0.645243
GSR		0.0741866	0.765666		-0.103865	0.725316		-0.0296785	0.939681		-0.193942	0.716378		-0.237981	0.438403		0.402245	0.651309		-0.431924	0.110138
SNRPA1		-0.352798	0.0981014		-0.174776	0.502657		-0.527574	0.0215696		-0.0664149	0.924296		-0.848155	0.000242575		0.386996	0.654752		-0.91457	3.51e-05
ZCCHC8		-0.254252	0.197933		0.196046	0.392519		-0.0582061	0.856559		-0.130808	0.789829		-0.280772	0.273132		0.353374	0.654752		-0.41158	0.0783287
C20orf27		0.131401	0.673726		-0.452862	0.150982		-0.321461	0.384053		0.495673	0.310463		-1.32506	6.67e-06		0.507929	0.656417		-0.82939	0.00821665
EFL1		0.0287355	0.917718		0.10765	0.732473		0.136385	0.696797		-0.347764	0.438857		0.0606588	0.884227		0.42349	0.656417		-0.287105	0.362109
SECTM1		1.08216	0.000237668		-0.342691	0.29792		0.739471	0.0221988		1.20894	0.000213457		0.036017	0.943186		-0.50549	0.656417		1.24496	3.05e-05
SLC25A19		-0.33595	0.240965		0.0958009	0.806737		-0.240149	0.53316		0.212051	0.760975		-0.953678	0.00191549		0.501478	0.656417		-0.741627	0.0190752
SMPD2		0.327362	0.367275		0.357043	0.377809		0.684405	0.0864532		0.501067	0.453793		-0.415197	0.353355		0.598535	0.656417		0.0858701	0.882041
SPA17		-0.573711	0.119035		-0.245522	0.59858		-0.819233	0.0439673		-0.419784	0.586395		0.228346	0.663686		-0.627795	0.656417		-0.191438	0.72138
ZNF202		0.152904	0.605771		-0.492437	0.0992013		-0.339533	0.33315		-0.192808	0.778732		0.339896	0.347255		-0.486621	0.656417		0.147088	0.726848
C16orf52		-0.231757	0.378133		0.150504	0.645005		-0.0812526	0.844804		-0.427337	0.340856		0.788077	0.00462469		-0.441993	0.65674		0.36074	0.258969
C16orf72		0.330709	0.104929		0.145063	0.5645		0.475772	0.0318671		0.0353878	0.96656		0.803509	0.000245914		-0.363125	0.65674		0.838897	7.47e-05
C1orf35		0.124174	0.775919		-0.516273	0.242244		-0.392099	0.44649		-0.226846	0.826185		-0.819871	0.0595537		0.654618	0.65674		-1.04672	0.0102
DDX1		-0.17208	0.381576		0.0145525	0.959827		-0.157528	0.547503		-0.259581	0.48456		-0.242342	0.345923		0.344395	0.65674		-0.501923	0.0215467
ECH1		-0.257662	0.316191		-0.350272	0.216041		-0.607934	0.0263486		-0.014377	0.992282		-1.04748	9.74e-05		0.453921	0.65674		-1.06186	4.6e-05
ECHS1		-0.440994	0.0451596		0.292039	0.243882		-0.148955	0.635654		0.311426	0.460511		-0.857172	0.000352081		0.396791	0.65674		-0.545746	0.0326121
EWSR1		0.470271	0.0539214		-0.682687	0.00724784		-0.212416	0.526192		-0.151425	0.809785		-0.501304	0.0912209		0.440313	0.65674		-0.652729	0.0188581
HNRNPH1		0.333135	0.0946987		-0.584348	0.00426701		-0.251213	0.314874		-0.159516	0.74392		-0.451201	0.0587334		0.359504	0.65674		-0.610717	0.00579895
LIN37		-0.772827	0.00500655		0.78295	0.00593293		0.010123	0.98453		0.215931	0.748793		-0.68967	0.0285084		0.483862	0.65674		-0.473739	0.159704
NOSIP		0.409925	0.113863		-0.00463148	0.989516		0.405293	0.188991		0.44506	0.316508		-0.498019	0.110763		0.458253	0.65674		-0.0529595	0.905207
PPID		-0.61305	0.00981013		-0.0140823	0.968616		-0.627132	0.014373		-0.377323	0.379462		-0.681684	0.0132601		0.431876	0.65674		-1.05901	1.73e-05
RDH10		0.408827	0.113312		-0.126076	0.707066		0.282751	0.397997		0.437297	0.326758		0.292333	0.385648		-0.446879	0.65674		0.72963	0.0096913
SNAP29		-0.062251	0.784486		0.00110207	0.996464		-0.0611489	0.855325		-0.0841593	0.891064		-0.343649	0.183566		0.36666	0.65674		-0.427808	0.0791338
SPG21		-0.451054	0.0292043		0.133808	0.614933		-0.317247	0.205125		-0.0123982	0.991534		0.0680195	0.847966		-0.372868	0.65674		0.0556213	0.874896
TALDO1		-0.289375	0.197493		0.134381	0.640573		-0.154994	0.620432		0.0650964	0.928895		-0.62007	0.0150531		0.39998	0.65674		-0.554974	0.0300949
TWF2		0.49614	0.046752		-0.0016501	0.995696		0.49449	0.0838501		0.502991	0.211088		-0.451456	0.140951		0.442956	0.65674		0.0515348	0.905207
ELOF1		0.0180711	0.957608		0.0245968	0.953335		0.0426679	0.929779		0.427345	0.394534		-0.872184	0.00410392		0.487507	0.660879		-0.444839	0.196543
SMARCB1		-0.165118	0.458737		-0.110759	0.696372		-0.275877	0.298712		-0.106951	0.858442		-0.551153	0.0269856		0.382227	0.660879		-0.658104	0.00521147
LRRC28		-0.269503	0.444865		-0.288872	0.482189		-0.558376	0.165115		-0.123911	0.904356		0.145483	0.780282		-0.579948	0.667683		0.0215722	0.971526
HMGB1		-0.591024	0.00472349		0.0369877	0.905835		-0.554037	0.0137972		-0.247217	0.574277		-0.68457	0.00386765		0.37775	0.667777		-0.931787	1.91e-05
MALSU1		-0.849904	0.000638724		0.0869565	0.804508		-0.762948	0.00316601		-0.26386	0.637421		-0.0533724	0.903904		-0.445716	0.667777		-0.317232	0.334658
MYBL1		0.0739538	0.810583		-0.0136131	0.972343		0.0603407	0.894319		-0.080371	0.928654		0.615696	0.0518143		-0.474985	0.667777		0.535325	0.0961043
NCKAP1		0.0391537	0.88104		-0.00296955	0.992172		0.0361842	0.925617		-0.174881	0.752202		0.611439	0.0182726		-0.400374	0.667777		0.436558	0.108306
RAB1B		0.0530225	0.866798		-0.0820724	0.831148		-0.0290499	0.950873		0.381911	0.464901		-0.889928	0.00291431		0.478967	0.667777		-0.508017	0.119673
CCDC163		-0.480898	0.166252		0.00291156	0.995164		-0.477987	0.257429		0.14931	0.883307		-0.045558	0.938088		-0.581739	0.669365		0.103752	0.848799
DKK1		-0.908285	2.99e-05		0.1648	0.552142		-0.743485	0.000895865		-0.00642872	0.996078		-0.342279	0.232948		-0.394777	0.669365		-0.348708	0.215673
DOCK9		0.27931	0.156924		0.437298	0.0341664		0.716607	0.000174651		-0.0829532	0.888487		1.14443	6.64e-09		-0.344868	0.669365		1.06148	5.39e-08
DSG3		0.284999	0.290368		0.307085	0.308077		0.592084	0.0421548		-0.331252	0.544349		1.37871	2.58e-07		-0.455376	0.669365		1.04746	0.000117308
GABARAPL1		0.1934	0.571636		0.311918	0.403944		0.505318	0.185162		-0.115244	0.907662		0.0755989	0.889348		0.544963	0.669365		-0.0396454	0.944424
HMGA1		-0.010104	0.975603		-0.0930476	0.80558		-0.103152	0.812811		0.281785	0.642721		-0.859528	0.0041361		0.474591	0.669365		-0.577743	0.0692427
LRRC1		-0.155435	0.576998		0.0316153	0.934913		-0.12382	0.755718		-0.122244	0.871245		0.445789	0.159252		-0.447365	0.669365		0.323545	0.334418
MYEOV		0.253329	0.511139		-0.892445	0.0206153		-0.639117	0.140487		0.189378	0.851566		-0.211809	0.688281		-0.616686	0.669365		-0.0224309	0.972343
NDUFAF1		-0.687506	0.0124623		0.20243	0.558017		-0.485076	0.13741		-0.318523	0.585603		-0.652544	0.0444153		0.485992	0.669365		-0.971067	0.00101272
PCDHB13		0.372008	0.319435		-0.93352	0.0145099		-0.561513	0.206496		-0.262191	0.771522		0.316509	0.522742		-0.61583	0.669365		0.0543178	0.928628
PCDHGA6		0.224728	0.555292		-0.58222	0.139766		-0.357492	0.453142		-0.436909	0.553689		0.684291	0.100758		-0.604874	0.669365		0.247382	0.622249
PCED1A		0.834263	0.0175179		0.014047	0.976924		0.84831	0.0278991		1.19594	0.00559916		-0.938875	0.013476		0.591242	0.669365		0.257068	0.606382
PDIA3		0.0382072	0.871433		-0.207307	0.386433		-0.1691	0.545062		-0.185887	0.69385		-0.34587	0.181688		0.362657	0.669365		-0.531757	0.0223157
PGGT1B		-0.121269	0.617206		0.0839382	0.78756		-0.0373308	0.924699		-0.0192593	0.984687		0.375729	0.183612		-0.393801	0.669365		0.35647	0.206027
PTGR1		-0.340374	0.134586		0.487078	0.043563		0.146704	0.650903		0.0343077	0.972949		-0.288438	0.339284		0.400834	0.669365		-0.25413	0.407577
RIPK4		0.559297	0.0225037		0.0212988	0.954494		0.580596	0.0314874		-0.327318	0.507019		0.471571	0.120067		0.436344	0.669365		0.144252	0.70171
RND3		-0.729808	0.000160336		0.783655	3.92e-05		0.0538477	0.868559		-0.24055	0.549412		-0.0549766	0.872557		0.349374	0.669365		-0.295526	0.24172
SELENOF		-0.624959	0.0195918		0.23009	0.484838		-0.394868	0.227524		0.193149	0.771418		-0.116454	0.785175		-0.471563	0.669365		0.0766949	0.863484
SLC35B4		-0.0496991	0.841281		-0.148394	0.585136		-0.198093	0.495888		-0.0574191	0.936559		0.239676	0.415318		-0.38035	0.669365		0.182257	0.555644
SNW1		-0.11156	0.629639		-0.426289	0.0649104		-0.53785	0.0197598		-0.577394	0.0496907		-0.34238	0.215909		0.381924	0.669365		-0.919773	3.59e-05
TAP2		0.182612	0.479185		0.129926	0.68865		0.312538	0.308014		-0.118499	0.867634		0.860916	0.00126859		-0.429878	0.669365		0.742417	0.00566952
ZBTB39		0.148333	0.549898		0.0267499	0.938237		0.175083	0.588042		0.252816	0.622265		0.325565	0.273305		-0.403299	0.669365		0.578381	0.0285
ZFAND1		-0.501154	0.0416902		0.180235	0.557269		-0.320919	0.297623		0.155886	0.801485		-0.0432928	0.919556		-0.433512	0.669365		0.112593	0.773073
ZNF473		-0.316008	0.192712		0.223564	0.434176		-0.0924434	0.810363		-0.196772	0.737688		-0.318344	0.315468		0.422672	0.669365		-0.515116	0.0695804
ZNF724		0.378534	0.119402		-0.191467	0.51225		0.187067	0.578632		0.0443551	0.963831		0.559182	0.0453992		-0.41647	0.669365		0.603537	0.0277
ZNF792		0.30148	0.428971		-0.441986	0.290647		-0.140506	0.81271		0.10811	0.928877		0.364901	0.445817		-0.613517	0.669365		0.473011	0.298065
IRAK3		-0.469501	0.184226		0.117244	0.809987		-0.352257	0.445908		-0.606018	0.316764		0.83832	0.0317217		-0.58456	0.669542		0.232302	0.636092
TMEM68		-0.334089	0.271168		-0.139596	0.72597		-0.473685	0.184092		0.122022	0.891546		-0.0840584	0.866744		-0.511649	0.669542		0.0379641	0.942526
DIRC2		-0.472731	0.0415218		0.104334	0.739119		-0.368398	0.185784		-0.285358	0.550742		0.324234	0.285186		-0.407273	0.670766		0.0388756	0.922638
PURB		0.367607	0.09817		-0.223541	0.391956		0.144066	0.65143		-0.0287145	0.976139		0.562291	0.0296664		-0.38951	0.670766		0.533577	0.0374332
SRRM1		-0.410844	0.0149975		0.184039	0.35603		-0.226805	0.28263		-0.171269	0.65596		-0.359566	0.0841669		0.304031	0.670766		-0.530835	0.00523632
TSPAN4		0.259343	0.441046		-0.208766	0.610397		0.0505767	0.927873		0.468874	0.44098		-0.970619	0.00585293		0.552321	0.671288		-0.501744	0.205496
ALG11		0.733696	0.0392495		-0.909735	0.0148726		-0.176039	0.748731		-0.0453563	0.976342		0.471065	0.296159		-0.601747	0.671364		0.425708	0.348362
ABHD14A		-0.102013	0.813016		0.442875	0.307057		0.340862	0.503007		0.0544053	0.974489		-0.332728	0.51131		0.619184	0.672633		-0.278322	0.592413
ANXA6		0.513999	0.06742		-0.615747	0.0412845		-0.101749	0.824411		-0.245513	0.716085		-0.344266	0.358815		0.48803	0.672633		-0.589779	0.0750763
ANXA8L1		0.107137	0.638642		-0.499418	0.024695		-0.392281	0.108128		-0.00835562	0.994514		-0.757063	0.00115587		0.373138	0.672633		-0.765418	0.000743345
APEX1		-0.0253066	0.922043		-0.474745	0.0416871		-0.500051	0.0369287		-0.0133801	0.991205		-0.869008	0.000239375		0.382337	0.672633		-0.882388	0.000115913
BRF2		0.163624	0.655549		0.396332	0.295958		0.559957	0.158273		-0.00405414	0.996657		0.00645004	0.991046		0.557561	0.672633		0.0023959	0.997296
C2orf42		-0.362627	0.198391		0.0496832	0.904206		-0.312944	0.385283		0.0266711	0.982265		0.134316	0.752457		-0.473931	0.672633		0.160987	0.698042
CCDC84		0.101573	0.749368		-0.390087	0.225295		-0.288514	0.446415		-0.0153902	0.992826		-0.769107	0.0181016		0.495984	0.672633		-0.784497	0.0138387
CCDC9		1.29808	0.000263192		-1.65524	9.79e-07		-0.357154	0.463209		0.409602	0.591917		-1.3773	0.000245914		0.610545	0.672633		-0.9677	0.0142734
CDC20		-0.0712678	0.805016		0.158795	0.62996		0.0875269	0.834012		0.224506	0.710438		-0.578159	0.0548933		0.44118	0.672633		-0.353653	0.283003
CHRNB1		-0.533481	0.152124		-0.161447	0.746946		-0.694928	0.103422		-0.25071	0.785418		0.167988	0.761671		-0.612207	0.672633		-0.0827212	0.89122
CSPP1		0.0987839	0.761169		-0.0430935	0.920425		0.0556904	0.910636		-0.122393	0.889284		-0.323894	0.407862		0.501978	0.672633		-0.446287	0.220346
DNAJB2		0.448408	0.16439		-0.310715	0.408303		0.137693	0.782825		-0.334908	0.643976		-0.0682945	0.902193		0.540895	0.672633		-0.403202	0.327656
DNAJC11		0.429895	0.109917		-0.758592	0.00605977		-0.328697	0.333457		-0.363699	0.49115		-0.431416	0.206726		0.466419	0.672633		-0.795116	0.00724902
EEF1E1		-0.507769	0.0292043		-0.0407602	0.905835		-0.54853	0.0319428		0.184446	0.748771		-0.324226	0.289999		-0.408749	0.672633		-0.139781	0.69395
EIF2AK2		-0.0366423	0.878351		0.0118391	0.968885		-0.0248032	0.946086		-0.343724	0.340856		0.677875	0.0032259		-0.358954	0.672633		0.334151	0.198167
EPN3		0.498986	0.167102		-0.892184	0.0173538		-0.393198	0.40436		0.119693	0.917967		0.0883556	0.882738		-0.601247	0.672633		0.208049	0.689125
ERP27		-0.506094	0.128523		-0.0699417	0.884687		-0.576036	0.140488		-0.0973346	0.928654		0.0740748	0.894101		-0.552776	0.672633		-0.0232598	0.96863
FAM84A		-0.200409	0.572477		0.070126	0.88447		-0.130283	0.806844		-0.204895	0.810574		0.630547	0.105117		-0.555935	0.672633		0.425652	0.308203
FLOT1		-0.190538	0.556965		0.174556	0.661189		-0.0159819	0.97772		-0.163617	0.844223		-0.372611	0.352163		0.520246	0.672633		-0.536228	0.144323
FLRT3		-1.1545	5.71e-07		-0.0468692	0.895597		-1.20137	5.1e-08		-0.52668	0.156833		-0.25089	0.451859		-0.423797	0.672633		-0.77757	0.00311442
FRA10AC1		0.380976	0.261157		-1.08047	0.00140675		-0.69949	0.0679818		-0.266078	0.748771		0.13203	0.801904		-0.565441	0.672633		-0.134048	0.797537
JMJD4		0.487735	0.125463		0.315057	0.393468		0.802793	0.0179828		0.442769	0.468848		-0.17625	0.708786		0.536274	0.672633		0.266519	0.544732
MAPKAP1		-0.122584	0.550759		0.0873834	0.735862		-0.0352007	0.916433		-0.189381	0.665853		-0.18605	0.497763		0.34023	0.672633		-0.375431	0.110627
MITF		-0.547414	0.161687		0.484821	0.271131		-0.0625929	0.925538		-0.132788	0.91409		-0.56152	0.228977		0.631715	0.672633		-0.694308	0.114813
MRPL54		0.0785497	0.816628		-0.0167972	0.969287		0.0617525	0.90058		0.569372	0.24347		-1.01651	0.00151395		0.50889	0.672633		-0.447137	0.231954
MSANTD3		-0.505494	0.0118859		0.10954	0.684739		-0.395954	0.0870827		-0.154857	0.7564		-0.600222	0.00977075		0.359125	0.672633		-0.755079	0.000503551
MT-ND3		1.34239	9.09e-08		-1.79867	1.59e-14		-0.456276	0.152685		-0.30458	0.591183		-0.617825	0.0515804		0.466129	0.672633		-0.922404	0.00142734
PIK3C2B		0.95304	0.00140691		-0.345433	0.304868		0.607607	0.0772759		0.332637	0.618982		0.775965	0.0194754		-0.500994	0.672633		1.1086	0.000346481
PKM		0.658901	0.00371371		-0.834879	0.000225873		-0.175978	0.579993		0.11276	0.86282		-0.687197	0.0081935		0.39846	0.672633		-0.574438	0.0289631
PPAT		-0.407796	0.10597		0.278966	0.338594		-0.12883	0.734446		-0.0528908	0.952775		-0.510142	0.0917609		0.434203	0.672633		-0.563033	0.0554607
PRELID1		-0.252674	0.327549		0.0313953	0.934229		-0.221279	0.516848		0.236594	0.681288		-0.894077	0.00115587		0.436205	0.672633		-0.657484	0.0210406
PTN		-0.23887	0.411852		0.649002	0.0284623		0.410132	0.226212		0.254073	0.69764		-0.322742	0.386795		0.478801	0.672633		-0.0686687	0.885252
RPS3		-0.481482	0.0569486		-0.0716752	0.842451		-0.553158	0.050838		0.0472256	0.962018		-1.04165	0.000124214		0.441265	0.672633		-0.994423	0.000178199
SSBP2		0.549472	0.113642		-0.426524	0.276136		0.122947	0.827185		0.341971	0.664652		0.35597	0.431509		-0.574994	0.672633		0.697941	0.0771399
SUV39H1		0.592163	0.0592177		-0.434441	0.220605		0.157722	0.743922		0.281419	0.705527		-0.661471	0.0740269		0.537774	0.672633		-0.380051	0.354665
SYNC		-0.119931	0.742011		-0.198655	0.638005		-0.318586	0.466181		-0.195787	0.820198		0.424285	0.304305		-0.547083	0.672633		0.228498	0.620323
TCTN3		-0.451753	0.0893892		0.174314	0.605318		-0.277438	0.426168		0.189076	0.771418		-0.0105283	0.982265		-0.455986	0.672633		0.178548	0.645243
TUT1		0.486428	0.108316		-0.598112	0.0637999		-0.111685	0.820491		-0.128981	0.888487		-0.504282	0.18221		0.521578	0.672633		-0.633263	0.0750763
YARS		0.246061	0.325052		-0.307822	0.266815		-0.0617603	0.87799		-0.155264	0.800181		-0.329907	0.304864		0.42341	0.672633		-0.48517	0.0974181
ZNF408		0.47621	0.167842		-0.472232	0.217143		0.00397801	0.995166		-0.0746607	0.951468		-0.499969	0.24405		0.578608	0.672633		-0.57463	0.16455
ZNF841		0.194984	0.506166		-0.513629	0.0886366		-0.318645	0.374589		0.0668006	0.94628		0.0917874	0.842836		-0.477233	0.672633		0.158588	0.705617
EIF4EBP2		-0.432346	0.0497846		0.254107	0.321548		-0.178239	0.561738		-0.329415	0.427711		0.536526	0.040031		-0.38535	0.674318		0.20711	0.506711
SCOC		-0.335084	0.230703		0.273068	0.402187		-0.0620154	0.89326		0.399098	0.441308		0.0101368	0.983417		-0.47125	0.674318		0.409235	0.239203
GBP3		-0.352065	0.205552		0.144446	0.691643		-0.207619	0.585665		-0.28542	0.643976		-0.393031	0.267371		0.470833	0.675297		-0.678452	0.0301909
TMED9		0.244248	0.276363		-0.1654	0.543378		0.0788486	0.825176		0.0622774	0.932039		-0.366074	0.191502		0.382645	0.675297		-0.303797	0.290318
R3HCC1L		0.0801867	0.783538		-0.0545105	0.884687		0.0256762	0.954381		-0.350636	0.498881		-0.0708647	0.875626		0.447177	0.676428		-0.421501	0.195517
PRPF3		0.243554	0.256387		-0.277	0.243882		-0.0334453	0.927012		-0.241741	0.586847		-0.158052	0.615958		0.366348	0.677458		-0.399794	0.121472
NCR3LG1		0.361373	0.304669		-0.189916	0.672523		0.171458	0.745111		-0.0282404	0.985349		0.764884	0.0482177		-0.565186	0.677663		0.736644	0.0579801
CREG1		-0.891063	0.00126201		0.21657	0.5307		-0.674493	0.0255174		-0.273069	0.665225		0.0736158	0.877831		-0.47504	0.677689		-0.199453	0.61972
NIT2		-0.328889	0.102232		0.00311168	0.990775		-0.325777	0.172283		-0.131636	0.7928		0.150804	0.609435		-0.344946	0.678659		0.0191685	0.959431
PDCD6		-0.122256	0.58659		0.440872	0.0492925		0.318615	0.206018		0.42893	0.196442		-0.472642	0.0578499		0.362327	0.678659		-0.0437112	0.904839
LYPLAL1		-0.125443	0.674006		0.0600341	0.878557		-0.0654088	0.884459		0.53007	0.226314		-0.137289	0.74136		-0.45819	0.680818		0.392781	0.251273
MFSD8		-0.314424	0.247707		-0.347012	0.25537		-0.661435	0.0231748		-0.182098	0.785242		-0.0232203	0.962012		-0.456117	0.682941		-0.205318	0.590501
NRBP1		-0.160732	0.484525		0.0319411	0.921747		-0.128791	0.68903		0.060542	0.933671		-0.567078	0.0262338		0.377745	0.682941		-0.506536	0.0477767
RASSF1		-0.0703259	0.871923		0.0514629	0.926316		-0.0188631	0.978605		-0.270599	0.771365		-0.361643	0.466163		0.613379	0.682941		-0.632242	0.150793
SDHD		-0.798075	0.000124016		0.193471	0.448428		-0.604604	0.00595721		-0.144517	0.781618		-0.0958508	0.777401		-0.364236	0.682941		-0.240368	0.40015
ACO2		0.455385	0.0686703		-0.304321	0.288248		0.151064	0.682161		0.0628142	0.942594		-0.339557	0.303726		0.427807	0.683197		-0.276743	0.418693
AGPAT3		0.277639	0.220375		-0.289438	0.251055		-0.0117992	0.97772		-0.0716264	0.921921		0.44111	0.104015		-0.381283	0.683197		0.369483	0.18461
ALG10B		-0.303262	0.328083		0.206272	0.587806		-0.0969899	0.844789		-0.0196064	0.989996		0.430142	0.261933		-0.507526	0.683197		0.410536	0.284089
CALU		-0.334063	0.0952458		-0.0639215	0.821234		-0.397984	0.0799075		-0.4021	0.20759		-0.342011	0.179269		0.346127	0.683197		-0.744111	0.000498745
CARD19		-0.157958	0.64864		-0.0318828	0.94682		-0.189841	0.685866		0.441917	0.470976		-1.16653	0.000564092		0.534773	0.683197		-0.724614	0.0464009
CIAO1		0.0315787	0.900027		-0.0449762	0.884514		-0.0133975	0.973358		0.0691563	0.921174		-0.450265	0.0806755		0.367711	0.683197		-0.381108	0.151173
ELAC2		0.772028	0.000945981		-0.462577	0.067139		0.309451	0.29338		0.132615	0.835425		-0.226802	0.49491		0.403638	0.683197		-0.0941867	0.804455
KIF22		0.224269	0.388651		-0.303585	0.290273		-0.0793159	0.848361		-0.205501	0.740403		-0.305358	0.366428		0.431544	0.683197		-0.51086	0.0900019
MAP3K12		-0.0652746	0.842005		-0.349309	0.284975		-0.414584	0.236665		-0.300638	0.64251		0.365098	0.327698		-0.479043	0.683197		0.0644594	0.894486
MESDC1		0.422482	0.0989751		-0.426942	0.12578		-0.00445978	0.992674		0.108165	0.888635		0.317998	0.344351		-0.430623	0.683197		0.426163	0.176173
METAP2		-0.223328	0.243812		-0.627757	0.000986291		-0.851085	1.3e-06		-0.526509	0.0408227		-0.653437	0.00205471		0.328861	0.683197		-1.17995	2.72e-10
MTRNR2L10		-0.0265835	0.938543		-0.188202	0.615656		-0.214786	0.598313		0.164559	0.835021		0.114425	0.809826		-0.493769	0.683197		0.278983	0.487954
ORC2		-0.483688	0.038082		0.234044	0.398103		-0.249645	0.414322		-0.372925	0.374066		-0.277708	0.380886		0.400989	0.683197		-0.650633	0.0134032
PCGF5		-0.617657	0.00472349		0.256085	0.313858		-0.361572	0.166427		-0.0924142	0.88866		0.107358	0.756579		-0.376516	0.683197		0.0149438	0.970746
PRPF4		-0.573258	0.00760816		-0.0844494	0.77835		-0.657707	0.00316601		-0.479259	0.149106		-0.552476	0.030157		0.374027	0.683197		-1.03173	3.27e-06
PSMD11		-0.394899	0.0322312		0.341508	0.0902982		-0.0533912	0.862292		0.00837507	0.993964		-0.382141	0.0914541		0.320375	0.683197		-0.373766	0.0958743
PTGER2		-0.187264	0.630155		0.128236	0.797138		-0.0590277	0.924975		-0.04622	0.976139		-0.60352	0.161095		0.590712	0.683197		-0.64974	0.120701
RRAS2		-0.601865	0.00330104		0.136618	0.602263		-0.465248	0.0407052		-0.201824	0.665853		0.0907879	0.784011		-0.354211	0.683197		-0.111036	0.72987
SLC22A3		-0.125896	0.743992		-0.243754	0.574951		-0.369651	0.416553		-0.417519	0.563526		-0.529141	0.221157		0.57701	0.683197		-0.94666	0.0122241
TEX9		-0.0685117	0.861208		-0.650898	0.0753514		-0.71941	0.0580861		-0.394398	0.577327		0.236159	0.626828		-0.561171	0.683197		-0.158239	0.758703
TMEM40		-0.0713896	0.789678		0.543406	0.0295549		0.472017	0.0797829		0.355277	0.422013		0.516012	0.0636073		-0.399272	0.683197		0.871289	0.000479539
TMEM51		0.214146	0.503873		0.232522	0.53051		0.446669	0.223635		-0.151011	0.862768		0.0927449	0.855105		0.504935	0.683197		-0.0582659	0.910286
WDR5B		-0.289836	0.327097		0.0121042	0.976417		-0.277732	0.468977		0.0118455	0.994514		0.193276	0.647554		-0.482853	0.683197		0.205121	0.619617
ZNF726		0.319791	0.345817		-0.325184	0.402018		-0.00539266	0.992903		-0.166787	0.858581		0.705028	0.0630216		-0.543634	0.683197		0.538241	0.175009
WDR70		-0.419997	0.0304063		0.163577	0.491168		-0.25642	0.288572		-0.10752	0.838875		-0.484415	0.0347037		0.335514	0.683811		-0.591934	0.00648281
PYM1		-0.356764	0.150582		-0.180375	0.55519		-0.537139	0.0511337		0.0764722	0.924296		-1.03752	8.02e-05		0.423909	0.684872		-0.961048	0.000224407
SLC25A14		-0.347599	0.367922		-0.193578	0.698295		-0.541177	0.234227		-0.135396	0.906527		0.19943	0.715017		-0.605211	0.684872		0.064034	0.916325
NOC4L		0.456314	0.0999757		-0.654351	0.0246109		-0.198036	0.611806		0.264287	0.676771		-0.932734	0.00215448		0.470411	0.685566		-0.668448	0.0360458
PPP2R5A		-0.325663	0.214288		0.040964	0.914031		-0.284699	0.396424		-0.282667	0.618982		0.431334	0.179301		-0.433366	0.685566		0.148667	0.70213
TBC1D20		0.0495364	0.84348		-0.132955	0.636985		-0.0834182	0.813452		0.253276	0.581304		0.0338809	0.929684		-0.370575	0.685566		0.287156	0.316349
CREBRF		0.406285	0.132037		0.687332	0.0111151		1.09362	1.47e-05		0.472268	0.30256		0.1835	0.63623		0.43785	0.685883		0.655768	0.0302725
SNRPF		-0.00786091	0.976009		-0.0422218	0.892569		-0.0500827	0.888643		-0.00910033	0.994514		-0.410169	0.123737		0.369186	0.685883		-0.419269	0.10916
C6orf62		-0.107149	0.618059		0.204291	0.381924		0.0971425	0.749197		-0.0605674	0.926729		0.496947	0.0331546		-0.339237	0.687791		0.436379	0.0641104
CSTA		-0.44943	0.136645		0.161613	0.684459		-0.287816	0.470417		-0.292804	0.666851		0.500459	0.173297		-0.495471	0.687791		0.207655	0.629213
HMCES		0.0843959	0.744693		-0.31983	0.221998		-0.235434	0.446415		0.0933273	0.895346		-0.726283	0.00561808		0.397522	0.687791		-0.632956	0.0168122
KCTD2		0.646742	0.0220333		-0.536441	0.0797152		0.110301	0.811214		0.198385	0.779766		0.385183	0.293118		-0.473267	0.687791		0.583568	0.0803592
KDELR3		-0.0751238	0.825701		0.0538458	0.902629		-0.021278	0.969165		-0.168036	0.835207		0.641037	0.06461		-0.49428	0.687791		0.473002	0.194919
PRKCE		0.0772546	0.825461		-0.26169	0.479869		-0.184436	0.682161		-0.179072	0.826185		0.500331	0.183566		-0.505696	0.687791		0.32126	0.432231
PTBP3		-0.177879	0.390714		0.387854	0.0737608		0.209975	0.425309		-0.182208	0.696677		0.735483	0.000893952		-0.343299	0.687791		0.553274	0.0147023
RFK		-0.665651	0.00191331		0.400469	0.0883521		-0.265181	0.330673		0.173708	0.742472		-0.0731992	0.840206		-0.36569	0.687791		0.100509	0.769492
SERPINB7		-0.318757	0.195943		1.31184	2.21e-09		0.993086	1.44e-05		0.307012	0.531303		1.08903	1.38e-05		-0.402958	0.687791		1.39604	3.1e-09
TAF9B		-0.688015	0.00954928		-0.085178	0.823143		-0.773193	0.00566111		-0.340236	0.531303		0.0191619	0.967812		-0.452119	0.687791		-0.321074	0.364306
WBP11		-0.526751	0.0109243		0.189741	0.45155		-0.33701	0.174973		-0.226242	0.622515		-0.46828	0.0616756		0.357512	0.687791		-0.694522	0.00241339
WDR37		0.432295	0.100064		-0.116962	0.734714		0.315333	0.345274		0.206166	0.750388		0.540798	0.0771661		-0.431631	0.687791		0.746964	0.00925212
HTATSF1		0.949826	0.000111119		-1.32822	6.9e-09		-0.378393	0.216234		-0.484668	0.246997		-0.322048	0.340737		0.428323	0.68946		-0.806717	0.00350896
PTOV1		0.374733	0.192402		-0.150838	0.688952		0.223895	0.57111		0.51864	0.277715		-0.770398	0.0165771		0.475653	0.68946		-0.251757	0.526989
AHCY		0.377536	0.0573247		-0.236282	0.303756		0.141254	0.614375		0.200556	0.65596		-0.400391	0.102532		0.341089	0.689582		-0.199835	0.476027
EDEM2		0.332592	0.263991		0.142183	0.712234		0.474775	0.171694		0.692931	0.101763		-0.702038	0.0355394		0.483882	0.689582		-0.00910694	0.987774
RMDN2		0.0840224	0.852647		-0.345483	0.466117		-0.261461	0.640417		0.639102	0.354234		-0.280424	0.602402		-0.620139	0.689582		0.358679	0.481818
SLC25A4		-0.592956	0.0177581		0.517846	0.0557799		-0.0751094	0.856507		-0.133868	0.845229		-0.364832	0.261933		0.423591	0.689582		-0.4987	0.0975897
YWHAE		-0.532976	0.0341897		0.153741	0.639605		-0.379235	0.215108		0.0278131	0.97969		-0.83465	0.00288772		0.427602	0.689582		-0.806837	0.00340357
ZNF621		0.741812	0.0127651		-0.673057	0.0344401		0.0687548	0.892244		0.0330579	0.97969		0.533881	0.144818		-0.498185	0.689582		0.566939	0.11247
AC091959.3		0.323997	0.223433		-0.386976	0.181565		-0.0629797	0.88515		-0.237593	0.702834		-0.265081	0.46824		0.439695	0.689965		-0.502674	0.114084
B3GALNT2		0.182903	0.427394		-0.0688637	0.823696		0.114039	0.734299		-0.251835	0.594739		-0.00552308	0.989602		0.371397	0.689965		-0.257358	0.392767
BCAP31		-0.307002	0.151498		0.192699	0.451594		-0.114303	0.719964		0.257156	0.553551		-0.732619	0.00190413		0.36116	0.689965		-0.475463	0.0581768
BSG		0.225782	0.383106		-0.423316	0.124958		-0.197535	0.570406		0.260973	0.642634		-0.880347	0.00134858		0.42184	0.689965		-0.619374	0.030791
BTD		-0.87581	0.00327683		0.264958	0.46717		-0.610852	0.0703462		-0.497979	0.339649		0.377314	0.330751		-0.490187	0.689965		-0.120665	0.79634
C19orf12		-0.130882	0.731265		-0.565208	0.137345		-0.69609	0.076143		-0.14827	0.884689		0.013441	0.982262		-0.561261	0.689965		-0.134829	0.799671
C20orf96		-0.0520818	0.895743		-0.10229	0.830541		-0.154371	0.770176		0.0945178	0.933076		-0.806953	0.0362154		0.558064	0.689965		-0.712435	0.0698534
CCNYL1		-0.0162188	0.955252		-0.00980701	0.9765		-0.0260258	0.949444		-0.160125	0.789301		0.527209	0.0567892		-0.39311	0.689965		0.367084	0.214429
CYB5R3		0.152272	0.560507		0.150213	0.63646		0.302485	0.329941		0.229912	0.683375		-0.339683	0.291928		0.412256	0.689965		-0.109771	0.779285
DENR		-0.478134	0.0129758		-0.0876315	0.738028		-0.565766	0.00520446		-0.172899	0.706046		-0.723688	0.000775593		0.330821	0.689965		-0.896587	7.75e-06
FADD		0.374099	0.213315		-0.38243	0.25212		-0.0083308	0.988599		0.226335	0.75794		-0.72697	0.0330566		0.492304	0.689965		-0.500635	0.169998
FAM136A		-0.547835	0.00466651		0.0825786	0.756038		-0.465257	0.0285818		-0.149485	0.756113		-0.647589	0.0030871		0.331817	0.689965		-0.797073	0.000105494
FAM8A1		-0.447752	0.177184		-0.128267	0.778093		-0.576019	0.136642		-0.498939	0.413128		0.460646	0.265426		-0.537727	0.689965		-0.0382923	0.947447
FGFR1OP		-0.394167	0.0485774		0.303479	0.174392		-0.090688	0.770477		-0.0350799	0.966364		-0.396589	0.108066		0.340981	0.689965		-0.431669	0.0715699
HPRT1		-0.573537	0.0219247		-0.107372	0.755089		-0.680909	0.0110428		-0.181561	0.770457		-0.0771777	0.857574		-0.42217	0.689965		-0.258739	0.45505
IPO4		0.517927	0.0915511		-0.528937	0.11576		-0.0110095	0.984985		-0.100361	0.919062		-0.417829	0.291232		0.507181	0.689965		-0.51819	0.16476
MTG1		0.0120542	0.974672		-0.0375125	0.934647		-0.0254584	0.963606		0.105346	0.914128		-0.637875	0.0771661		0.50707	0.689965		-0.532529	0.15429
NXF1		-0.245592	0.217914		0.339733	0.114112		0.0941415	0.753428		0.272707	0.472111		-0.511264	0.0260396		0.332699	0.689965		-0.238557	0.366805
OCIAD1		-0.576009	0.0187617		0.33649	0.227727		-0.239519	0.464924		-0.106625	0.884349		0.278948	0.401374		-0.411841	0.689965		0.172322	0.633337
PDE6D		-0.397548	0.147082		0.339997	0.269917		-0.0575513	0.898107		0.375324	0.472111		0.0146997	0.975591		-0.447575	0.689965		0.390024	0.253646
PSMD4		0.11006	0.659278		-0.482295	0.0501385		-0.372235	0.172821		-0.0893149	0.899478		-0.67203	0.0102606		0.38911	0.689965		-0.761345	0.00242006
SGF29		0.0542635	0.867914		-0.049915	0.903746		0.00434854	0.993141		0.486005	0.310264		-0.946017	0.00187865		0.46436	0.689965		-0.460012	0.18359
SLC5A6		-0.255302	0.229318		0.211592	0.39014		-0.0437101	0.899633		-0.0330327	0.971583		-0.364231	0.167389		0.353553	0.689965		-0.397263	0.118891
TAF1D		-0.295781	0.308753		0.223879	0.522112		-0.0719019	0.87799		-0.319152	0.595982		-0.227596	0.577235		0.474847	0.689965		-0.546749	0.106279
TUBG1		-0.0949018	0.733027		0.0139228	0.969564		-0.0809789	0.844363		0.255875	0.650316		-0.759258	0.00728158		0.422405	0.689965		-0.503384	0.0933446
ZNF91		0.28161	0.262559		-0.210964	0.480698		0.0706455	0.86343		0.047904	0.959005		0.435982	0.154702		-0.413241	0.689965		0.483886	0.101416
ARID3B		0.832694	0.0029543		-0.27981	0.393042		0.552884	0.0872323		0.230657	0.741268		-0.13842	0.751966		0.460646	0.691264		0.0922378	0.842293
B4GALT3		0.130887	0.614977		0.16294	0.589083		0.293827	0.334653		0.285619	0.569623		-0.390957	0.199135		0.399166	0.691264		-0.105339	0.785608
CBX5		0.150098	0.52519		0.179772	0.50865		0.32987	0.220499		-0.470025	0.173382		1.17197	3.17e-07		-0.372076	0.691264		0.701945	0.00403349
CFAP54		0.611768	0.075538		-0.825118	0.0234417		-0.21335	0.672029		-0.0948129	0.934716		0.440617	0.318334		-0.559154	0.691264		0.345804	0.451475
CRLS1		-0.183052	0.556965		-0.110938	0.784698		-0.29399	0.447089		0.487602	0.339649		-0.301646	0.447149		-0.479946	0.691264		0.185956	0.666969
CTSZ		0.321614	0.196059		-0.672192	0.00837529		-0.350578	0.242207		-0.0907263	0.904281		-0.673113	0.0172582		0.413261	0.691264		-0.763839	0.00472271
EEF2KMT		-0.102605	0.751968		0.306127	0.366613		0.203522	0.619485		0.359461	0.544931		-0.631971	0.0629193		0.476032	0.691264		-0.27251	0.498483
GPR160		-0.537147	0.0340597		0.296843	0.309963		-0.240304	0.477614		-0.187408	0.76416		0.363469	0.262485		-0.416365	0.691264		0.176061	0.633337
HNRNPA1		0.310294	0.110622		-1.07972	8.83e-10		-0.769429	3.52e-05		-0.598911	0.0158071		-0.499002	0.02938		0.328485	0.691264		-1.09791	1.53e-08
HNRNPA1L2		0.269046	0.275133		-1.12966	8.82e-07		-0.860615	0.000439368		-0.899497	0.00182634		-0.379128	0.24161		0.41801	0.691264		-1.27862	2.95e-07
ITGAE		-0.604236	0.019914		0.657982	0.0153818		0.0537458	0.90052		-0.193528	0.763857		-0.179625	0.642252		0.426898	0.691264		-0.373153	0.260748
LIPA		-0.747491	0.000478616		0.396551	0.0913227		-0.35094	0.170232		-0.120464	0.835425		0.130104	0.69133		-0.360579	0.691264		0.00963946	0.98115
MCTS1		-0.435205	0.156268		-0.0642049	0.884687		-0.49941	0.167608		-0.076689	0.941492		0.0766872	0.883405		-0.499408	0.691264		-1.76e-06	0.999995
MKL1		0.705514	0.0109243		0.128387	0.724195		0.8339	0.00380207		0.162406	0.829915		0.218642	0.583262		0.452852	0.691264		0.381048	0.28907
NDUFA10		-0.0677479	0.776824		0.0649467	0.829342		-0.00280118	0.994228		0.165083	0.752202		-0.525349	0.0358803		0.357465	0.691264		-0.360266	0.176412
NPM3		-0.836418	0.00182716		0.455662	0.126464		-0.380756	0.247475		0.0496881	0.962966		-0.877541	0.00317856		0.447097	0.691264		-0.827853	0.00500154
NUP88		-0.472124	0.0267498		0.551115	0.0138356		0.0789902	0.819239		0.0352142	0.969889		-0.315164	0.258918		0.35894	0.691264		-0.27995	0.321212
P4HA2		0.192052	0.373032		0.0387947	0.899244		0.230846	0.392815		-0.213768	0.649326		0.0951969	0.777622		0.349418	0.691264		-0.118571	0.712699
PPDPF		0.573993	0.0513841		-0.0804572	0.847298		0.493535	0.160549		0.607738	0.196542		-0.601786	0.0861699		0.487584	0.691264		0.00595181	0.991997
PSMD5		-0.761209	0.000694878		0.309306	0.227375		-0.451903	0.0788216		-0.221621	0.665626		0.147937	0.663973		-0.378219	0.691264		-0.0736842	0.843265
RAB5C		-0.0321988	0.912716		-0.259719	0.375097		-0.291918	0.361042		0.0706764	0.93176		-0.778794	0.00523905		0.4162	0.691264		-0.708118	0.010822
RAB6C		-0.55021	0.0998813		0.0967313	0.837522		-0.453479	0.268365		-0.21378	0.797552		0.295887	0.511302		-0.535586	0.691264		0.0821074	0.879618
RABIF		-0.689823	0.00260311		0.216746	0.433018		-0.473078	0.0687972		-0.269498	0.573349		0.177666	0.59658		-0.381245	0.691264		-0.0918325	0.801752
SLC16A3		0.509991	0.0506623		-0.700609	0.0104097		-0.190618	0.603329		0.138903	0.846848		-0.767551	0.00975251		0.43803	0.691264		-0.628647	0.0372346
SSR1		-0.509601	0.0148494		0.192066	0.451306		-0.317534	0.213927		-0.0704899	0.917447		0.108145	0.746252		-0.35519	0.691264		0.0376555	0.917662
TBPL1		-0.406653	0.10472		0.211356	0.485666		-0.195297	0.572504		-0.000931137	0.99791		0.215911	0.537843		-0.410277	0.691264		0.21498	0.539811
TMED7		-0.513763	0.0209218		0.482404	0.0449111		-0.0313582	0.936416		0.179814	0.743736		0.164304	0.622163		-0.375476	0.691264		0.344118	0.228262
TRIM6		-0.235232	0.499883		-0.327454	0.403714		-0.562686	0.152375		0.396229	0.557464		-0.425002	0.309697		-0.533913	0.691264		-0.0287729	0.96171
TRPC1		0.405209	0.295877		-0.260721	0.583889		0.144488	0.813452		0.358563	0.679398		0.384768	0.432368		-0.598843	0.691264		0.743331	0.0813059
ZNF438		-0.700038	0.0544738		0.796484	0.0399043		0.0964453	0.871891		-0.321584	0.709299		-0.160173	0.773326		0.578202	0.691264		-0.481756	0.28529
IREB2		-0.284025	0.144365		0.102362	0.689864		-0.181662	0.480508		-0.120626	0.805385		0.26093	0.307188		-0.321966	0.699501		0.140303	0.621729
C3orf14		-0.748123	0.0401864		-0.48456	0.247948		-1.23268	0.000859546		-0.956578	0.0609626		0.306661	0.541157		-0.582766	0.703517		-0.649917	0.125905
SNRPB		0.0218359	0.939766		0.0362038	0.92114		0.0580397	0.885901		0.563889	0.120841		-0.911934	0.000646631		0.406085	0.703517		-0.348045	0.269479
CDK5RAP1		0.0317787	0.908215		-0.163691	0.579186		-0.131913	0.7093		-0.186368	0.749017		-0.336035	0.274891		0.390491	0.70559		-0.522404	0.0605724
RTN4IP1		-0.416118	0.132095		0.356146	0.250282		-0.0599725	0.895136		-0.184734	0.788233		-0.322646	0.377168		0.447408	0.706065		-0.507381	0.124488
ZNF628		0.436394	0.24929		-0.518899	0.213628		-0.0825042	0.894435		0.116104	0.924713		-0.786364	0.0628619		0.587755	0.706065		-0.67026	0.120577
EIF4G1		0.742265	0.00775644		-0.738218	0.0119874		0.0040473	0.993753		-0.209744	0.763248		-0.246589	0.53447		0.46038	0.707567		-0.456333	0.189054
PEBP1		-0.528752	0.00945746		-0.0140661	0.96394		-0.542818	0.0133833		-0.143654	0.777355		-0.743049	0.00109835		0.343885	0.707567		-0.886704	3.42e-05
KCTD6		-0.378966	0.253786		-0.421897	0.257416		-0.800863	0.0242725		-0.203108	0.806203		-0.072437	0.896085		-0.525318	0.707632		-0.275545	0.539985
AC073896.1		0.365996	0.255292		-0.0174019	0.96951		0.348594	0.395153		0.428409	0.48979		-0.586201	0.119042		0.506386	0.708037		-0.157792	0.74506
CLIC1		-0.583455	0.0115391		0.364172	0.159456		-0.219283	0.480885		0.118311	0.856189		-0.723615	0.00577915		0.386022	0.708037		-0.605304	0.0226138
UCHL5		-0.276215	0.209537		0.0572352	0.852849		-0.218979	0.445841		-0.163919	0.761065		-0.415722	0.121147		0.360661	0.708037		-0.579641	0.0192082
CENPH		-0.532656	0.0291947		0.202603	0.499655		-0.330054	0.27573		-0.0895878	0.904588		0.159871	0.662634		-0.400336	0.708398		0.0702828	0.86222
HSPD1		-0.201474	0.333444		-0.339149	0.129474		-0.540623	0.0122855		-0.546987	0.0496069		-0.331163	0.205973		0.337528	0.708398		-0.878151	3.05e-05
MDFIC		-0.0996658	0.736958		0.0263325	0.947508		-0.0733332	0.869084		-0.199894	0.763464		0.56031	0.076641		-0.433749	0.708398		0.360415	0.293903
MOCS2		-0.389005	0.108631		0.0171562	0.962572		-0.371848	0.199885		0.0460896	0.960142		-0.0222215	0.959676		-0.395716	0.708398		0.023868	0.95774
SHROOM2		0.354077	0.224853		-0.844075	0.00426701		-0.489998	0.152685		-0.139651	0.866992		0.117965	0.797343		-0.468312	0.708398		-0.021686	0.967164
TOMM34		-0.335627	0.140123		0.324277	0.199261		-0.0113499	0.978605		0.145898	0.796139		-0.530323	0.0464996		0.373075	0.708398		-0.384425	0.170968
TPI1		0.0272912	0.925871		-0.298463	0.293097		-0.271172	0.397736		0.427661	0.31293		-1.1063	2.14e-05		0.407464	0.708398		-0.678636	0.0142108
WDR33		0.297104	0.157988		-0.400996	0.0746622		-0.103892	0.745111		0.05918	0.932039		0.181172	0.544683		-0.344244	0.708398		0.240352	0.395843
ZCCHC9		-0.526809	0.0386673		0.250894	0.407838		-0.275916	0.40821		-0.246951	0.670842		-0.448726	0.159252		0.419761	0.708398		-0.695677	0.0151756
ZSWIM3		-0.230861	0.516449		-0.0361957	0.942409		-0.267057	0.567747		0.159947	0.868539		0.101259	0.851858		-0.528263	0.708398		0.261206	0.57129
CCDC167		-0.706304	0.0464958		0.161446	0.736547		-0.544858	0.20371		0.115344	0.919413		-0.10123	0.862294		-0.558972	0.708595		0.014114	0.982777
DCPS		-0.305288	0.204484		0.0913469	0.781255		-0.213941	0.503608		0.0303721	0.976139		-0.635407	0.0203525		0.391094	0.708595		-0.605035	0.0261421
DNAJC9		0.00510392	0.98279		-0.310244	0.174971		-0.30514	0.220689		0.149884	0.766669		-0.796296	0.000386592		0.341271	0.708595		-0.646411	0.00449886
HHAT		-0.211683	0.447059		0.516013	0.0688604		0.30433	0.370907		0.287231	0.622025		-0.410501	0.217833		0.427599	0.708595		-0.12327	0.768208
XRN2		-0.208261	0.256029		-0.19794	0.344546		-0.406201	0.0408308		-0.391823	0.157389		-0.314761	0.169646		0.300383	0.708595		-0.706584	0.000223349
MTG2		0.451094	0.124656		-0.261128	0.453751		0.189966	0.651968		0.176845	0.816186		-0.45873	0.211593		0.471851	0.709074		-0.281885	0.484403
PPP6C		-0.391466	0.0694375		0.0432783	0.890517		-0.348188	0.176992		0.150557	0.778236		-0.141695	0.664858		-0.35705	0.709074		0.00886225	0.983322
ENTPD5		-0.100411	0.696056		0.262968	0.325227		0.162558	0.620774		0.0903467	0.900359		-0.307861	0.316764		0.380072	0.709579		-0.217514	0.506768
HIKESHI		-0.553741	0.0427086		0.149999	0.681132		-0.403742	0.225129		0.165813	0.81524		-0.124802	0.772943		-0.444753	0.709579		0.0410113	0.930777
SGTA		0.25316	0.365096		-0.370741	0.224237		-0.117581	0.779811		0.0273037	0.981373		-0.586406	0.0676446		0.441521	0.709579		-0.559102	0.0806622
DCTN2		-0.152427	0.501146		-0.0144654	0.964021		-0.166892	0.576575		-0.206148	0.673904		-0.315145	0.261605		0.3544	0.710102		-0.521292	0.0366172
DDX3X		0.395417	0.0227502		-0.117433	0.596433		0.277985	0.184128		-0.229596	0.508695		0.216544	0.364409		0.291037	0.710601		-0.0130525	0.968588
LEPROTL1		-0.671581	0.00242654		0.146845	0.605678		-0.524735	0.0311641		-0.122832	0.839297		-0.035705	0.927816		-0.366199	0.710601		-0.158537	0.628991
POLD1		0.561784	0.0935912		-0.424568	0.262923		0.137216	0.795179		-0.325284	0.670187		-0.0694114	0.903904		0.531911	0.711096		-0.394695	0.3618
RNF8		-0.0393679	0.899063		-0.351494	0.238897		-0.390862	0.222849		-0.478612	0.286547		-0.344393	0.328237		0.432143	0.712151		-0.823005	0.00449808
TARSL2		0.429285	0.189878		0.105299	0.813708		0.534584	0.164208		-0.153107	0.871245		0.177061	0.71612		0.510629	0.71496		0.0239544	0.967674
RAP1GAP2		0.817589	0.00239493		-0.146094	0.681128		0.671495	0.0220797		0.51553	0.254498		0.588823	0.0623097		-0.432859	0.716186		1.10435	7.15e-05
RRP1		0.547985	0.123786		-0.733476	0.0536613		-0.18549	0.729875		-0.1436	0.8944		-0.599972	0.160372		0.558081	0.716988		-0.743572	0.0652213
AIFM1		0.495442	0.0591473		-0.373969	0.202688		0.121473	0.767506		-0.152116	0.830796		-0.154415	0.701994		0.428005	0.718283		-0.306531	0.388403
AURKAIP1		-0.171233	0.534513		-0.281347	0.352562		-0.452581	0.138234		-0.062467	0.946203		-0.811604	0.00500034		0.42149	0.718283		-0.874071	0.00177965
AZI2		-0.497948	0.0501488		0.207708	0.506027		-0.290241	0.376999		-0.207367	0.740295		0.326709	0.329586		-0.409582	0.718283		0.119342	0.764934
DDAH1		-0.230246	0.230438		0.038037	0.889625		-0.192209	0.44085		-0.200869	0.632845		0.317768	0.184906		-0.309108	0.718283		0.116899	0.684035
ELMOD2		-0.529509	0.0151371		0.0770627	0.801515		-0.452446	0.0687078		-0.0116569	0.992826		-0.0828515	0.819702		-0.357938	0.718283		-0.0945085	0.789055
MRPS14		-0.556721	0.0417798		0.265321	0.415796		-0.291399	0.416548		-0.324592	0.569918		-0.411099	0.242179		0.444293	0.718283		-0.735692	0.0166313
PHACTR2		0.092718	0.683368		0.30353	0.188459		0.396247	0.0949074		-0.185942	0.703444		0.921073	2.82e-05		-0.338883	0.718283		0.735131	0.000976673
POLR2L		-0.101604	0.75934		0.469482	0.154649		0.367878	0.327835		0.480659	0.361178		-0.590491	0.0962354		0.477711	0.718283		-0.109833	0.81675
ZSCAN2		0.363555	0.249925		-0.540298	0.110088		-0.176742	0.705997		-0.166937	0.845229		-0.509209	0.189991		0.499403	0.718283		-0.676146	0.0619462
BACE1		0.161911	0.568924		-0.180572	0.58871		-0.0186615	0.96935		-0.0828828	0.924769		0.491011	0.128866		-0.426789	0.718401		0.408128	0.220109
AC131160.1		-0.0762744	0.82445		0.069754	0.870522		-0.0065204	0.991835		0.140782	0.871071		-0.624699	0.0766356		0.477398	0.725528		-0.483918	0.191738
DXO		-0.224513	0.553138		0.245219	0.58174		0.0207057	0.975073		0.172497	0.865296		-0.704341	0.0853701		0.55255	0.725528		-0.531845	0.218146
HECTD2		-0.526478	0.0453658		-0.0702673	0.851807		-0.596745	0.0412221		0.0767955	0.928964		-0.249327	0.49491		-0.424214	0.725528		-0.172531	0.657525
FBXL19		0.682229	0.057581		-1.50073	1.78e-05		-0.818503	0.0430563		-0.21382	0.823138		-0.0392957	0.949602		-0.565387	0.726613		-0.253116	0.618394
LANCL1		-0.629618	0.00348359		0.0754934	0.803263		-0.554124	0.0174544		0.0215191	0.981664		-0.222805	0.458268		-0.352838	0.726613		-0.201286	0.509819
THOC3		-0.45218	0.0147888		0.205461	0.346294		-0.246719	0.288572		-0.0450263	0.946228		-0.509107	0.019627		0.307414	0.726613		-0.554133	0.0084198
ARHGEF39		-0.535512	0.0425125		0.664976	0.0154828		0.129464	0.746244		0.102158	0.899478		-0.390869	0.242569		0.418175	0.726724		-0.288711	0.417283
ASB7		0.35674	0.14254		0.179958	0.540622		0.536698	0.0441937		0.418424	0.31293		0.499638	0.0787127		-0.381364	0.726724		0.918062	0.000262885
CASD1		-0.417851	0.14152		0.37925	0.233308		-0.0386018	0.9374		0.109275	0.899478		0.299057	0.429279		-0.446935	0.726724		0.408333	0.24941
EIF2S1		-0.249531	0.337381		0.628869	0.0182406		0.379337	0.215819		0.217083	0.720146		-0.245615	0.488513		0.40787	0.726724		-0.0285321	0.95156
IMPAD1		0.0258414	0.912196		0.102159	0.699067		0.128001	0.654937		-0.0194238	0.9822		0.46967	0.0457043		-0.322246	0.726724		0.450246	0.0550298
KCTD15		-0.000369634	0.999385		-0.445282	0.183298		-0.445652	0.222228		-0.211712	0.775038		0.243325	0.567115		-0.477265	0.726724		0.0316135	0.954136
MEPCE		0.446274	0.149783		-0.511924	0.129254		-0.0656493	0.897779		-0.244759	0.747874		-0.310212	0.459559		0.489322	0.726724		-0.554971	0.133103
MGST2		-0.143042	0.699411		-0.30281	0.455368		-0.445852	0.286948		-0.171046	0.856189		0.250574	0.600126		-0.52538	0.726724		0.079528	0.886351
NIPSNAP3A		-0.5737	0.0337853		0.456713	0.125884		-0.116987	0.780377		0.214923	0.746786		0.0996689	0.821397		-0.431579	0.726724		0.314592	0.381131
PARP15		0.316732	0.390701		-0.862019	0.0223087		-0.545287	0.206496		-0.321376	0.702834		0.330872	0.492666		-0.554783	0.726724		0.00949663	0.989628
PPP4R3B		0.152184	0.537438		0.0130881	0.969363		0.165272	0.611288		-0.0884521	0.901506		0.626497	0.0184568		-0.372772	0.726724		0.538045	0.0457509
PSMC3		0.632823	0.00950307		-0.862973	0.000428115		-0.230151	0.486971		-0.124144	0.858752		-0.505766	0.0903939		0.39976	0.726724		-0.629911	0.0258392
RAB27A		-0.317816	0.21455		0.0632403	0.860321		-0.254575	0.445651		-0.488239	0.242633		-0.17257	0.650175		0.406234	0.726724		-0.660809	0.0211509
SFT2D2		0.107375	0.652079		0.144722	0.602513		0.252097	0.370907		-0.141243	0.797552		0.748926	0.00205277		-0.355586	0.726724		0.607682	0.013699
SHMT2		0.224013	0.335628		-0.0320905	0.923566		0.191923	0.536396		0.241613	0.630579		-0.416133	0.138159		0.366443	0.726724		-0.17452	0.595823
SLC30A1		-0.0244299	0.925835		0.113307	0.699067		0.0888772	0.800275		0.192377	0.713782		0.252829	0.397701		-0.356328	0.726724		0.445206	0.0918223
TIMM23		-0.372043	0.144866		0.213048	0.490498		-0.158994	0.664398		0.177196	0.775873		-0.744923	0.00905136		0.408732	0.726724		-0.567727	0.0550539
TRIM5		-0.192366	0.419271		0.125062	0.679675		-0.0673041	0.859463		-0.0811879	0.909913		-0.356446	0.225104		0.370329	0.726724		-0.437633	0.115217
TRNP1		-0.875278	0.0137425		-0.0604426	0.910395		-0.935721	0.0148708		-0.447497	0.540044		0.0680771	0.9112		-0.556301	0.726724		-0.37942	0.413099
RBM15		0.401548	0.0917151		-0.348104	0.182359		0.0534444	0.893634		-0.130478	0.843154		0.560697	0.0422989		-0.376775	0.727159		0.430219	0.136492
SURF2		0.463163	0.10866		-0.637165	0.0366968		-0.174002	0.68125		0.101432	0.910664		-0.735153	0.0263896		0.459719	0.728581		-0.633721	0.0595645
C21orf59		0.0567203	0.843905		-0.888364	0.000416375		-0.831643	0.00121158		-0.628283	0.0813007		-0.614823	0.040169		0.411463	0.729148		-1.24311	1.32e-06
CACYBP		-0.629283	0.00516815		0.036408	0.913803		-0.592875	0.0144458		-0.266675	0.572971		-0.693816	0.00696511		0.367616	0.729148		-0.960491	4.43e-05
API5		-0.515377	0.0131867		0.348113	0.132942		-0.167264	0.565899		-0.104756	0.859621		-0.402708	0.121263		0.340199	0.729809		-0.507464	0.0377472
ARL2		-0.0902802	0.779334		-0.0511355	0.904321		-0.141416	0.748067		0.467005	0.358262		-1.06599	0.000584968		0.457572	0.729809		-0.598988	0.0760338
FHL1		0.000336506	0.999385		0.328717	0.270956		0.329053	0.319747		0.371155	0.460596		0.374418	0.266221		-0.41652	0.729809		0.745573	0.0101337
NARFL		0.353386	0.333224		-0.0694537	0.891954		0.283932	0.565462		0.38065	0.629195		-0.643334	0.123832		0.546617	0.729809		-0.262685	0.596371
PITPNB		-0.359714	0.0456723		0.0584015	0.819676		-0.301312	0.160143		-0.360261	0.215408		-0.235563	0.334836		0.294511	0.729809		-0.595823	0.00284664
RBBP4		-0.578696	0.0075277		0.107268	0.71248		-0.471428	0.0527497		-0.03733	0.967064		-0.0810891	0.823448		-0.353009	0.729809		-0.118419	0.727504
TCEAL3		0.143772	0.710964		-0.851591	0.0223087		-0.707818	0.0804136		-0.466555	0.50717		-0.796045	0.0500565		0.554782	0.729809		-1.2626	0.000529167
DPYSL2		-0.0381812	0.86592		-0.0805515	0.760933		-0.118733	0.676089		-0.495131	0.0710389		0.690451	0.00134858		-0.314052	0.730563		0.19532	0.472841
FOXP1		-0.3893	0.0569486		0.56844	0.00738746		0.17914	0.520536		-0.353067	0.318305		0.201186	0.488024		0.331021	0.730563		-0.151881	0.614649
PLD2		0.817034	0.00876393		-0.0127558	0.976456		0.804278	0.0172789		0.580805	0.274262		-0.25851	0.55045		0.481983	0.730563		0.322295	0.448119
YIPF1		-0.411533	0.156267		0.433076	0.174401		0.0215426	0.966983		0.383467	0.496699		0.0877655	0.853995		-0.44969	0.730563		0.471233	0.178212
COPE		0.105954	0.692964		-0.0340291	0.924906		0.0719245	0.859093		0.403692	0.346155		-0.72252	0.00883275		0.390753	0.733872		-0.318828	0.319032
C18orf21		-0.462574	0.146241		-0.150897	0.721433		-0.613472	0.0894011		-0.483448	0.405926		0.362028	0.382831		-0.492051	0.734365		-0.121421	0.805762
C18orf32		-0.268668	0.353107		0.319856	0.32076		0.0511882	0.916241		0.0159169	0.992282		0.471006	0.169779		-0.435734	0.734365		0.486922	0.150508
CD59		-0.352995	0.0937667		0.485571	0.0296899		0.132577	0.663335		0.553691	0.0575916		-0.0823929	0.814014		-0.338721	0.734365		0.471298	0.0580206
EIF2B5		0.552189	0.0321306		-0.466817	0.0949169		0.0853726	0.842043		-0.193488	0.76416		-0.132328	0.745049		0.411189	0.734365		-0.325816	0.340358
FBN2		0.552815	0.0389352		0.296313	0.341805		0.849127	0.00197069		-0.0135197	0.992924		0.436765	0.197669		0.425882	0.734365		0.423245	0.207437
FBXO27		-0.52577	0.158812		-0.180387	0.715727		-0.706157	0.0965779		-0.170496	0.873309		0.027282	0.966301		-0.562943	0.734365		-0.143214	0.799199
LYST		0.206039	0.404967		0.388344	0.132582		0.594383	0.0201921		-0.246691	0.649326		1.21285	5.24e-07		-0.371775	0.734365		0.966159	8.07e-05
MRPL50		-0.491131	0.0583209		-0.146744	0.670707		-0.637875	0.0240609		0.0745006	0.930575		-0.297519	0.395387		-0.414857	0.734365		-0.223018	0.544867
MT-ND4		0.655696	0.00756542		-0.561698	0.0328796		0.0939982	0.813452		-0.054182	0.95114		-0.246466	0.475411		0.394646	0.734365		-0.300648	0.360616
PISD		0.34088	0.135873		0.147913	0.604341		0.488793	0.053363		0.281278	0.544931		-0.152295	0.654601		0.35981	0.734365		0.128983	0.710963
QSER1		0.0738562	0.739408		0.223389	0.335501		0.297245	0.219452		-0.0170945	0.984687		0.636049	0.00470195		-0.32171	0.734365		0.618955	0.00520268
SHISA9		0.584205	0.0963253		-0.728512	0.052628		-0.144307	0.795169		-0.0603959	0.967064		0.455309	0.305264		-0.53922	0.734365		0.394913	0.384076
SLC41A3		-0.0372756	0.90533		0.325577	0.283039		0.288302	0.407281		0.367165	0.478656		-0.499258	0.12318		0.420394	0.734365		-0.132093	0.7512
ZC3H15		-0.417609	0.0505417		-0.3574	0.132177		-0.775009	0.000249475		-0.488535	0.130056		-0.633439	0.0101772		0.346965	0.734365		-1.12197	2.51e-07
ZCCHC17		-0.240656	0.299126		-0.0698095	0.82728		-0.310465	0.267383		-0.202162	0.705764		-0.472314	0.0853701		0.36401	0.734365		-0.674475	0.00787768
ZDHHC2		-0.38814	0.0754399		0.447652	0.0550483		0.059512	0.869084		0.0847465	0.899478		0.31852	0.252611		-0.343755	0.734365		0.403267	0.125653
ZNF706		-0.159048	0.545481		-0.106825	0.748282		-0.265873	0.411318		0.227154	0.689416		-0.102046	0.795885		-0.390981	0.734365		0.125108	0.74506
ZNF92		-0.508984	0.0430572		0.336732	0.240411		-0.172252	0.63053		0.108977	0.884457		0.119572	0.764114		-0.400801	0.734365		0.228549	0.518957
OSBP		0.327708	0.152265		-0.227121	0.395216		0.100587	0.775038		-0.326433	0.452618		0.0643056	0.870659		0.362714	0.73509		-0.262127	0.394712
AC099811.2		0.423379	0.140594		-0.387566	0.221998		0.0358123	0.944069		0.341247	0.56635		-0.753434	0.019825		0.447999	0.735664		-0.412187	0.259989
AP2M1		0.317232	0.199213		-0.822318	0.000826497		-0.505086	0.0679305		-0.0127385	0.992826		-0.882255	0.00101213		0.389907	0.735664		-0.894993	0.000577845
AUH		0.233091	0.410332		-0.371162	0.227375		-0.138071	0.740241		-0.340071	0.544867		-0.229452	0.558097		0.431452	0.735664		-0.569523	0.0776939
CEBPZOS		-0.29996	0.201645		-0.209683	0.454009		-0.509643	0.0495264		-0.460208	0.221969		0.318229	0.297327		-0.367664	0.735664		-0.141979	0.684908
CIDEC		0.0514562	0.901907		0.634769	0.0954543		0.686225	0.0886032		0.347727	0.665853		-0.195082	0.706821		0.53358	0.735664		0.152645	0.779156
GNPTG		0.331961	0.373959		-0.104689	0.837027		0.227272	0.664398		0.162297	0.878317		-0.482629	0.286398		0.547603	0.735664		-0.320332	0.510984
HEXDC		0.151984	0.700645		-0.443893	0.278175		-0.29191	0.559795		-0.292004	0.742648		-0.552554	0.213481		0.552649	0.735664		-0.844559	0.0350177
IFT57		-0.567978	0.0268109		0.0784082	0.830367		-0.48957	0.0974275		-0.278486	0.62348		-0.619044	0.0403594		0.407959	0.735664		-0.897529	0.00114226
MECP2		0.609197	0.0147518		-0.223569	0.458535		0.385628	0.205794		0.0149363	0.991645		0.766803	0.00631502		-0.396111	0.735664		0.781739	0.00448872
MRPS5		-0.176468	0.450987		-0.451557	0.0618864		-0.628026	0.00777764		-0.488478	0.157931		-0.4995	0.0644485		0.359953	0.735664		-0.987978	2.11e-05
PDCL3		0.048649	0.8478		-0.402223	0.0940547		-0.353574	0.181214		0.0992769	0.878317		-0.807088	0.000922908		0.354236	0.735664		-0.707811	0.00372521
PLPP5		-0.66662	0.00857642		0.164997	0.614417		-0.501623	0.0849943		-0.245679	0.671322		0.146014	0.707046		-0.401958	0.735664		-0.099665	0.806355
SALL4		0.779337	0.0140315		0.0793151	0.860663		0.858652	0.0116605		0.051756	0.971498		0.31581	0.466218		0.491086	0.735664		0.367566	0.382703
SERPINB5		-0.725236	0.000580288		0.286254	0.235445		-0.438983	0.0675119		-0.115288	0.84272		0.0162427	0.96683		-0.339937	0.735664		-0.0990458	0.7709
SHMT1		0.0490648	0.879784		-0.374125	0.235577		-0.32506	0.365129		-0.254712	0.695456		-0.511082	0.13642		0.440733	0.735664		-0.765793	0.0138796
TDP1		-0.594178	0.00611547		0.395957	0.0953094		-0.198221	0.498291		-0.140576	0.797429		-0.405077	0.133369		0.347432	0.735664		-0.545653	0.0300766
THOC1		-0.565839	0.00601462		0.234884	0.329122		-0.330956	0.181207		-0.248308	0.563526		-0.415728	0.102397		0.33308	0.735664		-0.664036	0.00372263
TRAFD1		0.361849	0.236371		0.218733	0.550476		0.580582	0.0902074		0.220877	0.766199		-0.103302	0.833949		0.463007	0.735664		0.117575	0.804141
TRIM59		-0.408015	0.180984		0.0795021	0.852995		-0.328513	0.403704		-0.192083	0.800149		0.333947	0.405602		-0.470377	0.735664		0.141864	0.761568
USF3		-0.0364543	0.889567		0.424167	0.0773301		0.387713	0.138283		0.138925	0.806203		0.600911	0.01858		-0.352124	0.735664		0.739836	0.00224816
ZNF547		-0.805904	0.029171		0.26815	0.562695		-0.537755	0.232321		-0.584164	0.379462		-0.517796	0.260373		0.564205	0.735664		-1.10196	0.00449886
ZNF571		-0.524329	0.101854		-0.0241061	0.960526		-0.548435	0.145793		0.0765839	0.946004		-0.134886	0.783956		-0.490133	0.735664		-0.0583023	0.912017
ZNF587		0.426057	0.0718463		-0.527596	0.0363711		-0.101539	0.784811		-0.176012	0.764632		0.450326	0.122389		-0.375853	0.735664		0.274314	0.392101
BAIAP2L1		0.129635	0.526534		-0.081276	0.755145		0.048359	0.878655		-0.177316	0.692528		-0.0816999	0.794751		0.307375	0.736805		-0.259016	0.308422
ETV6		0.046035	0.838031		0.055915	0.840334		0.10195	0.731467		-0.140366	0.771522		0.554212	0.0140435		-0.311896	0.736805		0.413846	0.0776939
LGR4		-0.410376	0.0654271		0.0745954	0.811108		-0.33578	0.214243		-0.393905	0.30256		0.412172	0.136535		-0.354048	0.736805		0.0182674	0.965252
PTGES3L-AARSD1		0.527478	0.0734617		-0.761477	0.0133874		-0.234	0.572201		-0.117477	0.897616		-0.581517	0.103875		0.464994	0.736805		-0.698994	0.0402097
NMT1		-0.0975984	0.617447		-0.117205	0.611857		-0.214803	0.351807		-0.153441	0.723785		-0.351101	0.118075		0.289738	0.737767		-0.504541	0.0140971
ABT1		-0.463665	0.0592055		0.127035	0.6995		-0.336629	0.26808		0.109748	0.879596		-0.831844	0.00229228		0.385467	0.737955		-0.722097	0.00841252
ACOT8		-0.266945	0.285265		0.367136	0.17518		0.100192	0.794985		0.291387	0.56389		-0.570943	0.0453518		0.379747	0.737955		-0.279556	0.396227
ALG8		-0.834544	0.000368551		0.538623	0.0322398		-0.295921	0.319747		0.324736	0.480135		-0.248338	0.447164		-0.372318	0.737955		0.0763977	0.84522
AP3S2		-0.187457	0.50607		-0.243541	0.448428		-0.430998	0.17707		-0.344236	0.522354		0.327594	0.35374		-0.414357	0.737955		-0.0166416	0.972685
APLF		-0.180516	0.599559		1.05587	0.000910828		0.87535	0.0088964		0.0461764	0.974229		0.343191	0.415757		0.485983	0.737955		0.389367	0.341038
ARFRP1		0.420508	0.190585		-0.828552	0.0125113		-0.408044	0.310824		-0.202869	0.801394		-0.697253	0.0621839		0.492078	0.737955		-0.900122	0.0101577
ARL6		-0.53038	0.0452166		0.205119	0.531612		-0.325261	0.332212		0.101597	0.900639		-0.0193114	0.966919		-0.407547	0.737955		0.0822855	0.849076
CREBZF		0.298392	0.275678		-0.869764	0.00136321		-0.571372	0.058639		-0.21973	0.739154		0.0662124	0.887666		-0.417855	0.737955		-0.153518	0.706474
CRISPLD1		-0.189257	0.598139		0.37083	0.331157		0.181573	0.715142		-0.490747	0.44098		0.171591	0.735464		0.50073	0.737955		-0.319157	0.477606
DDA1		0.013201	0.962993		0.180599	0.525798		0.1938	0.543448		0.2751	0.569623		-0.443533	0.118263		0.362233	0.737955		-0.168433	0.621112
EHF		-0.357107	0.0458674		0.568312	0.00186232		0.211205	0.358856		-0.25697	0.453118		0.183448	0.470121		0.284728	0.737955		-0.0735227	0.800966
ERCC3		0.109315	0.663633		0.0279718	0.935515		0.137287	0.685908		-0.0673138	0.929405		-0.156507	0.652711		0.361108	0.737955		-0.223821	0.48795
FBXL20		0.389882	0.18126		-0.549221	0.0781007		-0.159339	0.714039		-0.0503317	0.966583		0.338887	0.375155		-0.447894	0.737955		0.288555	0.464779
FIP1L1		0.146315	0.540512		-0.50808	0.0331032		-0.361765	0.178947		-0.24628	0.618982		-0.471149	0.0844354		0.355664	0.737955		-0.717429	0.00389522
FN3K		0.150965	0.679786		-0.612425	0.0919967		-0.46146	0.265206		-0.0490703	0.974116		-0.924751	0.0133868		0.512361	0.737955		-0.973821	0.00738399
GGA3		0.374168	0.177314		-0.244479	0.457268		0.129689	0.758625		-0.214734	0.752202		-0.0814028	0.862402		0.425826	0.737955		-0.296137	0.426786
GNL2		-1e-06	0.999995		-0.362964	0.136812		-0.362965	0.1688		-0.484602	0.156833		-0.230283	0.456103		0.35192	0.737955		-0.714885	0.00336025
GSS		0.139171	0.602413		-0.16849	0.589083		-0.0293197	0.94729		0.030156	0.97709		-0.449905	0.143434		0.39043	0.737955		-0.419749	0.173358
INIP		0.105233	0.687406		-0.381703	0.147302		-0.27647	0.368261		-0.188731	0.749017		0.28565	0.372662		-0.373389	0.737955		0.0969191	0.799343
KAT2B		0.28528	0.386636		-0.104497	0.811822		0.180783	0.70475		0.226602	0.773475		0.43469	0.274891		-0.480509	0.737955		0.661292	0.0703599
KXD1		-0.646703	0.00752554		0.288891	0.303756		-0.357812	0.225473		-0.116533	0.868539		-0.625879	0.0271968		0.3846	0.737955		-0.742412	0.00566512
LSM14B		0.360715	0.186052		-0.639958	0.0246408		-0.279243	0.434753		-0.104108	0.9011		-0.597947	0.0623097		0.422812	0.737955		-0.702055	0.0221342
MAGOH		-0.783132	0.00172218		0.0774611	0.828613		-0.705671	0.00763799		-0.695912	0.0445617		-0.404215	0.209882		0.394456	0.737955		-1.10013	2.09e-05
MAP7		0.23649	0.448864		-1.04203	0.000479281		-0.805543	0.0119184		-0.558345	0.265598		0.218634	0.61718		-0.465832	0.737955		-0.339711	0.392521
MED21		-0.697247	0.00160477		0.325487	0.191145		-0.371761	0.158286		-0.156288	0.775038		0.134638	0.69133		-0.350111	0.737955		-0.0216499	0.959163
MNS1		-0.0667877	0.862277		-0.859962	0.0141459		-0.92675	0.00917161		-1.26403	0.00118064		-0.185675	0.718815		0.522952	0.737955		-1.4497	1.67e-05
MYB		-0.758188	0.00180892		0.365729	0.181307		-0.392459	0.178379		-0.319548	0.511669		-0.459923	0.127265		0.387012	0.737955		-0.779471	0.00361284
MYO19		0.578094	0.005161		-0.260137	0.271199		0.317957	0.206496		0.373065	0.292764		-0.383703	0.139279		0.328595	0.737955		-0.0106383	0.978019
NKX3-1		0.186584	0.531464		-0.0348716	0.933359		0.151712	0.718993		0.0624498	0.95114		-0.345815	0.35006		0.435077	0.737955		-0.283365	0.461882
OSBPL5		0.520682	0.134586		-0.686366	0.0646234		-0.165684	0.755718		-0.28439	0.740151		-0.410276	0.364855		0.528982	0.737955		-0.694666	0.0833461
PDIA4		0.432145	0.0395594		-0.529056	0.0167543		-0.0969107	0.76736		-0.0822362	0.899478		-0.347156	0.199201		0.332482	0.737955		-0.429393	0.0910489
PPP5C		0.438069	0.0845929		-0.702522	0.00752013		-0.264453	0.428937		0.00822017	0.995589		-0.671522	0.0217541		0.398849	0.737955		-0.663302	0.0213487
PTMA		-0.169577	0.450779		-0.692961	0.00144701		-0.862539	2.66e-05		-0.352493	0.35041		-0.84907	0.000278855		0.339025	0.737955		-1.20156	1.86e-08
PTPN6		0.317455	0.379339		-0.139721	0.769312		0.177734	0.737786		-0.44061	0.540686		0.0891333	0.880179		0.529211	0.737955		-0.351477	0.449814
PUS7		-0.350923	0.0961469		0.053829	0.85792		-0.297094	0.246635		-0.418625	0.216244		-0.209442	0.480153		0.330972	0.737955		-0.628067	0.00748231
RPS11		-0.487315	0.0754739		0.433618	0.154416		-0.0536976	0.907498		-0.364499	0.50356		-0.116332	0.790148		0.427133	0.737955		-0.480831	0.152254
SENP2		0.137351	0.557779		0.199935	0.448409		0.337286	0.202228		0.0320493	0.974116		-0.0421503	0.913947		0.347387	0.737955		-0.010101	0.98048
SF3B2		0.741027	0.00411317		-1.12882	5.85e-06		-0.38779	0.219303		-0.364666	0.468444		-0.432631	0.188003		0.409507	0.737955		-0.797297	0.00520812
SFRP1		0.359041	0.108472		-0.370822	0.126868		-0.0117803	0.97772		-0.110015	0.8637		0.444798	0.0980564		-0.346563	0.737955		0.334783	0.239203
SMYD2		-0.372503	0.060069		0.278813	0.212955		-0.0936898	0.758779		0.250091	0.537062		-0.657682	0.00311985		0.313901	0.737955		-0.407591	0.0893012
SRD5A3		-0.651747	0.00575064		0.337918	0.204147		-0.31383	0.284503		-0.202879	0.720146		0.255262	0.42414		-0.366213	0.737955		0.0523831	0.897327
TACC1		0.234947	0.276363		0.0954724	0.735542		0.330419	0.192064		-0.0280073	0.975602		0.688438	0.0034149		-0.330011	0.737955		0.660431	0.00452972
TAF6		0.821519	0.00161381		-0.669225	0.0142095		0.152294	0.697102		0.376709	0.453118		-0.633643	0.0384073		0.409227	0.737955		-0.256933	0.481818
TBC1D32		0.0211829	0.952899		-0.302529	0.38214		-0.281346	0.477614		0.0898883	0.926729		0.0805129	0.871143		-0.451748	0.737955		0.170401	0.698978
TFIP11		0.341376	0.182404		-0.0437799	0.905835		0.297596	0.359872		-0.199873	0.750388		0.103822	0.800093		0.393647	0.737955		-0.0960512	0.814208
TIMM21		-0.234887	0.388651		0.135405	0.6995		-0.0994814	0.814206		0.256208	0.667986		-0.766634	0.00986882		0.410945	0.737955		-0.510426	0.105978
USP39		-0.428101	0.0292188		0.00317995	0.990531		-0.424922	0.0537868		-0.102327	0.851566		-0.637612	0.004111		0.315017	0.737955		-0.739939	0.000458712
UTP4		-0.650916	0.00220867		0.143547	0.597992		-0.507369	0.0299523		-0.068444	0.921921		-0.778593	0.00100916		0.339668	0.737955		-0.847037	0.000178199
WWOX		0.229338	0.413686		-0.0307793	0.938397		0.198559	0.598486		0.282328	0.64251		-0.498826	0.127265		0.415057	0.737955		-0.216498	0.575822
ZCCHC2		0.453054	0.0582121		0.292904	0.278452		0.745959	0.00239882		0.243898	0.654084		0.132088	0.719898		0.369973	0.737955		0.375986	0.213539
ZFP64		0.274661	0.253177		0.061332	0.852406		0.335993	0.241581		0.270279	0.586847		-0.302233	0.331775		0.367947	0.737955		-0.031954	0.940661
ZNF417		0.672503	0.015086		-0.874449	0.00198276		-0.201945	0.610449		-0.0612596	0.95114		0.292435	0.440806		-0.43312	0.737955		0.231175	0.559277
ZNF816		-0.29541	0.232833		0.120504	0.70765		-0.174907	0.607892		0.0561429	0.94863		0.141573	0.697021		-0.372623	0.737955		0.197716	0.564712
SMIM12		-0.0474794	0.872552		-0.202901	0.516403		-0.25038	0.460551		-0.292651	0.586847		-0.355518	0.288012		0.397789	0.73812		-0.648169	0.0263384
AAMDC		-0.180164	0.643966		0.162036	0.735862		-0.0181282	0.978605		-0.0986085	0.934672		-0.455282	0.318076		0.535762	0.738191		-0.55389	0.200639
BTBD11		0.551006	0.0307426		-0.0507989	0.889509		0.500208	0.0875654		0.378319	0.436746		-0.269405	0.435733		0.391294	0.738191		0.108914	0.791372
CCDC6		-0.121533	0.56048		0.191912	0.406581		0.0703791	0.824411		0.112244	0.830176		0.264435	0.306853		-0.3063	0.738191		0.376679	0.113208
ZNF101		0.355828	0.20984		-0.401578	0.195076		-0.0457499	0.925594		0.0762604	0.935976		0.304278	0.413967		-0.426289	0.738191		0.380539	0.287646
GK		-0.192654	0.534187		0.0449391	0.915583		-0.147715	0.73831		-0.0900316	0.924769		0.381552	0.304305		-0.439235	0.738247		0.29152	0.457088
KITLG		-1.00405	1.99e-05		0.407226	0.127174		-0.596828	0.0217101		-0.142684	0.820734		-0.831099	0.00179377		0.376955	0.739119		-0.973783	0.000109947
TBC1D10A		0.799305	0.0184712		-0.302704	0.456103		0.496601	0.233712		0.452976	0.507019		-0.468599	0.274891		0.512224	0.739119		-0.0156232	0.979972
TTC14		-0.251305	0.411964		-0.609043	0.0564307		-0.860348	0.00538097		-0.26215	0.707187		-0.143576	0.754353		-0.454623	0.739119		-0.405725	0.280502
MSANTD2		-0.0493385	0.88681		-0.500186	0.124126		-0.549525	0.109847		-0.206486	0.77789		0.108939	0.820509		-0.451978	0.740504		-0.0975469	0.838451
ANKRD52		0.759317	0.00163945		-0.286046	0.303756		0.473271	0.088266		0.0198873	0.985349		0.828717	0.00191549		-0.375333	0.741571		0.848605	0.00110296
BCL2L2-PABPN1		0.350618	0.220378		-0.533625	0.0789097		-0.183007	0.654677		-0.0612235	0.952006		-0.558275	0.10195		0.436492	0.741729		-0.619499	0.0617918
LAMTOR2		-0.184994	0.514055		0.254973	0.420746		0.0699796	0.874396		0.469379	0.301779		-0.810154	0.00626062		0.410754	0.742547		-0.340775	0.328029
AARSD1		0.646656	0.0499799		-0.620665	0.081627		0.0259902	0.965975		0.13149	0.89829		-0.608257	0.126811		0.502757	0.743165		-0.476767	0.253776
CD164		-0.673216	0.00449917		0.379738	0.151301		-0.293478	0.330852		-0.0870973	0.90508		0.164439	0.647354		-0.37082	0.743165		0.0773418	0.844526
CREB3L2		0.244786	0.233007		0.0972019	0.716894		0.341988	0.152467		0.00541284	0.996288		0.649209	0.00396916		-0.312634	0.743165		0.654622	0.00311369
FGD4		-0.0260284	0.926339		0.656365	0.00686549		0.630336	0.0121191		-0.111963	0.871071		0.379221	0.208112		0.363078	0.743165		0.267258	0.404263
GSTM2		0.386231	0.323986		-0.923251	0.0221657		-0.53702	0.252288		-0.167348	0.884319		0.190813	0.735464		-0.560485	0.743165		0.0234654	0.972077
PAK2		-0.0163144	0.943042		0.203303	0.369898		0.186988	0.466428		-0.00180823	0.996678		0.491344	0.0307091		-0.302548	0.743165		0.489536	0.0283673
RBMX		-0.537992	0.000804346		0.0697211	0.750846		-0.468271	0.00549561		-0.346588	0.170379		-0.377491	0.0527136		0.255808	0.743165		-0.724079	1.76e-05
RRP36		-0.392867	0.0937167		0.372695	0.149041		-0.0201725	0.961575		0.292751	0.539412		-0.67572	0.0110811		0.362797	0.743165		-0.382969	0.190099
SAMD8		0.238788	0.336821		0.142449	0.647338		0.381237	0.186988		-0.17651	0.768776		0.927825	0.000352081		-0.370078	0.743165		0.751315	0.00437874
TRIM13		-0.10752	0.720322		-0.173392	0.617842		-0.280912	0.433946		0.118831	0.884141		0.0157518	0.97424		-0.415494	0.743165		0.134583	0.74963
HDAC8		-0.119897	0.640407		0.0118541	0.972343		-0.108043	0.768238		0.0914507	0.900359		-0.565607	0.0416657		0.366114	0.744616		-0.474157	0.0951868
TFAP4		0.0953001	0.763776		-0.51433	0.0955741		-0.41903	0.226349		-0.117094	0.891989		-0.740378	0.0235241		0.438441	0.744616		-0.857472	0.00602859
NUFIP2		-0.257805	0.209773		0.0150043	0.961269		-0.242801	0.347129		-0.145339	0.771418		0.219019	0.435152		-0.31648	0.74513		0.0736796	0.824957
SH3GL3		-0.542756	0.0912906		-0.0214029	0.964432		-0.564159	0.135444		-0.188739	0.822339		-0.864033	0.0165592		0.488613	0.74513		-1.05277	0.00209815
DAGLB		0.917233	0.000625718		-0.115729	0.746663		0.801505	0.0042615		0.314022	0.58521		0.0778704	0.866259		0.409612	0.745226		0.391892	0.255872
GOLGA8B		0.537595	0.097212		-0.673113	0.0523156		-0.135518	0.79057		-0.0512302	0.971583		0.402448	0.337815		-0.486736	0.745338		0.351218	0.411316
EMILIN2		0.233544	0.540286		0.0746746	0.884687		0.308218	0.528458		0.0838157	0.947658		-0.302882	0.534848		0.527285	0.747074		-0.219066	0.672446
POLR3C		-0.459527	0.03583		0.422764	0.0749991		-0.0367626	0.923916		-0.104768	0.86857		-0.272077	0.35634		0.340082	0.747074		-0.376845	0.16781
HIST1H3F		-0.044392	0.900506		0.765231	0.0152958		0.720839	0.0280039		0.450856	0.422305		-0.187228	0.675482		0.45721	0.748897		0.263628	0.529403
UBE2A		-0.662543	0.0027659		0.50373	0.0337143		-0.158813	0.610859		-0.0239547	0.980309		0.209409	0.506669		-0.344267	0.748959		0.185454	0.561434
ZNF121		0.147329	0.587243		-0.33449	0.243555		-0.187161	0.596088		-0.248022	0.665853		0.449718	0.152757		-0.388857	0.748959		0.201696	0.577672
TBK1		-0.537036	0.0199326		0.453139	0.071731		-0.0838962	0.823812		-0.338826	0.441127		-0.103916	0.781296		0.358846	0.74977		-0.442742	0.115839
ATG12		-0.59987	0.00330104		0.148506	0.561837		-0.451364	0.0482175		-0.40404	0.223406		0.26902	0.326425		-0.316344	0.752158		-0.13502	0.661182
ENKD1		0.33121	0.407648		-0.286313	0.547515		0.044898	0.947672		0.526761	0.484132		-1.03962	0.0120362		0.557761	0.752158		-0.512863	0.275112
GLRX3		-0.663049	0.00836418		-0.178773	0.576772		-0.841822	0.000990604		-0.349414	0.478065		-0.103847	0.800093		-0.38856	0.752158		-0.453262	0.143404
GOLGA1		0.23909	0.380232		-0.474953	0.0962007		-0.235863	0.510819		-0.480499	0.287		0.644541	0.0351491		-0.399904	0.752158		0.164042	0.677449
HIST1H2BC		-0.672794	0.00563938		0.706645	0.00516192		0.0338514	0.936978		-0.0242185	0.981664		-0.318478	0.329864		0.376548	0.752158		-0.342697	0.279213
ITPA		0.0130458	0.97132		-0.367746	0.261634		-0.3547	0.330673		0.0136288	0.993137		-0.806449	0.013299		0.438121	0.752158		-0.792821	0.0130199
LRRC37A3		0.495233	0.0876652		-0.506257	0.109154		-0.0110249	0.98453		-0.161189	0.838678		0.587107	0.0873887		-0.436942	0.752158		0.425918	0.242854
LY6E		-0.316662	0.240965		0.34445	0.25423		0.0277883	0.951957		0.260605	0.665685		-0.639458	0.0389492		0.406641	0.752158		-0.378853	0.263859
MAT2A		-0.44901	0.011759		-0.133792	0.548775		-0.582802	0.00139022		0.0643777	0.90738		-0.367348	0.0951084		-0.279832	0.752158		-0.30297	0.180945
NECAP2		0.0486832	0.843431		0.0632362	0.834055		0.111919	0.730926		0.292	0.488029		-0.510786	0.0435655		0.330705	0.752158		-0.218786	0.466255
RPS9		-0.0896587	0.767352		-0.0111882	0.976809		-0.100847	0.818084		0.317923	0.573349		-0.833221	0.00574419		0.414451	0.752158		-0.515298	0.112733
TPX2		-0.113445	0.552599		0.159128	0.462769		0.045684	0.877401		-0.368635	0.196442		0.135666	0.614503		0.278652	0.752158		-0.232968	0.328192
TRA2B		-0.446633	0.012658		-0.124724	0.58543		-0.571357	0.0020174		-0.0831736	0.873955		-0.770617	8.29e-05		0.282433	0.752158		-0.853791	4.74e-06
TSPAN1		-0.0866496	0.818336		1.24597	8.44e-05		1.15932	0.000319743		0.221085	0.789829		1.41512	1.81e-05		-0.476892	0.752158		1.63621	2.51e-07
TSTA3		0.0381268	0.899224		-0.231987	0.44945		-0.19386	0.586209		-0.00832571	0.995589		-0.577228	0.0562588		0.391694	0.752158		-0.585554	0.050248
ZDHHC20		-0.522272	0.00361735		0.542738	0.00327614		0.0204661	0.948692		-0.152595	0.725574		0.452486	0.0334276		-0.279424	0.752158		0.29989	0.186722
ZNF264		0.617736	0.029171		-0.243558	0.477799		0.374178	0.291119		0.13469	0.870468		0.668606	0.0417685		-0.429118	0.752158		0.803296	0.0101192
SMIM8		-0.306549	0.460185		-0.33757	0.484838		-0.644119	0.171936		-0.187837	0.869786		0.110395	0.862325		-0.566677	0.752175		-0.0774422	0.904016
SESTD1		0.102438	0.67772		0.262789	0.308079		0.365227	0.171694		-0.152037	0.788233		0.8606	0.000406828		-0.343336	0.752706		0.708563	0.00398802
ISG20L2		0.0662744	0.807454		-0.644226	0.0100547		-0.577952	0.028403		-0.00917428	0.994514		-0.200202	0.56136		-0.368575	0.753563		-0.209376	0.539805
PITHD1		-0.308773	0.229448		0.193001	0.537182		-0.115772	0.768061		0.0432926	0.967064		-0.545152	0.0703398		0.386088	0.753563		-0.50186	0.0972775
TAF4		0.427629	0.119785		-0.618965	0.0322398		-0.191336	0.622663		-0.156711	0.831655		0.378575	0.283606		-0.4132	0.753563		0.221863	0.56728
MEA1		-0.384056	0.11373		0.021679	0.953335		-0.362377	0.215108		0.166903	0.779766		-0.899619	0.000643192		0.370339	0.754509		-0.732716	0.00597283
MRPL4		0.101147	0.70577		-0.393635	0.142172		-0.292487	0.344102		0.275128	0.588607		-0.939958	0.000349502		0.372342	0.755089		-0.66483	0.0150187
POLG		0.706154	0.0263722		-0.652971	0.0565649		0.0531832	0.924923		-0.135363	0.88866		-0.289777	0.513246		0.478323	0.755701		-0.42514	0.29813
C1orf74		0.304562	0.158471		0.790955	0.000154778		1.09552	1.36e-08		0.174626	0.739488		1.24663	6.64e-09		-0.325742	0.756195		1.42126	6e-12
HARS2		0.0140327	0.962694		-0.22075	0.449767		-0.206717	0.536232		-0.268214	0.613904		-0.310804	0.340014		0.372301	0.756195		-0.579018	0.040339
POLRMT		0.745554	0.0292129		-0.835327	0.0209906		-0.0897736	0.875062		-0.108333	0.924296		-0.491377	0.25619		0.509937	0.756195		-0.599711	0.143715
NANP		-0.825408	0.00129692		-0.0974175	0.788577		-0.922826	0.000313111		-0.184117	0.771418		-0.345275	0.306535		-0.393434	0.757882		-0.529392	0.0826236
PDCD11		0.367307	0.175761		-0.230914	0.476749		0.136394	0.73831		-0.321463	0.567134		0.0514724	0.913729		0.406384	0.757882		-0.269991	0.46671
RPL31		-0.164119	0.48285		0.112958	0.703094		-0.0511606	0.88981		0.307862	0.473378		-0.0183161	0.964265		-0.340706	0.757882		0.289546	0.321756
ASNS		-0.4857	0.102168		0.522937	0.102752		0.0372371	0.943021		0.155948	0.845654		0.315446	0.416381		-0.434156	0.757964		0.471393	0.188003
CAND2		0.290738	0.400825		-0.370759	0.335145		-0.0800203	0.88587		0.575503	0.315499		-0.167018	0.737899		-0.488506	0.757964		0.408486	0.336265
COPS8		-0.635258	0.00842887		0.238053	0.408787		-0.397205	0.168955		-0.0558781	0.948992		0.0274496	0.949602		-0.368777	0.757964		-0.0284285	0.948649
CRLF3		0.199586	0.386014		-0.236335	0.362044		-0.0367489	0.924975		0.112224	0.858359		-0.489356	0.0657505		0.340383	0.757964		-0.377132	0.176173
EPB41L5		-0.279594	0.297538		0.30586	0.309265		0.0262662	0.953488		-0.227991	0.716977		0.646307	0.0319758		-0.392051	0.757964		0.418317	0.196795
MALL		-0.444999	0.0638143		0.364981	0.174392		-0.0800177	0.839059		0.000354585	0.999452		0.286678	0.377168		-0.36705	0.757964		0.287032	0.373004
MRGBP		0.162146	0.534234		-0.0715201	0.835085		0.090626	0.819333		0.218067	0.70629		-0.499553	0.0899798		0.372111	0.757964		-0.281485	0.395843
PAGR1		0.199429	0.438112		-0.549048	0.0359916		-0.349619	0.246635		0.105779	0.885607		-0.832426	0.00230642		0.377027	0.757964		-0.726647	0.00817974
ZNF772		-0.161343	0.632081		0.178411	0.660304		0.0170683	0.977323		0.0318427	0.981244		0.445557	0.254871		-0.460332	0.757964		0.4774	0.210731
DAAM1		-0.480527	0.0156928		-0.0443801	0.879217		-0.524908	0.014424		-0.246838	0.548442		0.0296056	0.934146		-0.307675	0.75854		-0.217233	0.432235
HIST1H2AC		-0.475842	0.0860218		0.71783	0.0132172		0.241988	0.519766		0.00628461	0.996475		-0.181449	0.661497		0.417152	0.75854		-0.175164	0.670738
KATNA1		-0.411363	0.082013		0.136472	0.659089		-0.274891	0.363785		-0.219889	0.686316		-0.4149	0.160555		0.359898	0.75854		-0.634789	0.0176143
RCBTB2		-0.683885	0.0694375		-0.140373	0.790443		-0.824259	0.050838		0.0299076	0.985851		-0.309404	0.543549		-0.544762	0.75854		-0.279496	0.587235
UFL1		-0.414133	0.0492871		0.273013	0.256089		-0.14112	0.639515		-0.183815	0.715998		-0.280916	0.319599		0.323612	0.75854		-0.464732	0.0641397
ADGRA3		0.322654	0.140776		-0.0101638	0.973999		0.31249	0.236665		0.129887	0.819228		0.511924	0.0453992		-0.32932	0.75901		0.641811	0.00792641
ARHGAP8		-0.144831	0.608061		0.313212	0.290273		0.168381	0.65316		0.0127734	0.992951		-0.234364	0.522467		0.389972	0.75901		-0.22159	0.550148
ATPAF2		-0.0960547	0.757769		-0.086923	0.824244		-0.182978	0.649399		-0.0448668	0.971498		-0.558233	0.0955306		0.420122	0.75901		-0.6031	0.0663774
CD24		-0.585955	0.0140315		0.479901	0.0654521		-0.106054	0.776141		0.0700119	0.929507		0.190182	0.590186		-0.366248	0.75901		0.260194	0.429778
COMMD3		-0.378135	0.219053		0.210308	0.581071		-0.167827	0.712458		0.233958	0.75264		0.0467772	0.928573		-0.448562	0.75901		0.280735	0.499086
DDX23		0.610605	0.0390661		-0.403834	0.228715		0.206771	0.622268		-0.136891	0.873955		-0.0991715	0.841215		0.442833	0.75901		-0.236062	0.574263
DNTTIP1		-0.0818319	0.788123		-0.431893	0.149954		-0.513725	0.100418		-0.303123	0.600677		-0.620775	0.0522712		0.410173	0.75901		-0.923897	0.00154569
GDA		0.0188364	0.936103		0.280822	0.21093		0.299658	0.214273		0.348778	0.308333		0.256005	0.340737		-0.305125	0.75901		0.604783	0.00648725
LEPROT		-0.209314	0.388369		0.432495	0.0879326		0.223181	0.473226		0.500468	0.169125		0.0742009	0.851045		-0.351487	0.75901		0.574668	0.0317011
MILR1		-0.214759	0.582083		-0.159778	0.744791		-0.374537	0.436398		0.0102799	0.996078		0.140686	0.802049		-0.525503	0.75901		0.150966	0.786389
NAGA		0.13016	0.651711		0.392682	0.177009		0.522842	0.0816546		0.240129	0.697645		-0.109713	0.793781		0.392426	0.75901		0.130416	0.751611
NIPAL1		-0.159119	0.566624		0.194218	0.543787		0.035099	0.938638		-0.193031	0.76416		0.615867	0.0405753		-0.387737	0.75901		0.422836	0.186437
NMU		-0.558397	0.0526551		0.250127	0.476048		-0.30827	0.413778		-0.0399542	0.974489		0.156477	0.717646		-0.424793	0.75901		0.116523	0.797028
NUDT4P1		-0.00905408	0.978295		-0.202173	0.557462		-0.211227	0.587732		-0.237305	0.726761		-0.39434	0.277098		0.420418	0.75901		-0.631645	0.0533569
ONECUT2		0.132312	0.602413		0.059165	0.859699		0.191477	0.556646		-0.147428	0.806203		0.692792	0.00902842		-0.353887	0.75901		0.545364	0.0457159
SORBS2		0.132776	0.624346		0.651706	0.0111736		0.784482	0.0020256		0.264123	0.636446		0.889041	0.000922908		-0.368682	0.75901		1.15316	4.47e-06
SP4		-0.10086	0.705014		0.181864	0.53971		0.0810043	0.83725		-0.0633209	0.93676		0.505734	0.0774205		-0.361408	0.75901		0.442413	0.129186
WDR76		-0.542154	0.0142		-0.243105	0.353185		-0.785259	0.000400605		-0.388479	0.310642		-0.739821	0.00314985		0.343041	0.75901		-1.1283	6.95e-07
ZFYVE21		-0.0961525	0.71095		0.171302	0.554307		0.0751491	0.844804		0.350883	0.421416		-0.6299	0.0190913		0.354166	0.75901		-0.279017	0.374884
ZNF382		0.162892	0.666889		-0.700958	0.0616541		-0.538066	0.203709		-0.204634	0.824185		0.174687	0.739046		-0.508119	0.75901		-0.0299463	0.961966
ZYG11B		0.331194	0.2508		0.0266975	0.949338		0.357891	0.314539		0.0321002	0.978551		0.743975	0.0197952		-0.418184	0.75901		0.776075	0.0129224
C12orf66		-0.736726	0.0032118		0.0562524	0.878413		-0.680473	0.0107316		-0.182014	0.767447		-0.121114	0.757663		-0.377346	0.760064		-0.303128	0.359419
MOB3B		-0.261457	0.262172		0.242535	0.36218		-0.0189228	0.963606		-0.0577482	0.941492		0.381325	0.18317		-0.342499	0.760064		0.323576	0.269153
TBRG1		-0.049475	0.862092		0.17373	0.569084		0.124255	0.738363		0.00413906	0.996475		-0.248146	0.464877		0.368262	0.761261		-0.244007	0.473897
ZSCAN30		0.406147	0.188867		-0.584951	0.0765589		-0.178804	0.693963		-0.254533	0.734771		0.527627	0.158962		-0.451898	0.761261		0.273094	0.518035
ACTR3C		-0.0956422	0.801926		-0.395999	0.309588		-0.491642	0.235034		0.0775473	0.949281		-0.0767517	0.891928		-0.492437	0.761572		0.000795605	0.999199
KCNAB1		0.238793	0.521576		-0.0985406	0.842159		0.140253	0.802284		-0.0218189	0.991205		0.667827	0.101994		-0.505755	0.761572		0.646008	0.112223
SELENOO		0.905184	0.0137726		-0.596586	0.142394		0.308598	0.548187		0.332864	0.705527		-0.557542	0.217642		0.533277	0.761572		-0.224678	0.675351
CBWD6		0.087834	0.753464		-0.0994699	0.771992		-0.0116359	0.98054		0.16154	0.797858		-0.550305	0.0645405		0.377129	0.761834		-0.388765	0.221352
RALY		0.209163	0.387394		-0.392171	0.127955		-0.183008	0.573369		0.0435899	0.961939		-0.580591	0.0342268		0.353993	0.761834		-0.537001	0.049851
TP63		-0.400302	0.0631378		0.380097	0.108404		-0.0202049	0.956857		-0.133946	0.808117		-0.214228	0.481279		0.327969	0.761834		-0.348174	0.202317
ARL6IP4		0.338586	0.288294		-0.65837	0.0501185		-0.319783	0.4386		0.131747	0.88866		-0.913811	0.00847627		0.46228	0.762603		-0.782063	0.0256436
BRCC3		-0.0941673	0.688949		0.131856	0.632342		0.0376891	0.918823		-0.299767	0.470976		0.0147645	0.970289		0.322691	0.762603		-0.285002	0.311739
EIF3E		-0.558129	0.011961		-0.0616756	0.845743		-0.619805	0.00881716		-0.200512	0.704041		-0.0797442	0.832761		-0.339548	0.762603		-0.280257	0.345833
IDH3G		-0.395179	0.0862967		0.221326	0.417898		-0.173853	0.586046		0.0608092	0.936559		-0.581691	0.0302691		0.347029	0.762603		-0.520882	0.0540819
PARK7		-0.656898	0.00447144		0.0684229	0.835553		-0.588475	0.0187457		-0.170812	0.765586		-0.769493	0.00297597		0.35183	0.762603		-0.940305	0.000111887
PLA2G15		-0.253598	0.451312		0.226462	0.572437		-0.0271361	0.962987		-0.261077	0.741149		0.699282	0.0577587		-0.46534	0.762603		0.438204	0.274537
PPIL3		-0.500068	0.0522219		0.0863551	0.811267		-0.413713	0.180712		0.0978792	0.902309		-0.126167	0.754353		-0.385425	0.762603		-0.0282874	0.952043
SHB		0.3357	0.171047		-0.390869	0.142982		-0.0551694	0.892775		-0.194404	0.746915		-0.226443	0.51131		0.365678	0.762603		-0.420847	0.1638
STS		0.0919682	0.731981		0.278687	0.309265		0.370655	0.202309		0.0592219	0.945872		0.664655	0.0138897		-0.353222	0.762603		0.723877	0.00595262
TIMP1		0.109943	0.742508		-0.303418	0.389966		-0.193475	0.657136		0.345989	0.583157		-0.0988101	0.840489		-0.440654	0.762603		0.247179	0.555825
YY1		0.331502	0.145171		-0.176984	0.522288		0.154518	0.62983		-0.0612602	0.935952		0.554491	0.035369		-0.338712	0.762603		0.49323	0.0639906
LSM11		0.0848541	0.762914		-0.171381	0.586596		-0.0865268	0.834661		-0.0368687	0.974116		0.322535	0.32834		-0.372193	0.76362		0.285667	0.396374
AKR1C3		-0.543285	0.0851464		0.450609	0.200013		-0.0926765	0.857985		0.381563	0.551261		-0.0200019	0.97116		-0.454237	0.763875		0.361561	0.375068
AP1M1		0.515356	0.0412126		-0.220908	0.469847		0.294447	0.367739		0.218194	0.720146		-0.302495	0.373581		0.378748	0.763875		-0.0843009	0.84027
ATF4		0.0648631	0.827041		0.335624	0.255796		0.400487	0.199779		0.329329	0.531303		-0.315196	0.364492		0.386353	0.763875		0.0141336	0.976603
BLOC1S1		-0.120376	0.743374		0.0624708	0.896471		-0.057905	0.919364		-0.063578	0.959918		-0.475328	0.252519		0.481001	0.763875		-0.538906	0.178764
CADM1		0.10326	0.762894		0.72374	0.0219339		0.827	0.0100407		-0.0683254	0.95114		0.458638	0.227698		0.436688	0.763875		0.390312	0.318081
DR1		0.109733	0.622741		0.0573558	0.843965		0.167089	0.557834		0.236216	0.586395		0.238953	0.393739		-0.30808	0.763875		0.475169	0.0494432
ERP44		-0.430677	0.0723382		0.424494	0.106138		-0.00618229	0.989415		0.135453	0.834211		0.215675	0.526532		-0.35731	0.763875		0.351128	0.253283
EXO1		-0.24377	0.281595		0.0869642	0.776312		-0.156806	0.614389		-0.126226	0.831437		-0.362904	0.19996		0.332324	0.763875		-0.48913	0.062461
FAM118A		0.410136	0.16259		-0.585006	0.0606594		-0.17487	0.686156		-0.103496	0.910664		0.353912	0.35386		-0.425286	0.763875		0.250416	0.538985
HIST1H2AH		-0.883504	0.000694878		0.598924	0.0322729		-0.28458	0.406366		-0.106528	0.894371		-0.570183	0.0678895		0.392131	0.763875		-0.676711	0.0228095
LTBR		0.233327	0.350588		0.00931254	0.978603		0.24264	0.450144		0.254909	0.638634		-0.375505	0.227443		0.363236	0.763875		-0.120596	0.751776
MARF1		0.162731	0.467053		0.0992122	0.725382		0.261944	0.330598		0.107571	0.858203		0.469521	0.0627814		-0.315148	0.763875		0.577091	0.0160541
MVB12A		0.0496466	0.90179		-0.220204	0.614417		-0.170557	0.744929		0.20869	0.81274		-0.873697	0.0223573		0.49445	0.763875		-0.665007	0.0947364
NPRL2		-0.336114	0.223022		0.459075	0.123307		0.122962	0.769587		0.399758	0.432227		-0.679009	0.0296664		0.402213	0.763875		-0.279251	0.451475
NUCKS1		0.123949	0.544301		0.0490461	0.858609		0.172995	0.503688		0.00965681	0.992924		0.452847	0.0477898		-0.289509	0.763875		0.462504	0.0391445
PGRMC2		0.395202	0.0949799		-0.5012	0.0470237		-0.105998	0.773459		0.187752	0.747786		0.0580679	0.887894		-0.351818	0.763875		0.24582	0.449329
PIM3		0.743104	0.0127744		0.305832	0.380865		1.04894	0.000439368		0.462825	0.405926		0.150937	0.743396		0.435174	0.763875		0.613761	0.0810856
PNISR		0.426755	0.118862		-0.881483	0.00135792		-0.454728	0.161168		-0.439905	0.366842		-0.422047	0.226603		0.407224	0.763875		-0.861952	0.00372521
PNPT1		-0.76666	0.000345057		0.350079	0.143155		-0.41658	0.0914289		-0.413566	0.246576		-0.327219	0.243673		0.324205	0.763875		-0.740786	0.001599
PPM1G		0.429388	0.121387		-0.996247	0.000257992		-0.566859	0.0689294		-0.339803	0.547259		-0.638087	0.047962		0.411031	0.763875		-0.97789	0.000807992
PPP1R13B		0.399952	0.238131		-0.351504	0.36585		0.0484479	0.934287		-0.22308	0.791992		-0.213177	0.663897		0.484705	0.763875		-0.436257	0.304117
PYCR2		0.53092	0.0841715		-0.331392	0.349145		0.199528	0.652826		0.447724	0.441145		-0.6984	0.0482088		0.450204	0.763875		-0.250676	0.563718
RALGPS2		-0.49301	0.0268109		0.263959	0.30564		-0.229051	0.436674		-0.425947	0.249865		0.5308	0.0444153		-0.333904	0.763875		0.104852	0.76826
RBM23		0.0955175	0.742432		-0.287028	0.343798		-0.191511	0.599397		-0.432245	0.349201		-0.148814	0.710779		0.389549	0.763875		-0.581059	0.0576152
REEP3		-0.880152	6.78e-06		0.560869	0.00752948		-0.319283	0.186451		-0.189391	0.683375		0.174932	0.549973		-0.304823	0.763875		-0.0144592	0.969698
RUFY2		0.00521676	0.986974		-0.20836	0.54301		-0.203143	0.600404		-0.151664	0.841451		0.357554	0.325943		-0.409033	0.763875		0.20589	0.605712
SAFB2		0.553148	0.130114		-1.19478	0.00114824		-0.641636	0.134775		-0.56699	0.391423		-0.595629	0.176084		0.520983	0.763875		-1.16262	0.00217091
SART3		0.769639	0.0100405		-1.26505	1.37e-05		-0.495414	0.170356		-0.411697	0.490488		-0.530672	0.15564		0.446955	0.763875		-0.942369	0.00399217
ST3GAL3		0.293183	0.450818		-0.313268	0.486046		-0.0200847	0.977461		0.371972	0.657135		0.133888	0.817297		-0.525945	0.763875		0.50586	0.263859
TIMM50		-0.154655	0.559824		0.101414	0.765435		-0.0532409	0.89737		0.461923	0.264658		-0.886779	0.0011013		0.371615	0.763875		-0.424856	0.167657
TSR3		0.318992	0.363151		-0.558182	0.135722		-0.239189	0.618911		-0.230716	0.787992		-0.503727	0.236528		0.495254	0.763875		-0.734444	0.0589014
VIM		0.334111	0.167943		-0.10519	0.745474		0.228921	0.47434		0.206426	0.72009		-0.335726	0.286398		0.35822	0.763875		-0.1293	0.729105
VPS45		-0.477628	0.0545803		0.500925	0.0616541		0.0232975	0.956597		0.037197	0.973823		-0.382118	0.2278		0.368218	0.763875		-0.344921	0.283003
ZBTB3		0.433673	0.233362		-0.495997	0.216041		-0.0623244	0.92056		-0.115883	0.921921		0.562326	0.195069		-0.508767	0.763875		0.446443	0.321212
ZNF350		0.0297242	0.941064		-0.10262	0.830541		-0.0728962	0.897717		-0.0493116	0.974229		-0.515267	0.223204		0.491682	0.763875		-0.564579	0.169992
ZNF583		-0.131375	0.675118		-0.134975	0.722979		-0.26635	0.487864		-0.397306	0.479367		-0.293277	0.457351		0.424233	0.763875		-0.690583	0.0353768
ZNF746		0.377335	0.206473		-0.557305	0.0803019		-0.17997	0.678102		-0.208722	0.775276		0.460408	0.213546		-0.431656	0.763875		0.251686	0.541559
GSK3B		0.0936361	0.636369		0.285463	0.156469		0.379099	0.0654025		-0.102558	0.835425		0.754892	0.000124214		-0.273234	0.763915		0.652333	0.000917411
HIST1H2BD		-0.531182	0.0223727		0.245996	0.3725		-0.285186	0.336396		0.00841265	0.994514		-0.643899	0.0170616		0.3503	0.763915		-0.635486	0.0164144
SETD9		0.12904	0.738969		0.685521	0.065031		0.814561	0.0313977		0.534815	0.40071		-0.213733	0.669625		0.493479	0.764018		0.321082	0.492982
TMSB4Y		-0.444024	0.19746		0.00950678	0.984735		-0.434517	0.308286		-0.331887	0.667986		0.38382	0.383996		-0.48645	0.764018		0.0519328	0.9269
ZNF267		-0.0978596	0.713914		0.531359	0.0378025		0.433499	0.122485		0.116333	0.86788		-0.0392248	0.926594		0.356391	0.764018		0.0771081	0.846659
CCDC107		-0.067907	0.862624		0.150818	0.73868		0.0829108	0.881634		0.187589	0.837691		-0.590586	0.146052		0.485908	0.764889		-0.402997	0.354998
DNLZ		0.425457	0.264566		-0.577802	0.16327		-0.152345	0.799208		0.355103	0.678028		-1.03776	0.0102606		0.530309	0.76556		-0.682654	0.114387
PIAS4		0.497382	0.112558		-0.50687	0.139758		-0.00948809	0.987585		-0.0927228	0.928654		-0.371515	0.366428		0.45475	0.76556		-0.464238	0.235112
TMEM38B		-0.775331	0.0010004		0.0254915	0.943238		-0.74984	0.0020174		-0.63615	0.051001		0.238554	0.47016		-0.352245	0.76556		-0.397595	0.175782
SCHIP1		-0.0578379	0.892476		-0.2709	0.544975		-0.328738	0.502178		-0.186523	0.853777		0.369698	0.434345		-0.511913	0.766384		0.183175	0.732457
RPL35		-0.358378	0.178895		0.611019	0.0294468		0.252642	0.472417		0.275839	0.641935		-0.413203	0.219501		0.390005	0.767754		-0.137364	0.736878
ATP5SL		-0.335744	0.12987		0.232978	0.365665		-0.102767	0.761513		0.10501	0.868539		-0.535236	0.0384277		0.32746	0.767781		-0.430226	0.106377
SIRT6		0.393041	0.257665		-0.223478	0.602486		0.169563	0.745111		0.379799	0.601707		-0.698248	0.0769415		0.488011	0.768075		-0.318449	0.491251
TCFL5		0.0918033	0.751088		-0.231283	0.458702		-0.13948	0.722805		0.225371	0.716977		0.0156978	0.973033		-0.380549	0.768075		0.241069	0.503947
MFSD4B		0.360107	0.232164		-0.326058	0.339247		0.0340486	0.948402		-0.148574	0.861784		0.610397	0.0792842		-0.427775	0.768079		0.461824	0.206771
EIF3I		-0.660354	0.00466651		0.239833	0.388864		-0.420522	0.126373		0.0551864	0.947353		-0.825064	0.0014744		0.349356	0.770311		-0.769878	0.0027208
RPL28		0.0705225	0.778322		0.187032	0.494934		0.257555	0.371363		0.583449	0.0607784		-0.6588	0.00986882		0.332906	0.770311		-0.0753515	0.839371
TSPAN13		-0.626191	0.00574368		0.645989	0.0061935		0.0197976	0.961267		0.0160621	0.988502		0.341402	0.246937		-0.337667	0.770311		0.357464	0.214429
USP4		0.0918902	0.688949		-0.0273955	0.929723		0.0644946	0.851949		-0.0730775	0.911877		-0.172275	0.570521		0.309847	0.770311		-0.245353	0.387699
ARL2BP		-0.89178	9.73e-06		0.249605	0.298001		-0.642175	0.00256429		0.00200787	0.996657		-0.335737	0.205559		-0.308446	0.770587		-0.333729	0.202119
FAM92A		-0.0986382	0.708458		-0.00787896	0.981459		-0.106517	0.773776		-0.0600178	0.94192		0.302781	0.336406		-0.349281	0.770587		0.242763	0.45899
HIC2		0.829479	0.00329282		-0.543359	0.0721141		0.286121	0.450457		0.348277	0.553159		-0.476021	0.177062		0.413864	0.770587		-0.127743	0.777441
EIF2B2		-0.381156	0.115519		-0.152822	0.621563		-0.533978	0.0464355		-0.209134	0.715998		-0.682604	0.013481		0.35776	0.773659		-0.891738	0.000510625
PDIA5		0.182231	0.555843		-0.405047	0.213628		-0.222816	0.583217		-0.276656	0.678028		-0.371111	0.333797		0.424951	0.773659		-0.647767	0.0556794
NFYC		-0.224243	0.374288		0.490208	0.061582		0.265964	0.400987		0.336242	0.477527		-0.427926	0.158035		0.357649	0.773994		-0.0916845	0.815791
AKR1B1		-0.29586	0.237266		0.303483	0.280826		0.00762303	0.987567		0.251568	0.649345		-0.605095	0.0352753		0.36115	0.776551		-0.353527	0.263469
ARPP19		-0.367973	0.0638544		0.165546	0.497851		-0.202427	0.441185		-0.120982	0.814668		0.214762	0.437134		-0.296206	0.776551		0.0937793	0.769128
ASB8		-0.476957	0.0661056		-0.0229958	0.953878		-0.499952	0.0939109		-0.198845	0.7564		0.0781088	0.859562		-0.379216	0.776551		-0.120737	0.768208
ATG101		0.510148	0.0814006		-0.406649	0.212936		0.103499	0.828348		0.191498	0.795762		-0.511107	0.155908		0.423108	0.776551		-0.319609	0.419069
ATG4B		-0.0713553	0.776316		0.169122	0.538298		0.0977664	0.777773		0.447015	0.210902		-0.677718	0.00696379		0.328469	0.776551		-0.230703	0.457465
CBWD2		-0.125272	0.677794		0.0646775	0.870106		-0.0605949	0.894696		-0.083926	0.926729		-0.376899	0.292014		0.40023	0.776551		-0.460825	0.174484
DHRS1		-0.125487	0.697923		0.342935	0.304283		0.217448	0.593201		0.00729687	0.996475		-0.21048	0.621242		0.420631	0.776551		-0.203183	0.633337
EIF5		-0.462686	0.0196198		0.395472	0.0675158		-0.067214	0.83725		-0.273269	0.484205		-0.0902674	0.780675		0.296322	0.776551		-0.363536	0.141642
EMC9		0.100388	0.780818		-0.557252	0.115679		-0.456864	0.248966		0.119853	0.903719		-1.0444	0.00289948		0.467687	0.776551		-0.924551	0.00879216
ENOPH1		-0.0154351	0.956105		-0.274475	0.296797		-0.289911	0.316037		-0.0583111	0.94094		-0.570154	0.0342268		0.338554	0.776551		-0.628465	0.0156373
ERO1A		-0.211905	0.209961		0.202574	0.289248		-0.00933024	0.97648		-0.272059	0.356221		0.510459	0.00747947		-0.24773	0.776551		0.2384	0.273613
FAM117B		0.128068	0.609844		0.0466706	0.889509		0.174738	0.588268		0.0729749	0.924296		0.437955	0.119717		-0.336191	0.776551		0.51093	0.0602112
GNA13		0.0153962	0.94543		0.0412269	0.880631		0.0566232	0.855899		0.188962	0.657135		0.146818	0.599985		-0.279157	0.776551		0.33578	0.152977
INTS10		-0.419242	0.0662613		0.0998058	0.746663		-0.319436	0.253848		-0.00706208	0.996059		-0.650664	0.0131405		0.33829	0.776551		-0.657726	0.0101653
KRT6B		0.570514	0.0310712		-0.396064	0.178804		0.17445	0.648209		-0.133048	0.860375		-0.080894	0.858732		0.388392	0.776551		-0.213942	0.573346
MZT2B		-0.320423	0.278313		0.0580411	0.890434		-0.262382	0.501216		0.0851485	0.928654		-0.76708	0.0197437		0.419549	0.776551		-0.681931	0.039207
NADK		0.345223	0.173071		-0.35973	0.197635		-0.0145073	0.975508		0.0147778	0.991666		0.335663	0.305264		-0.364948	0.776551		0.350441	0.27634
SAMM50		-0.335663	0.160887		0.378379	0.148626		0.0427153	0.917658		0.273174	0.582836		-0.57813	0.0373677		0.347671	0.776551		-0.304956	0.326996
SLC25A6		0.72452	0.00183348		-0.601933	0.014128		0.122587	0.730195		0.370053	0.379462		-0.593938	0.0303081		0.346473	0.776551		-0.223885	0.496873
SRRT		0.615133	0.0403455		-0.781439	0.0132617		-0.166306	0.713782		0.00730655	0.996475		-0.609139	0.0892123		0.435526	0.776551		-0.601832	0.0898233
SWSAP1		0.307547	0.395336		-0.0737844	0.884395		0.233763	0.639471		0.368506	0.636553		-0.626935	0.12926		0.492192	0.776551		-0.258429	0.597064
TRAP1		0.524024	0.0412597		-0.498841	0.0736142		0.0251825	0.954967		0.11251	0.884345		-0.465319	0.146037		0.377991	0.776551		-0.352809	0.29255
UBL3		0.230128	0.326731		0.276229	0.282707		0.506357	0.0451778		0.309319	0.49115		0.525043	0.047118		-0.328005	0.776551		0.834362	0.000520727
WDR12		-0.720472	0.000181313		0.255926	0.247948		-0.464546	0.0284045		-0.253966	0.511261		-0.500081	0.0292545		0.289501	0.776551		-0.754047	0.000267783
ZNF551		-0.0199381	0.945035		-0.323577	0.239816		-0.343515	0.249471		-0.12187	0.859059		0.133145	0.722288		-0.35479	0.776551		0.011275	0.980065
ZNF808		-0.047747	0.877415		0.222369	0.491177		0.174622	0.647143		0.131813	0.862211		0.426045	0.200291		-0.383235	0.776551		0.557857	0.0730631
HIST2H2AB		-0.700526	0.00187499		0.674252	0.00380435		-0.0262735	0.947672		0.105608	0.871776		-0.465465	0.0903092		0.333584	0.776633		-0.359857	0.209401
RPP38		-0.0897599	0.813676		0.341756	0.385002		0.251996	0.587732		-0.049614	0.974065		-0.172971	0.733645		0.474581	0.776993		-0.222585	0.643843
C1QBP		-0.914392	1.99e-05		0.0919895	0.759843		-0.822403	0.000127427		-0.502063	0.129705		-0.645374	0.0104967		0.325034	0.777261		-1.14744	2.51e-07
COMMD9		-0.444207	0.0889331		0.415409	0.14802		-0.0287972	0.949444		0.420755	0.357606		-0.0741018	0.867478		-0.37545	0.777261		0.346653	0.300842
ENPP5		-0.424387	0.221507		-0.731423	0.0499626		-1.15581	0.000944537		0.0277597	0.985349		-0.692851	0.0799146		-0.490719	0.777261		-0.665091	0.0932086
GOLT1B		-0.322841	0.23372		0.399144	0.179842		0.0763031	0.863475		0.306901	0.58521		0.156964	0.698279		-0.387562	0.777261		0.463865	0.155744
ICAM3		-0.0789517	0.844093		0.28948	0.497749		0.210528	0.681935		0.253351	0.769373		-0.53482	0.213261		0.491997	0.777261		-0.281469	0.56089
AL110118.2		-0.767294	0.0178874		0.102014	0.825709		-0.66528	0.0719235		-0.655283	0.210902		-0.478803	0.248924		0.468807	0.777552		-1.13409	0.00090673
MINDY2		0.282313	0.249665		0.236215	0.405288		0.518528	0.0534961		0.0914413	0.902464		0.776915	0.00354265		-0.349829	0.777552		0.868357	0.000676958
PIGQ		0.47996	0.131581		-0.356595	0.324349		0.123366	0.80908		0.529211	0.338693		0.0405506	0.9407		-0.446395	0.777552		0.569761	0.128608
SOCS4		-0.315167	0.144893		0.186659	0.472941		-0.128507	0.682209		-0.12998	0.814794		0.315528	0.257402		-0.314055	0.777552		0.185548	0.544301
ABCF3		1.03641	0.000217951		-0.671967	0.0225006		0.36444	0.308286		0.351547	0.548929		-0.394543	0.279352		0.407436	0.777634		-0.042996	0.930257
CAB39		-0.00425838	0.982908		0.379624	0.0386305		0.375366	0.0507793		0.114237	0.792212		0.515051	0.00902842		-0.253922	0.777634		0.629288	0.000695348
DUS3L		0.344417	0.33686		-0.301286	0.476749		0.0431306	0.94467		-0.140321	0.895346		-0.308435	0.518963		0.491887	0.777634		-0.448756	0.307794
FIBP		-0.394595	0.114761		0.481014	0.073459		0.0864188	0.830703		0.177336	0.771522		-0.452667	0.140422		0.36175	0.777634		-0.275331	0.413837
RELL1		0.312714	0.300578		-0.447794	0.171441		-0.13508	0.769587		-0.430001	0.449673		-0.132208	0.779135		0.427129	0.777634		-0.562209	0.113073
ANXA8		0.137538	0.542715		-0.427416	0.0617013		-0.289878	0.269196		0.016019	0.986821		-0.618817	0.0111041		0.312919	0.778041		-0.602798	0.0121267
C1orf216		0.619212	0.0834061		-0.974116	0.00847853		-0.354904	0.459521		0.0728422	0.956137		-0.934502	0.0187693		0.506756	0.778041		-0.86166	0.030791
PSPC1		0.496362	0.0397954		-0.494905	0.0564307		0.0014574	0.997522		-0.170274	0.778387		-0.182386	0.612645		0.354118	0.778041		-0.35266	0.260251
CHMP6		0.583772	0.060674		-0.857377	0.00793387		-0.273605	0.525384		0.212081	0.788233		-0.936331	0.00700244		0.450645	0.7786		-0.72425	0.0440632
PRMT7		0.67207	0.0394094		-0.36926	0.324349		0.30281	0.492006		0.214973	0.795506		-0.375197	0.382521		0.463033	0.7786		-0.160224	0.750053
SLPI		-0.57992	0.0243107		1.15136	2.58e-06		0.571435	0.045396		-0.0444886	0.967064		0.986859	0.000355545		-0.370935	0.7786		0.94237	0.000510625
UQCRC1		-0.0190252	0.947145		-0.0419835	0.905835		-0.0610086	0.877514		-0.0916947	0.9011		-0.319087	0.315438		0.349773	0.7786		-0.410782	0.167043
VRK2		-0.373937	0.102822		0.31448	0.220523		-0.0594577	0.874907		0.0327399	0.974421		-0.424383	0.131131		0.332185	0.7786		-0.391643	0.166719
ZNF738		-0.19716	0.557852		-0.296761	0.433018		-0.493922	0.193417		0.179422	0.831351		-0.224132	0.62326		-0.449211	0.7786		-0.0447107	0.934714
ZNF785		0.450279	0.24871		-0.960806	0.0170592		-0.510527	0.286668		0.137886	0.90738		-0.119913	0.844647		-0.528499	0.7786		0.017972	0.978405
L3HYPDH		-0.456181	0.0760335		0.394145	0.164745		-0.0620358	0.883079		0.0191793	0.986875		-0.450055	0.154957		0.36884	0.780215		-0.430876	0.174484
C9orf78		0.302022	0.175512		-0.82563	0.000142876		-0.523608	0.0312557		-0.419489	0.256437		-0.429666	0.118263		0.325547	0.782154		-0.849155	0.000328931
FAM20B		0.264329	0.262647		0.110711	0.71895		0.37504	0.172785		-0.096284	0.891014		0.806132	0.00150907		-0.334808	0.782154		0.709848	0.00524467
HIST1H4H		-0.54028	0.0260009		0.241606	0.403219		-0.298674	0.332821		-0.0938522	0.90067		-0.559011	0.0526625		0.354189	0.782154		-0.652863	0.0178153
HNRNPF		0.511924	0.0279313		-0.824622	0.000396837		-0.312698	0.281604		-0.0105263	0.993964		-0.643514	0.0171231		0.341342	0.782154		-0.65404	0.013087
IK		0.420125	0.0876164		-0.68137	0.00730525		-0.261245	0.418917		-0.547613	0.149232		-0.0714423	0.867959		0.35781	0.782154		-0.619055	0.0284373
IL1RAPL2		0.475833	0.236255		-0.189086	0.719326		0.286746	0.603961		0.326832	0.736144		-0.574913	0.223363		0.534828	0.782154		-0.248082	0.652656
KCTD12		-0.070034	0.747729		-0.00627198	0.981884		-0.076306	0.807837		-0.217972	0.601707		0.426691	0.0693111		-0.285025	0.782154		0.208719	0.439456
NARS		-0.312794	0.0825205		-0.0100241	0.96951		-0.322818	0.124653		-0.369245	0.196542		-0.218407	0.373978		0.264834	0.782154		-0.587651	0.00314441
QTRT2		-0.544207	0.00441222		0.307194	0.148626		-0.237013	0.329372		-0.294476	0.405182		-0.22426	0.394124		0.281722	0.782154		-0.518736	0.0181619
RFX2		0.459751	0.124157		-0.505914	0.11916		-0.0461628	0.929611		-0.157216	0.849359		-0.315184	0.434757		0.426237	0.782154		-0.4724	0.202161
WASF3		0.230402	0.503048		-0.443485	0.225361		-0.213083	0.652826		0.0853736	0.937986		0.157654	0.749904		-0.45611	0.782154		0.243027	0.59495
DAPK1		0.818121	0.00363406		0.216178	0.527136		1.0343	0.00018955		0.431085	0.415394		0.998218	0.000900082		-0.395004	0.782628		1.4293	2.95e-07
ECSIT		0.38496	0.232935		-0.643912	0.0595956		-0.258952	0.558066		0.428809	0.493333		-1.14043	0.000813234		0.452673	0.782628		-0.711625	0.0521558
GTF2IRD2		-0.384483	0.274565		0.120277	0.801434		-0.264206	0.580961		0.011436	0.995245		0.200193	0.687766		-0.475834	0.782628		0.211629	0.668395
MLF1		-0.620862	0.0458804		0.12579	0.769618		-0.495072	0.184256		-0.248355	0.746001		0.190989	0.674772		-0.437706	0.782628		-0.0573662	0.911985
PIGA		-0.464293	0.0367971		0.565784	0.0151887		0.101491	0.768238		0.0329984	0.974065		-0.25434	0.400632		0.322833	0.782628		-0.221341	0.476314
SPIRE1		0.277587	0.28663		0.136127	0.685725		0.413714	0.172747		-0.0947652	0.903894		0.872935	0.00170776		-0.364456	0.782628		0.77817	0.00517429
MTMR9		-0.0501406	0.883572		-0.137999	0.724195		-0.188139	0.656527		-0.336444	0.586847		0.563018	0.108618		-0.414713	0.785875		0.226574	0.584882
RPGRIP1L		0.178995	0.552567		-0.489809	0.113291		-0.310814	0.403151		-0.215466	0.760975		0.307063	0.418236		-0.402411	0.785875		0.0915974	0.842306
DPP3		0.629414	0.0222897		-0.210249	0.537547		0.419165	0.212705		-0.0053083	0.996475		0.0285117	0.954682		0.395961	0.786101		0.0232034	0.964127
ZRSR2		0.851311	0.0116475		-1.00737	0.00363946		-0.156059	0.770752		0.211146	0.811343		-0.849457	0.0280733		0.482252	0.78649		-0.638311	0.115352
GEN1		-0.151377	0.541227		0.279003	0.294591		0.127625	0.714039		-0.118408	0.856025		0.579981	0.0319265		-0.333948	0.787688		0.461573	0.0972414
AIDA		-0.319332	0.091654		0.0698055	0.790443		-0.249527	0.28669		-0.145613	0.754048		0.170707	0.527558		-0.274621	0.787858		0.0250939	0.942036
ZNF397		0.527271	0.104102		-0.339068	0.365746		0.188203	0.695475		0.143804	0.881306		0.493897	0.215232		-0.449498	0.787858		0.637701	0.0891949
UBE2G1		-0.506157	0.0227837		0.219633	0.407969		-0.286524	0.306576		-0.035431	0.971583		0.071433	0.851094		-0.322526	0.788683		0.036002	0.925586
C11orf54		-0.472481	0.0582121		0.324099	0.252897		-0.148382	0.686189		-0.0399938	0.971498		0.247076	0.472441		-0.355464	0.788862		0.207082	0.557963
ACVR2B		0.323657	0.194684		-0.0889391	0.793449		0.234718	0.476364		-0.17461	0.775873		0.758747	0.00560395		-0.34942	0.79009		0.584137	0.0388697
AGO2		0.504743	0.0101419		0.17919	0.452373		0.683932	0.000511315		0.232209	0.576325		0.738329	0.000717674		-0.286605	0.79009		0.970537	1.57e-06
ALG12		0.347284	0.227578		-0.124609	0.742278		0.222676	0.572027		0.479181	0.331417		-0.657071	0.0453206		0.400565	0.79009		-0.177889	0.673864
CCDC73		0.400033	0.233532		-0.26215	0.517324		0.137883	0.791762		1.06394	0.0107847		-0.465996	0.260373		-0.460065	0.79009		0.597948	0.125605
E2F5		-0.437993	0.231938		0.478952	0.239947		0.040959	0.948469		-0.0418095	0.978318		-0.411168	0.375155		0.493936	0.79009		-0.452977	0.316516
EPC1		-0.0639902	0.797444		0.493729	0.0341655		0.429739	0.0872323		-0.0856106	0.900359		0.198824	0.525963		0.316525	0.79009		0.113214	0.743722
GMEB1		0.274434	0.401287		-0.505592	0.147302		-0.231157	0.600963		-0.307247	0.670187		0.518487	0.183531		-0.442397	0.79009		0.21124	0.643509
JAZF1		-0.292498	0.381235		0.356674	0.337856		0.0641763	0.905067		-0.674196	0.18957		0.290072	0.517327		0.4483	0.79009		-0.384124	0.357624
KIF3B		0.367278	0.086955		-0.32009	0.176566		0.0471875	0.895303		-0.142015	0.793317		0.495727	0.0495614		-0.306525	0.79009		0.353712	0.186547
LPP		0.343763	0.149493		0.341363	0.195042		0.685126	0.00527572		-0.165877	0.776883		1.18863	1.1e-06		-0.33763	0.79009		1.02276	2.45e-05
MRPL55		-0.14319	0.631797		0.357398	0.251666		0.214208	0.57599		0.599211	0.156833		-0.77631	0.0123301		0.391307	0.79009		-0.177099	0.66545
NEIL2		0.505523	0.178895		-0.55317	0.179842		-0.0476471	0.942977		0.385872	0.645415		-0.9453	0.0205292		0.511781	0.79009		-0.559428	0.214429
NEK1		0.113455	0.702385		-0.439256	0.138658		-0.325801	0.344508		-0.143286	0.846436		0.199891	0.61203		-0.382405	0.79009		0.0566042	0.903555
PARD6G		0.36316	0.130443		-0.469816	0.0660062		-0.106656	0.774961		0.129051	0.844223		0.10457	0.782403		-0.340277	0.79009		0.233621	0.479576
PCDHGB6		0.585258	0.0729151		-0.423713	0.248935		0.161545	0.748067		-0.119661	0.906726		0.73323	0.0494853		-0.452024	0.79009		0.613569	0.10955
PFDN1		-0.59879	0.00439732		0.20044	0.428977		-0.398351	0.101979		-0.007189	0.994982		-0.085642	0.805242		-0.305519	0.79009		-0.092831	0.785795
PLD1		0.277552	0.204044		0.0727223	0.805519		0.350274	0.172283		-0.133865	0.811343		0.787482	0.000731255		-0.303343	0.79009		0.653617	0.00565804
SMYD3		-0.513526	0.0363401		0.394318	0.146171		-0.119208	0.750658		0.0377739	0.972863		-0.5094	0.0833409		0.352418	0.79009		-0.471626	0.111355
ST20-MTHFS		-0.366956	0.288294		0.505507	0.176711		0.138551	0.794026		0.340343	0.653232		-0.667852	0.087227		0.46606	0.79009		-0.327509	0.470474
TLR6		0.502774	0.152124		-0.1516	0.74233		0.351174	0.446415		-0.275672	0.751783		1.09949	0.00289948		-0.472641	0.79009		0.823815	0.0314636
ZBTB44		0.0580093	0.831422		0.170774	0.565025		0.228783	0.471894		0.026333	0.97969		0.543495	0.0531594		-0.341045	0.79009		0.569828	0.0381955
ZFP82		-0.307062	0.351691		-0.451654	0.212766		-0.758715	0.0312771		-0.36336	0.590506		0.0544781	0.921382		-0.449833	0.79009		-0.308882	0.476367
CASR		0.484217	0.187699		-0.814224	0.0349789		-0.330007	0.502451		-0.377152	0.646898		0.545973	0.220856		-0.498828	0.790262		0.168821	0.758399
NFKBIL1		0.263	0.519053		0.0261607	0.96394		0.289161	0.587896		-0.0980813	0.940773		-0.130724	0.829613		0.517967	0.791874		-0.228805	0.676171
DDAH2		0.830862	0.00824049		-0.27519	0.463501		0.555671	0.138234		0.641704	0.207316		-0.525173	0.173123		0.43914	0.792013		0.116531	0.817197
GALNT6		0.652613	0.0159395		-0.298233	0.342456		0.354379	0.300788		0.0834747	0.926781		-0.115494	0.790148		0.386399	0.792013		-0.0320195	0.948568
UBQLN2		-0.216734	0.329328		0.161385	0.546042		-0.0553488	0.877111		0.379475	0.303375		-0.125701	0.703295		-0.309123	0.792952		0.253774	0.383326
YAP1		0.105603	0.554851		0.0997226	0.646812		0.205326	0.33315		-0.166031	0.664408		0.61425	0.000979631		-0.242893	0.792952		0.448219	0.0200414
OSGEP		-0.460279	0.136672		0.278499	0.451306		-0.18178	0.687121		-0.467953	0.410786		-0.144079	0.763855		0.430253	0.793956		-0.612033	0.0889594
RAB27B		-0.405482	0.0901799		0.574333	0.0225059		0.16885	0.613561		0.0167946	0.988502		0.49168	0.0858389		-0.339625	0.795186		0.508475	0.0710927
COMMD5		0.104958	0.77449		-0.0536651	0.910995		0.0512926	0.927624		0.365458	0.595982		-0.766685	0.0383528		0.45252	0.795251		-0.401227	0.339821
RPL30		-0.263218	0.348006		0.405046	0.182292		0.141828	0.730592		-0.227339	0.730254		-0.016946	0.972538		0.386113	0.796744		-0.244285	0.521794
KIAA1671		0.666639	0.000668566		-0.230416	0.304959		0.436223	0.0481296		0.063529	0.92204		0.653116	0.00285636		-0.280422	0.797058		0.716645	0.000697438
ADGRF4		-0.137925	0.724575		0.369645	0.371772		0.23172	0.64771		0.00546692	0.996475		0.707371	0.0815494		-0.481117	0.79714		0.712837	0.075889
EEF1D		0.349946	0.215615		-0.806761	0.00492058		-0.456815	0.168401		0.0691685	0.943324		-0.920269	0.00265436		0.394285	0.79715		-0.8511	0.00502905
HSP90B1		0.459775	0.0126038		-0.58087	0.00219266		-0.121095	0.65136		-0.22707	0.55205		-0.163085	0.546887		0.26906	0.79715		-0.390155	0.0817716
IL13RA2		-0.525606	0.150347		0.506307	0.211356		-0.0192989	0.977501		-0.330343	0.695447		0.797313	0.0482756		-0.486269	0.79715		0.46697	0.294841
PEX7		-0.113349	0.760875		0.232397	0.576772		0.119047	0.825565		-0.320827	0.675735		-0.018737	0.974685		0.458611	0.79715		-0.339564	0.446264
PFKP		0.567063	0.0414254		-0.636588	0.0322208		-0.0695249	0.87984		0.0294159	0.981063		-0.493969	0.153152		0.395028	0.79715		-0.464553	0.177959
TMC6		0.725638	0.0155619		-0.145486	0.715687		0.580152	0.0949038		0.269842	0.707187		-0.110401	0.821872		0.42071	0.79715		0.159442	0.730736
ZNF229		0.464885	0.123846		-0.00246798	0.995171		0.462417	0.200232		0.0591023	0.958596		-0.0138872	0.978915		0.417202	0.79715		0.0452151	0.929581
SDHA		0.670781	0.0118314		-0.740639	0.00784009		-0.0698574	0.875562		-0.175654	0.795762		-0.275373	0.457841		0.38117	0.797863		-0.451028	0.175767
BUD13		0.171857	0.499875		-0.323997	0.233308		-0.15214	0.666197		-0.111345	0.874367		-0.384918	0.213261		0.344123	0.79899		-0.496263	0.08707
CTTNBP2NL		-0.0113579	0.96571		-0.136943	0.612936		-0.148301	0.620972		-0.154689	0.76833		0.30892	0.263752		-0.302533	0.79899		0.154232	0.621503
MTCH1		-0.098288	0.651871		0.284569	0.202796		0.186281	0.485938		0.09821	0.863402		-0.197878	0.48194		0.285949	0.79899		-0.0996681	0.752734
NR2C2		0.0752948	0.749888		0.0420319	0.890584		0.117327	0.712744		-0.197411	0.687263		0.615345	0.0106853		-0.300608	0.79899		0.417934	0.101416
FAM69A		-0.54636	0.0792868		-0.0199778	0.966065		-0.566338	0.118808		-0.554115	0.29812		0.418526	0.294167		-0.43075	0.799331		-0.135589	0.779156
GABPB1		-0.646039	0.00223792		0.49384	0.0290294		-0.152199	0.610327		-0.00474337	0.996475		-0.451577	0.0787342		0.304122	0.799331		-0.456321	0.0718365
OGG1		0.0102054	0.972473		0.0419789	0.904321		0.0521843	0.894319		0.413534	0.3069		-0.697002	0.00914798		0.335653	0.799331		-0.283468	0.370594
PRDX5		0.0736002	0.800716		-0.20167	0.52675		-0.12807	0.745319		0.230002	0.705527		-0.723859	0.0138364		0.365787	0.799331		-0.493857	0.11205
FAM210B		-0.696392	0.000675995		0.206456	0.3993		-0.489936	0.0294224		-0.313817	0.410558		0.117701	0.711915		-0.293819	0.801163		-0.196117	0.498793
MAPRE2		-0.363086	0.271604		0.964851	0.00287305		0.601765	0.0999687		0.30361	0.678028		0.727509	0.041963		-0.429354	0.801163		1.03112	0.00205308
ATP5B		-0.434929	0.0483909		0.337146	0.1723		-0.0977828	0.775471		0.196615	0.706847		-0.610236	0.0169898		0.315838	0.801499		-0.413621	0.126808
EYA2		0.147534	0.629155		-0.248916	0.460626		-0.101383	0.825733		-0.697715	0.0923108		0.200059	0.637535		0.396273	0.801499		-0.497656	0.151686
GPALPP1		-0.375639	0.0871706		0.0193372	0.953878		-0.356302	0.172284		-0.244632	0.600677		-0.424132	0.116421		0.312462	0.801499		-0.668764	0.00603301
GPATCH3		0.288302	0.437519		-0.416968	0.305994		-0.128665	0.824411		-0.227773	0.800514		-0.386549	0.408806		0.485657	0.801499		-0.614322	0.14733
NEDD9		0.754063	0.000510901		0.136895	0.625299		0.890958	1.99e-05		0.214311	0.667986		0.366722	0.186181		0.309925	0.801499		0.581033	0.0199373
NUTF2		-0.269549	0.388605		0.263279	0.473357		-0.00626948	0.991953		0.150765	0.85941		-0.57786	0.111773		0.420826	0.801499		-0.427095	0.262617
RASA3		0.602495	0.0189467		-0.738955	0.00542728		-0.13646	0.729178		-0.272405	0.642689		-0.231082	0.531984		0.367027	0.801499		-0.503487	0.108352
RPLP1		-0.165969	0.6193		0.127812	0.761744		-0.0381572	0.94467		-0.228674	0.76416		-0.238538	0.590743		0.429054	0.801499		-0.467212	0.223062
WDR3		-0.159691	0.458632		-0.140706	0.587143		-0.300397	0.228885		-0.553414	0.0499101		-0.0406849	0.912499		0.293702	0.801499		-0.594099	0.0101195
ZFP91		-0.0889712	0.676725		-0.00651761	0.981416		-0.0954888	0.748112		-0.264955	0.487145		0.44754	0.054144		-0.278074	0.801499		0.182586	0.507312
CENPI		-0.398455	0.0452398		0.453526	0.0312623		0.0550709	0.867679		-0.0512688	0.939578		0.385429	0.110981		-0.27909	0.802732		0.334161	0.176412
MRPS17		-0.744579	0.000761347		-0.0644258	0.839392		-0.809005	0.000229052		-0.166406	0.76262		-0.326072	0.25809		-0.316527	0.802732		-0.492478	0.0601749
TARS2		0.481912	0.112361		-0.276723	0.440591		0.205189	0.63398		-0.374583	0.55114		0.161542	0.728589		0.41823	0.802737		-0.213041	0.626837
TDRKH		-0.0542785	0.888219		-0.369093	0.330669		-0.423371	0.303895		-0.260661	0.748031		0.286288	0.525486		-0.448998	0.802737		0.0256272	0.965377
ATP8B1		0.392582	0.0927356		-0.0635721	0.845346		0.32901	0.247288		-0.149539	0.80012		0.804589	0.00162911		-0.32604	0.803324		0.65505	0.011753
HTATIP2		-0.679155	0.0016936		0.396152	0.0954543		-0.283003	0.297702		-0.207112	0.677752		-0.385447	0.159584		0.309555	0.803324		-0.592558	0.0164528
PDZD11		-0.736757	0.00118309		0.320712	0.214446		-0.416046	0.118249		-0.231122	0.654084		0.138254	0.69133		-0.323178	0.803324		-0.092868	0.799754
TADA1		-0.380755	0.115528		0.181247	0.54245		-0.199508	0.546885		0.255764	0.630313		-0.117322	0.755809		-0.33795	0.803324		0.138442	0.705309
ALKBH6		-0.152666	0.653415		0.233672	0.542478		0.0810062	0.875062		0.424244	0.484292		-0.771959	0.0288614		0.428721	0.803658		-0.347715	0.400446
CSK		0.758827	0.0101419		-0.658181	0.0377813		0.100646	0.837154		0.329856	0.608982		-0.643571	0.0656722		0.414361	0.803658		-0.313715	0.436809
HAS2		-0.846225	0.000540834		0.125587	0.703219		-0.720638	0.00492131		-0.375477	0.409759		0.00259378	0.995217		-0.347755	0.803658		-0.372883	0.234599
SSR3		-0.489315	0.0117612		0.351395	0.10059		-0.13792	0.617045		-0.00278584	0.996657		0.144224	0.623779		-0.279358	0.803658		0.141438	0.626345
HOXA10		-0.579474	0.0647487		0.044803	0.923566		-0.534671	0.1503		-0.044388	0.974489		-0.0601365	0.911513		-0.430146	0.804674		-0.104524	0.834964
TMEM248		-0.404754	0.0467937		0.342101	0.128958		-0.0626524	0.852673		0.0908893	0.880157		0.136513	0.660384		-0.290055	0.805204		0.227403	0.417227
TTN		0.259647	0.418811		-0.173996	0.66933		0.0856511	0.867778		0.0599473	0.959005		0.451296	0.248162		-0.425592	0.806506		0.511243	0.17369
CAMK2G		0.484315	0.0394107		-0.154099	0.602513		0.330216	0.253881		0.154575	0.795762		-0.154046	0.663897		0.329687	0.807817		0.000528819	0.999302
LRRK1		1.0538	7.07e-05		-0.543985	0.054304		0.509817	0.105815		0.471424	0.316764		0.405516	0.226789		-0.367123	0.807817		0.87694	0.00258816
MESDC2		-0.0139016	0.952899		-0.5999	0.00232061		-0.613801	0.0020174		-0.150139	0.752202		-0.741057	0.000527715		0.277395	0.807817		-0.891196	9.13e-06
PARN		-0.367986	0.117277		0.342863	0.185768		-0.0251223	0.950521		-0.165879	0.772946		-0.185797	0.584295		0.326554	0.808082		-0.351676	0.2378
RDH11		-0.709083	0.000575951		0.778517	0.000134118		0.0694336	0.837872		-0.0116992	0.992379		-0.212191	0.464448		0.293324	0.808082		-0.22389	0.433077
UXS1		-0.152331	0.535553		0.230758	0.395746		0.0784266	0.835362		-0.238522	0.646898		-0.00706373	0.987233		0.324012	0.808082		-0.245586	0.439266
ARL3		-0.794739	0.00154774		0.395352	0.159162		-0.399388	0.18579		-0.210201	0.731747		-0.542806	0.0723829		0.35362	0.80916		-0.753008	0.00694541
DENND3		0.923146	0.00145879		-0.493933	0.117473		0.429213	0.229532		0.252411	0.720985		0.573906	0.095289		-0.397105	0.80916		0.826318	0.00979041
EEF2		0.725832	0.0111918		-0.866016	0.00337229		-0.140184	0.750677		-0.0269553	0.982666		-0.513464	0.148261		0.400235	0.80916		-0.540419	0.116886
RAD54B		-0.881461	0.000507434		0.577617	0.0335733		-0.303844	0.347514		-0.671675	0.0588136		0.0119513	0.978938		0.35588	0.80916		-0.659724	0.0221667
RGS12		1.0793	0.000276295		-0.781766	0.0104794		0.297534	0.460551		0.323121	0.632845		-0.438924	0.249675		0.413337	0.80916		-0.115803	0.81037
TMBIM6		-0.637498	0.00144891		0.27394	0.230853		-0.363558	0.122085		0.0106073	0.992826		-0.0888124	0.785161		-0.285353	0.80916		-0.0782052	0.811953
TMEM134		-0.143819	0.688949		0.307629	0.423998		0.16381	0.740934		0.214885	0.792551		-0.492542	0.221867		0.441466	0.80916		-0.277656	0.539345
UQCRHL		0.860139	0.0143662		-0.0480318	0.926732		0.812107	0.0374275		0.583924	0.35041		-0.247413	0.623779		0.475595	0.80916		0.336511	0.478129
WRB		-0.819228	0.00556603		0.650497	0.0399796		-0.168731	0.700332		-0.214681	0.76833		0.448423	0.222798		-0.402473	0.80916		0.233742	0.57085
ZNF185		0.476323	0.0268156		-0.0381341	0.904321		0.438188	0.0739181		0.403743	0.262296		0.336471	0.223118		-0.302026	0.80916		0.740214	0.00154973
ZNF419		-0.470972	0.195125		-0.0688108	0.896241		-0.539783	0.215108		0.167388	0.871245		-0.226068	0.660384		-0.481104	0.80916		-0.0586792	0.920913
GORASP2		-0.608459	0.00306923		0.346421	0.128999		-0.262038	0.313533		-0.300891	0.441308		-0.253677	0.365979		0.292531	0.809185		-0.554568	0.0188581
ACTR6		-0.52629	0.0830811		0.324289	0.358899		-0.202001	0.638391		0.0172009	0.992282		0.191943	0.664543		-0.411145	0.809842		0.209144	0.62959
AFTPH		0.024653	0.931662		0.0361879	0.920425		0.0608408	0.87984		-0.0947893	0.900502		0.493585	0.0919443		-0.337954	0.809842		0.398795	0.189054
CITED2		0.622217	0.022174		0.126459	0.726781		0.748676	0.00990214		-0.13535	0.864234		0.507795	0.128087		0.376231	0.809842		0.372445	0.291905
CLPTM1		0.341318	0.161018		0.122743	0.70193		0.46406	0.0923228		0.475173	0.22289		-0.347557	0.267171		0.336444	0.809842		0.127616	0.733184
COL4A3BP		0.176314	0.46918		0.472341	0.0561009		0.648654	0.00738583		0.0941367	0.894371		0.874067	0.000465417		-0.319549	0.809842		0.968203	4.86e-05
DCP2		-0.139995	0.537387		0.306006	0.199004		0.166011	0.575295		0.0200745	0.982265		0.444615	0.083532		-0.298679	0.809842		0.46469	0.0653436
DNAJC25-GNG10		-0.659224	0.00154774		0.235389	0.333981		-0.423835	0.074269		-0.0883629	0.888487		-0.0420133	0.910849		-0.293459	0.809842		-0.130376	0.681812
FBXO34		0.558175	0.021454		-0.0233354	0.948779		0.534839	0.050253		0.143136	0.826663		0.0545445	0.898531		0.337158	0.809842		0.197681	0.573108
GTF2H3		-0.303547	0.208434		-0.0354801	0.920373		-0.339027	0.242522		0.0513484	0.951882		-0.0580423	0.888234		-0.332333	0.809842		-0.00669386	0.989467
HIST1H1C		-0.36357	0.161342		-0.161521	0.626472		-0.525091	0.0711122		0.0437334	0.967176		-0.926759	0.000982848		0.357934	0.809842		-0.883025	0.00136057
MCM5		0.850013	0.00118284		-0.807297	0.00270897		0.0427164	0.925656		0.0606438	0.949457		-0.386193	0.25889		0.368266	0.809842		-0.325549	0.352529
MOB3C		0.262601	0.459928		-0.192448	0.66427		0.0701531	0.901158		-0.211939	0.806203		-0.175637	0.733019		0.457729	0.809842		-0.387576	0.381093
PPIE		-0.541139	0.0264089		0.289895	0.303756		-0.251244	0.435751		-0.0172435	0.988502		-0.575334	0.0453992		0.341333	0.809842		-0.592577	0.035423
PSME1		-0.584089	0.014436		0.366201	0.173277		-0.217888	0.502178		0.0805356	0.917447		-0.635092	0.0228379		0.336668	0.809842		-0.554556	0.0487444
SFPQ		0.504058	0.0194899		-0.919963	1.14e-05		-0.415905	0.0958063		-0.376195	0.315884		-0.346199	0.217642		0.306489	0.809842		-0.722394	0.00248085
SLCO1B3		-0.42457	0.0999898		0.20664	0.512711		-0.21793	0.536026		0.0101414	0.994514		0.128102	0.750529		-0.356174	0.809842		0.138243	0.727144
TERF2IP		0.00827933	0.980243		-0.167507	0.65082		-0.159227	0.711001		-0.356695	0.544349		-0.197315	0.642256		0.394782	0.809842		-0.554009	0.104095
TLK2		0.554761	0.0036974		-0.380714	0.0642242		0.174047	0.503608		0.154368	0.746503		-0.251034	0.33122		0.270713	0.809842		-0.0966659	0.752311
USF2		0.231237	0.438036		-0.828771	0.00483269		-0.597534	0.0644943		-0.215407	0.761134		-0.778734	0.0166026		0.396607	0.809842		-0.99414	0.00107027
ZNF141		0.0837654	0.766795		-0.515534	0.0578068		-0.431768	0.152678		0.139967	0.838428		-0.220222	0.535043		-0.351514	0.809842		-0.0802544	0.846957
CDC45		-0.118595	0.626963		0.018456	0.956934		-0.100139	0.774962		0.183951	0.739154		-0.598977	0.0211943		0.314886	0.810192		-0.415025	0.13385
CAST		0.0719984	0.717746		-0.24947	0.219379		-0.177472	0.457956		-0.33156	0.274262		0.408212	0.059729		-0.254124	0.810195		0.0766521	0.794309
BLZF1		-0.467298	0.0497019		0.4075	0.120421		-0.0597983	0.87894		-0.00659414	0.996095		0.277358	0.387657		-0.330562	0.81057		0.270764	0.40015
DHRS4L2		0.197123	0.630738		0.22655	0.640573		0.423673	0.38673		0.626147	0.343819		-0.697838	0.107867		0.495364	0.81057		-0.071691	0.90826
FEN1		0.184523	0.396061		-0.397643	0.0810242		-0.21312	0.443727		-0.157289	0.763248		-0.350952	0.191541		0.295122	0.81057		-0.508242	0.0379063
GSE1		0.633779	0.0476828		-0.660901	0.0548002		-0.0271217	0.963087		-0.301814	0.688216		0.709447	0.0563659		-0.434754	0.81057		0.407633	0.321756
GTF3C4		0.1302	0.49373		0.0139187	0.959311		0.144119	0.565462		-0.12292	0.786161		0.519465	0.0123301		-0.252425	0.81057		0.396544	0.0647834
METTL6		-0.467104	0.0791747		-0.0375282	0.924162		-0.504633	0.0999687		-0.239888	0.699638		0.0999423	0.817336		-0.364687	0.81057		-0.139946	0.730841
XYLB		0.428915	0.208123		-0.411924	0.278746		0.0169912	0.978663		-0.177506	0.851492		0.642551	0.10269		-0.448053	0.81057		0.465045	0.2656
RAP2B		-0.101714	0.614133		0.00566728	0.983301		-0.0960465	0.734299		-0.201204	0.626259		0.366984	0.111159		-0.261827	0.811422		0.16578	0.535711
AMD1		-0.847611	3.63e-05		0.256637	0.287588		-0.590974	0.00727865		-0.108644	0.851605		-0.188552	0.531459		-0.293778	0.811445		-0.297196	0.276093
ATAD3B		0.540909	0.102913		-0.82357	0.0173465		-0.282661	0.534466		-0.0877442	0.936559		-0.64328	0.101334		0.448363	0.811445		-0.731024	0.0538758
HAUS7		0.26064	0.410425		-0.80044	0.012276		-0.5398	0.137706		-0.119898	0.899478		-0.842651	0.0150531		0.422749	0.811445		-0.962549	0.00378565
HIST2H3C		0.244651	0.395758		0.0952727	0.805881		0.339924	0.334653		0.838197	0.0203545		-0.881773	0.00411766		0.3835	0.811445		-0.0435759	0.927472
HUS1		-0.203972	0.445912		0.0710933	0.843965		-0.132879	0.731421		0.00520988	0.996475		0.212364	0.558908		-0.350453	0.811445		0.217574	0.546693
MARS		0.0323718	0.908659		0.0842995	0.801434		0.116671	0.751399		-0.149152	0.808494		-0.0685788	0.869187		0.334402	0.811445		-0.217731	0.521854
PARS2		0.229739	0.572447		-0.491141	0.256178		-0.261402	0.630134		0.443179	0.578126		-0.20455	0.710857		-0.500031	0.811445		0.238629	0.657236
PDHB		-0.342295	0.149856		0.196336	0.495543		-0.145959	0.670263		0.066786	0.93176		-0.54041	0.0526625		0.327666	0.811445		-0.473625	0.0933931
POLR3K		-0.77276	0.00572057		0.457071	0.142786		-0.315689	0.386736		-0.208493	0.76416		-0.494121	0.156016		0.386925	0.811445		-0.702614	0.0276512
SMIM19		-0.545463	0.114076		-0.152068	0.743211		-0.697531	0.0738624		-0.286656	0.728944		0.0489853	0.933506		-0.45986	0.811445		-0.237671	0.623513
TBC1D22A		0.215471	0.407105		-0.233363	0.429688		-0.0178925	0.969165		-0.0640571	0.941455		0.386607	0.219419		-0.340442	0.811445		0.322549	0.321212
TCF7		0.390673	0.180299		-0.0797049	0.844945		0.310968	0.409725		0.0185023	0.989996		-0.101982	0.830831		0.394447	0.811445		-0.0834797	0.859936
TNIK		0.344817	0.172051		-0.108379	0.743211		0.236438	0.480387		-0.027981	0.979543		-0.0778352	0.853995		0.342254	0.811445		-0.105816	0.792536
KIF23		-0.285918	0.217643		0.320775	0.211835		0.0348574	0.930426		-0.406586	0.296896		0.124047	0.728634		0.317397	0.812027		-0.28254	0.35214
APEX2		-0.031817	0.909976		0.185641	0.528676		0.153824	0.655579		0.255588	0.630074		-0.43245	0.144596		0.330685	0.812344		-0.176862	0.613032
SLC38A5		0.187034	0.482734		-0.136857	0.681661		0.0501769	0.905809		0.43098	0.323913		-0.729337	0.0105808		0.348534	0.812688		-0.298357	0.379038
MT-CO1		-0.404376	0.066721		-0.214205	0.41595		-0.618581	0.00772503		-0.204353	0.689234		-0.105822	0.764759		-0.308406	0.813404		-0.310175	0.281101
NEGR1		0.783752	0.0246769		-0.560808	0.146039		0.222944	0.662639		0.290066	0.736934		0.398266	0.379944		-0.465388	0.813404		0.688332	0.0879915
USP49		0.494749	0.0770578		-0.0730257	0.85187		0.421723	0.214706		0.175697	0.806203		-0.133707	0.758869		0.379733	0.813404		0.0419907	0.930878
ADSL		-0.537114	0.0140473		0.37218	0.126302		-0.164935	0.590557		0.160701	0.767447		-0.632598	0.0125433		0.306963	0.814153		-0.471897	0.0724821
EGFR		0.508211	0.00292767		0.265599	0.164786		0.77381	1.32e-06		0.268661	0.388822		0.746315	5.82e-05		-0.241166	0.814153		1.01498	3.12e-09
PSMD14		-0.799356	9.45e-05		0.183711	0.467627		-0.615645	0.00426792		-0.339986	0.354805		-0.566411	0.0190913		0.290752	0.814153		-0.906397	2.63e-05
ZNF625		0.202543	0.56121		-0.606686	0.0879019		-0.404143	0.332216		0.186491	0.831266		-0.150639	0.764114		-0.439994	0.814153		0.0358512	0.951567
RBM6		0.586961	0.0379642		-0.996618	0.000419192		-0.409656	0.237552		-0.510656	0.292737		-0.289079	0.461283		0.390078	0.815297		-0.799734	0.0112241
RIOX2		-0.0820922	0.719204		-0.120012	0.6552		-0.202104	0.462034		-0.131385	0.800514		-0.357674	0.170977		0.286954	0.815297		-0.489059	0.0430823
TM6SF1		0.76483	0.0394107		-0.0215342	0.968616		0.743296	0.0800747		0.466951	0.542156		0.757138	0.0700128		-0.480793	0.815297		1.22409	0.00126422
TNFRSF19		-0.259052	0.288065		0.52259	0.0377813		0.263538	0.39133		0.157294	0.792212		0.427666	0.139228		-0.321422	0.815297		0.58496	0.0303931
WBP4		0.125805	0.708803		-0.437439	0.198672		-0.311635	0.441375		-0.400809	0.514611		-0.327003	0.429644		0.416178	0.815297		-0.727813	0.0367379
WTIP		0.463144	0.126501		-0.729698	0.0214921		-0.266554	0.518054		0.186629	0.809164		-0.0450728	0.930859		-0.40811	0.815297		0.141557	0.762849
ZNF704		0.4462	0.0434701		-0.0360255	0.911848		0.410175	0.11134		-0.103888	0.872345		0.818587	0.000730106		-0.304525	0.815297		0.7147	0.00321132
HIST2H3A		0.276123	0.33269		0.0432138	0.915575		0.319337	0.371341		0.818291	0.0245489		-0.87825	0.0041361		0.379296	0.8163		-0.059959	0.900394
BCS1L		0.0742506	0.800152		-0.448453	0.115686		-0.374202	0.238743		0.000398929	0.999452		-0.733467	0.0134679		0.358866	0.816719		-0.733069	0.011931
CLCN4		0.245493	0.442996		-0.275352	0.45296		-0.0298592	0.954967		-0.123112	0.895413		0.503819	0.181904		-0.410566	0.816719		0.380707	0.333326
GPANK1		0.0542764	0.894216		-0.0112316	0.981708		0.0430448	0.944616		0.0554599	0.971583		-0.473184	0.279053		0.460769	0.816719		-0.417724	0.347626
ID3		-0.35689	0.197075		0.268712	0.40665		-0.0881778	0.844212		0.29334	0.626259		-0.754527	0.0148573		0.373009	0.816719		-0.461187	0.169998
LRRC40		-0.444664	0.0685459		0.118009	0.718102		-0.326655	0.281105		-0.0816655	0.917447		0.0900313	0.823162		-0.335021	0.816719		0.00836586	0.986472
MRPL12		-0.152757	0.592627		-0.0178117	0.964021		-0.170569	0.655579		0.340173	0.523077		-0.87417	0.00278607		0.363428	0.816719		-0.533997	0.0906246
NPHP1		-0.378762	0.277428		-0.310563	0.453691		-0.689326	0.0784593		-0.534438	0.392067		0.299816	0.522731		-0.454703	0.816719		-0.234623	0.627469
PSMB5		-0.432504	0.102913		0.468371	0.104586		0.035867	0.938379		0.146735	0.836551		-0.472055	0.148555		0.361187	0.816719		-0.32532	0.348883
SPOCD1		0.246224	0.514808		-0.36115	0.389605		-0.114926	0.844804		0.441442	0.544867		-0.0868475	0.884307		-0.46952	0.816719		0.354594	0.452044
THAP1		-0.406254	0.161739		0.174685	0.639213		-0.231569	0.560303		0.120575	0.88866		0.0358141	0.943502		-0.387958	0.816719		0.156389	0.718991
TTC3		0.213587	0.323179		0.00618896	0.983795		0.219776	0.427285		-0.23694	0.595982		0.747911	0.00129955		-0.291196	0.816719		0.510972	0.0363757
SLC25A33		-0.375976	0.29627		0.103927	0.834179		-0.272049	0.578263		-0.120937	0.91409		0.311552	0.512507		-0.462664	0.81855		0.190615	0.712052
PDE5A		-0.0152548	0.965382		-0.203854	0.561618		-0.219109	0.578033		-0.0708995	0.942164		0.233894	0.558908		-0.382103	0.820085		0.162995	0.701163
CLINT1		0.167255	0.436935		-0.19689	0.420111		-0.0296343	0.935115		-0.201182	0.668201		0.454562	0.0648797		-0.283015	0.821046		0.25338	0.356413
FARSB		-0.559425	0.0276298		-0.0420064	0.911471		-0.601432	0.0309116		-0.0807193	0.922877		-0.171452	0.654411		-0.34926	0.821046		-0.252171	0.474909
POLR2I		-0.401379	0.149726		0.298908	0.35317		-0.102471	0.818108		-0.00317785	0.996657		-0.474245	0.166905		0.374952	0.821046		-0.477422	0.157527
PRPF19		0.412708	0.0438159		-0.0789461	0.781495		0.333762	0.172785		0.244528	0.569534		-0.19509	0.505534		0.284324	0.821046		0.0494382	0.890448
CERS6		-0.0103353	0.966173		0.33541	0.123551		0.325075	0.1671		0.306559	0.394534		0.291878	0.259385		-0.273362	0.821418		0.598437	0.00668651
TEAD1		0.17683	0.43341		0.490433	0.0329497		0.667262	0.00265652		-0.032949	0.972949		0.998215	1.23e-05		-0.298003	0.821418		0.965266	1.52e-05
AC015802.6		-0.640487	0.0106987		0.361564	0.202796		-0.278923	0.395626		0.233526	0.68911		-0.167378	0.659941		-0.345071	0.82165		0.0661481	0.877301
CRK		0.385621	0.0803373		-0.16856	0.531252		0.217061	0.459477		0.0310609	0.974489		0.484577	0.0630067		-0.298577	0.82165		0.515638	0.0435561
EEFSEC		0.476385	0.146183		-0.0737973	0.871985		0.402588	0.327835		0.245196	0.763151		-0.270847	0.547629		0.428239	0.82165		-0.0256513	0.965377
GLIPR1L2		0.590785	0.118839		-0.74842	0.064897		-0.157635	0.791762		0.136843	0.9067		0.193794	0.726691		-0.488272	0.82165		0.330637	0.510527
LUC7L3		0.450273	0.129134		-1.06789	0.000250571		-0.617615	0.0631664		0.000500234	0.999452		-0.219814	0.609042		-0.398301	0.82165		-0.219314	0.603612
METTL21A		0.654825	0.0201171		-0.787209	0.00733411		-0.132384	0.764189		0.262705	0.689416		-0.0108816	0.982825		-0.384207	0.82165		0.251823	0.526687
SMOX		0.631766	0.0699905		-0.720072	0.0553228		-0.0883061	0.878655		0.00373299	0.996657		-0.555597	0.195605		0.463558	0.82165		-0.551864	0.192898
SYF2		-0.241648	0.358166		-0.22744	0.460626		-0.469088	0.11387		-0.19961	0.750388		-0.618964	0.0383528		0.349485	0.82165		-0.818573	0.00329185
AC012184.2		0.164439	0.606936		0.0652653	0.877105		0.229705	0.577226		0.192649	0.796139		-0.357186	0.355689		0.394242	0.822113		-0.164537	0.713747
UIMC1		0.250108	0.339712		-0.329777	0.252728		-0.0796684	0.849932		0.00951334	0.994514		-0.437064	0.171303		0.347882	0.822193		-0.427551	0.178191
SCML1		-0.513426	0.0477137		-0.0605602	0.871985		-0.573986	0.048162		-0.142937	0.840217		-0.0772102	0.862325		-0.353839	0.822202		-0.220148	0.550551
STK25		0.429938	0.118192		-0.465515	0.11967		-0.0355774	0.941321		-0.00525967	0.996475		-0.401834	0.254097		0.371516	0.822202		-0.407093	0.242844
PGD		0.148116	0.475176		-0.353957	0.0989358		-0.205842	0.427318		-0.0112657	0.992282		-0.466585	0.0464996		0.272009	0.823403		-0.477851	0.0377655
SMCR8		0.476311	0.0547527		-0.0916503	0.789626		0.384661	0.199734		0.122238	0.864463		0.597493	0.0383528		-0.33507	0.823403		0.719731	0.00881544
HADHA		0.0380947	0.880925		-0.0843398	0.779382		-0.0462451	0.898325		-0.3129	0.453118		-0.0324703	0.933554		0.299125	0.824747		-0.34537	0.211948
PABPC4L		0.227405	0.508381		-0.913746	0.00683258		-0.686341	0.065234		-0.481567	0.438857		0.230482	0.626267		-0.435256	0.824747		-0.251085	0.583771
PIGN		0.41575	0.177891		-0.568595	0.0870705		-0.152845	0.743566		-0.248033	0.740448		0.50437	0.183445		-0.409182	0.824747		0.256337	0.549051
PSMB8		-0.233221	0.419537		0.0299688	0.942587		-0.203253	0.600349		0.173839	0.804765		-0.752788	0.0169898		0.375697	0.824747		-0.57895	0.0766186
UBIAD1		-0.319036	0.20753		-0.202921	0.508049		-0.521957	0.065007		-0.103385	0.891014		-0.0796714	0.85028		-0.338901	0.824747		-0.183057	0.613375
DCAF12		-0.184618	0.389601		0.207771	0.393468		0.0231531	0.949444		-0.114199	0.840137		0.41836	0.0943808		-0.281008	0.826603		0.304161	0.252239
MXD4		-0.0356784	0.93792		0.0599923	0.915832		0.024314	0.973358		-0.154736	0.896047		-0.317129	0.543549		0.496179	0.826603		-0.471865	0.324031
NDUFV3		0.0720754	0.800657		-0.31221	0.27881		-0.240134	0.478259		-0.162065	0.799881		-0.422248	0.186181		0.344178	0.826603		-0.584312	0.0477767
ROR1		0.0854764	0.775737		0.0329642	0.934229		0.118441	0.775038		-0.371065	0.482599		0.130601	0.755893		0.358905	0.826603		-0.240464	0.521891
TMEM144		-0.514786	0.0573247		0.468201	0.114846		-0.0465853	0.920792		-0.0775566	0.930575		0.391865	0.254744		-0.360894	0.826603		0.314309	0.379747
SNAPC3		-0.177695	0.455465		-0.422584	0.0881467		-0.600279	0.0137902		-0.294643	0.517661		0.00496289	0.990762		-0.310599	0.827118		-0.28968	0.333326
ETAA1		-0.159111	0.527638		0.552036	0.0274035		0.392925	0.161087		0.0515782	0.95114		0.0207761	0.962012		0.320571	0.827546		0.0723543	0.854381
GM2A		-0.262262	0.282395		0.398127	0.129145		0.135865	0.702591		-0.00877468	0.994514		0.467284	0.107068		-0.322644	0.827546		0.458509	0.110417
PTHLH		-0.0621133	0.827877		-0.288149	0.319527		-0.350263	0.252288		0.226542	0.698409		-0.916889	0.000813234		0.340084	0.827546		-0.690346	0.0138387
RAB21		0.0698122	0.768476		-0.144364	0.587464		-0.0745514	0.828513		-0.37681	0.299029		0.590345	0.0151762		-0.288086	0.827546		0.213535	0.468728
ZNF787		0.38624	0.203327		-0.693029	0.0293586		-0.306789	0.440023		0.395056	0.507019		-1.10461	0.000609403		0.402769	0.827546		-0.709558	0.0381955
B3GALT6		0.216282	0.458737		-0.00578397	0.987963		0.210498	0.586323		0.126244	0.877525		-0.287174	0.448134		0.371428	0.828246		-0.16093	0.702338
HIST1H2AK		-0.199309	0.605008		0.754028	0.0472659		0.554718	0.19221		0.531722	0.422414		-0.437184	0.333414		0.460181	0.828246		0.0945377	0.869609
REXO4		0.496259	0.134397		-0.927918	0.00641296		-0.431659	0.294542		-0.247323	0.763151		-0.62116	0.114648		0.436824	0.828246		-0.868483	0.0165916
TCP1		-0.447849	0.030152		0.158227	0.538252		-0.289622	0.253848		-0.213256	0.647125		-0.360562	0.170462		0.284196	0.828246		-0.573818	0.0145596
YAE1D1		-0.447935	0.11361		-0.195363	0.583367		-0.643298	0.0392985		0.210033	0.761134		-0.476644	0.164826		-0.376687	0.828246		-0.266612	0.489271
DENND4A		-0.185122	0.427445		0.0339161	0.91847		-0.151206	0.635654		-0.581367	0.064168		0.733559	0.00327587		-0.303397	0.829029		0.152192	0.647399
PLOD3		0.826876	0.00211896		-0.638117	0.0260096		0.188759	0.622663		0.143368	0.847387		-0.31983	0.379061		0.365221	0.830001		-0.176462	0.66235
FUCA2		-0.341653	0.0607628		0.0518931	0.841212		-0.289759	0.185328		-0.108231	0.821962		-0.432454	0.0472116		0.250925	0.830077		-0.540685	0.00859686
AMACR		-0.442414	0.128195		0.296776	0.379293		-0.145638	0.73831		-0.0308118	0.980338		-0.497743	0.158962		0.382917	0.830541		-0.528555	0.126965
MAP2K4		-0.294595	0.204118		0.0962191	0.756293		-0.198376	0.52509		-0.144373	0.803078		0.253409	0.413059		-0.307412	0.830642		0.109036	0.762412
USP21		0.135673	0.668314		0.247601	0.473043		0.383274	0.284291		0.479163	0.343819		-0.476176	0.178806		0.380287	0.830642		0.00298655	0.996141
HTRA4		0.875329	0.0209351		-0.698483	0.0915979		0.176846	0.76646		0.335085	0.713782		0.328793	0.519765		-0.487031	0.832061		0.663877	0.132326
CALM2		-0.81661	0.00029716		0.346594	0.173113		-0.470015	0.0679818		-0.218065	0.675735		0.0577742	0.885647		-0.309725	0.832496		-0.16029	0.63434
ACBD6		0.108215	0.713042		-0.427815	0.144682		-0.3196	0.347765		0.0431626	0.971098		-0.722165	0.0176465		0.359402	0.833192		-0.679002	0.0256305
ZNF695		-0.24299	0.446189		0.205987	0.591431		-0.0370024	0.945297		0.0602795	0.957501		-0.500826	0.184042		0.403544	0.833192		-0.440546	0.250456
PTCD3		-0.673403	0.00115099		0.461456	0.038409		-0.211947	0.441102		-0.373395	0.2924		-0.122357	0.703843		0.283805	0.833988		-0.495752	0.0415456
CHD1L		0.476367	0.0636924		-0.503822	0.0700771		-0.027455	0.951149		-0.036321	0.974489		-0.338225	0.32247		0.347091	0.834156		-0.374546	0.25713
CNPY2		-0.101549	0.749888		0.0998716	0.801434		-0.00167784	0.997522		-0.175778	0.811343		-0.206451	0.622294		0.380551	0.834156		-0.382229	0.29945
PAPPA2		-0.196181	0.595809		0.613156	0.0953619		0.416975	0.33273		0.169569	0.861784		-0.192095	0.701874		0.439502	0.834156		-0.0225264	0.970679
PPP1CB		-0.426764	0.0384686		0.202092	0.410237		-0.224672	0.404925		-0.0755787	0.90508		0.13221	0.674753		-0.281303	0.834156		0.0566314	0.872097
SFXN2		-0.101092	0.790605		-0.525193	0.164411		-0.626285	0.115559		-0.390481	0.586847		0.207516	0.674772		-0.44332	0.834156		-0.182965	0.716313
ATP6V0A1		-0.0684655	0.793116		0.221324	0.418725		0.152859	0.644567		-0.11382	0.863821		-0.0441819	0.914096		0.310861	0.834869		-0.158002	0.645858
DNM1		0.485565	0.0861963		-0.711172	0.0156594		-0.225607	0.570741		0.0085315	0.996078		0.141149	0.746801		-0.375287	0.834869		0.14968	0.73041
LHFP		0.290658	0.329783		-0.102387	0.797478		0.188272	0.65316		0.129035	0.881664		-0.324279	0.402051		0.383516	0.834869		-0.195244	0.648018
ADIPOR1		-1.0243	5.21e-09		0.672063	0.00030661		-0.352233	0.103119		-0.328963	0.3069		-0.279234	0.257131		0.255965	0.835154		-0.608198	0.00336025
AL590132.1		-0.0948655	0.750627		0.146518	0.677757		0.0516526	0.909026		-0.265139	0.665225		-0.0389714	0.934146		0.355763	0.835154		-0.304111	0.397662
ATAD3A		0.615008	0.0424411		-1.25861	1.91e-05		-0.643604	0.0623003		-0.284539	0.687263		-0.765643	0.0294113		0.406578	0.835154		-1.05018	0.00117483
FOCAD		-0.159133	0.523398		0.278168	0.30193		0.119035	0.73831		0.0693309	0.928654		0.363806	0.224438		-0.314101	0.835154		0.433137	0.128804
GMIP		0.808542	0.0120309		-0.499741	0.160274		0.3088	0.480129		0.31426	0.673472		-0.430881	0.300572		0.425422	0.835154		-0.116621	0.822185
HSPA9		0.032953	0.900779		-0.431314	0.0767721		-0.398361	0.130837		-0.41571	0.268312		-0.286627	0.342132		0.303976	0.835154		-0.702337	0.00457506
KIAA1551		0.00739026	0.976802		0.0108111	0.971175		0.0182013	0.961066		-0.201543	0.671322		0.500453	0.0417163		-0.280708	0.835154		0.29891	0.266486
LY6K		-0.0392134	0.877471		-0.0117556	0.970442		-0.0509689	0.888643		0.281965	0.520376		-0.628945	0.0120536		0.29601	0.835154		-0.346979	0.21119
RASGRP1		0.708435	0.0705547		-0.428071	0.347764		0.280364	0.611693		0.457281	0.578766		0.317072	0.546554		-0.493988	0.835154		0.774352	0.075778
SPRYD4		0.0792862	0.819642		-0.288382	0.42445		-0.209096	0.63053		0.289759	0.677338		-0.100738	0.839169		-0.398117	0.835154		0.189021	0.672446
XXYLT1		0.2883	0.269041		0.0354778	0.924162		0.323778	0.31328		0.145239	0.83348		-0.16042	0.674447		0.338958	0.835154		-0.0151803	0.973961
ZNF559		-0.454848	0.153949		-0.202919	0.617344		-0.657768	0.0660128		-0.12179	0.900547		-0.120618	0.812291		-0.41536	0.835154		-0.242408	0.585269
ZNF891		0.280474	0.29514		-0.916854	0.000465877		-0.63638	0.0282344		-0.0873884	0.918461		-0.195684	0.612423		-0.353308	0.835154		-0.283073	0.429248
TUBB4B		0.019143	0.950327		0.0170465	0.964125		0.0361894	0.935763		-0.0255965	0.981373		-0.279289	0.420147		0.341075	0.83623		-0.304886	0.367912
C4orf36		-0.282054	0.258547		-0.0382276	0.915027		-0.320282	0.29455		-0.11455	0.871245		0.119899	0.753916		-0.32563	0.836933		0.00534869	0.991448
METTL22		0.767222	0.00886564		-0.257517	0.457459		0.509704	0.14633		0.431653	0.443277		-0.306733	0.437364		0.384785	0.836985		0.124919	0.791145
SRSF7		-0.541186	0.0104011		0.181573	0.484982		-0.359612	0.154046		0.215113	0.654084		-0.862925	0.000182216		0.288199	0.837311		-0.647811	0.00623384
CCSAP		0.116347	0.676725		0.116978	0.727957		0.233325	0.493754		0.220351	0.717342		0.34642	0.290105		-0.333446	0.837346		0.566771	0.0545669
CHIC1		-0.143259	0.713316		-0.14439	0.763417		-0.287649	0.555828		-0.128901	0.90508		0.294368	0.541933		-0.453116	0.837346		0.165467	0.755919
COQ4		0.256652	0.316025		-0.187019	0.54245		0.0696327	0.866894		0.317365	0.531011		-0.580385	0.047118		0.332654	0.837346		-0.263021	0.443171
HNRNPK		-0.381273	0.0243289		-0.118779	0.580686		-0.500053	0.00467611		-0.431052	0.0719833		-0.300913	0.166156		0.231912	0.837346		-0.731965	4.08e-05
INO80D		0.00891182	0.972722		0.556979	0.0102777		0.565891	0.0106631		0.0170068	0.985407		0.828806	0.000244263		-0.279922	0.837346		0.845813	0.000111858
MAP3K1		-0.0792698	0.774621		0.0176211	0.962362		-0.0616487	0.87914		-0.131791	0.845021		0.398767	0.201558		-0.328625	0.837346		0.266976	0.425301
MUS81		0.450103	0.125556		-0.320916	0.339906		0.129187	0.775796		0.297118	0.652535		-0.553271	0.115445		0.38534	0.837346		-0.256153	0.53186
NDUFV2		-0.400681	0.076955		0.136555	0.643577		-0.264126	0.363948		0.214868	0.678028		-0.174608	0.602121		-0.304387	0.837346		0.0402606	0.917695
OXSM		-0.452964	0.224834		0.613306	0.126302		0.160342	0.776141		0.119299	0.919062		-0.423636	0.363982		0.464678	0.837346		-0.304336	0.539896
PFN1		-0.0867633	0.762914		-0.177807	0.584537		-0.26457	0.436059		0.371605	0.445917		-0.980226	0.000436219		0.344051	0.837346		-0.608621	0.040339
PPP4R2		-0.0975145	0.685134		-0.0911125	0.759795		-0.188627	0.529127		-0.0425312	0.959005		0.147517	0.655054		-0.293613	0.837346		0.104986	0.762766
PXDN		0.868023	0.00502677		-0.242334	0.516435		0.625689	0.0792765		0.0217191	0.989506		1.00157	0.00265294		-0.397597	0.837346		1.02329	0.00186784
TMEM97		-0.866462	2e-05		0.041109	0.892593		-0.825353	3.83e-05		-0.254539	0.551339		-0.288876	0.296115		-0.281938	0.837346		-0.543415	0.0228102
NXPE3		-0.222489	0.48522		-0.0473451	0.915018		-0.269834	0.509755		-0.090446	0.927259		0.215349	0.622578		-0.394737	0.83923		0.124903	0.792793
ZNF347		0.384155	0.185349		-0.177729	0.629948		0.206426	0.60858		-0.2099	0.76833		0.792605	0.0140698		-0.376279	0.839307		0.582705	0.083322
CBR1		0.150677	0.562491		-0.279604	0.321366		-0.128926	0.726503		0.273503	0.597426		-0.727936	0.00836335		0.325507	0.840226		-0.454433	0.126005
CCDC112		-0.639663	0.0486095		0.392736	0.293596		-0.246928	0.584321		-0.730147	0.142446		0.0606478	0.914533		0.422572	0.840226		-0.669499	0.0748543
DPH7		0.522322	0.0907927		-0.512193	0.126548		0.0101291	0.986911		0.421781	0.484813		-0.0139126	0.978938		-0.397739	0.840226		0.407868	0.299173
EMP1		-0.290809	0.0765809		0.17569	0.361686		-0.115119	0.619485		-0.389016	0.103427		0.496234	0.00868336		-0.222336	0.840226		0.107217	0.668395
ETNK1		-0.30031	0.213952		0.171825	0.561837		-0.128484	0.719645		0.0638711	0.935976		0.123843	0.739483		-0.316198	0.840226		0.187714	0.583771
MBNL3		0.055702	0.872085		0.095312	0.820044		0.151014	0.73831		0.337809	0.58741		0.200281	0.645775		-0.387076	0.840226		0.53809	0.129591
MED26		0.812684	0.0167756		-0.546434	0.144103		0.26625	0.578632		0.328328	0.677752		-0.503358	0.237596		0.44128	0.840226		-0.17503	0.736674
PLK1		-0.3069	0.11111		0.740968	6.94e-05		0.434067	0.039001		0.19275	0.654476		-0.0149369	0.966301		0.256254	0.840226		0.177813	0.51202
POLR3B		0.106276	0.711619		0.233486	0.451994		0.339762	0.292399		-0.357357	0.48456		0.355018	0.296378		0.3421	0.840226		-0.00233889	0.996885
PTPN13		0.171105	0.415284		0.428334	0.0475647		0.599439	0.00408234		-0.240506	0.569918		1.10969	8.71e-08		-0.269745	0.840226		0.869184	3.23e-05
RCOR1		0.352575	0.0472593		0.307037	0.111528		0.659611	0.000151711		0.0217797	0.97709		0.874649	2.19e-06		-0.236817	0.840226		0.896429	7.06e-07
RTCB		0.000880743	0.997809		-0.518914	0.0721194		-0.518034	0.0888094		-0.396209	0.42821		-0.476196	0.150196		0.354371	0.840226		-0.872405	0.00252966
RXRA		0.600735	0.0641832		-0.601195	0.0889123		-0.000459622	0.999698		0.147853	0.877525		-0.571929	0.148261		0.423617	0.840226		-0.424076	0.307617
SMIM26		0.0058908	0.988504		-0.0188387	0.969957		-0.0129479	0.98453		-0.171232	0.862768		-0.287059	0.549727		0.445343	0.840226		-0.458291	0.291648
TRAPPC4		-0.367912	0.164601		0.0467228	0.904321		-0.321189	0.333099		0.489969	0.256785		-0.465834	0.144596		-0.345325	0.840226		0.0241356	0.96067
TRIB2		-0.152054	0.511017		-0.320027	0.190177		-0.472081	0.0539022		-0.382801	0.310264		0.203322	0.512339		-0.292602	0.840226		-0.179479	0.567812
CTDSPL		-0.183705	0.407858		0.313409	0.186651		0.129704	0.677535		-0.10439	0.864829		0.517495	0.0384277		-0.283401	0.840277		0.413105	0.109337
GALK2		0.0401352	0.873744		0.0566018	0.853451		0.0967371	0.774961		0.0718916	0.918785		-0.264241	0.365979		0.289087	0.840411		-0.19235	0.536608
AP001781.3		-0.329767	0.27046		0.0884759	0.830541		-0.241291	0.54986		0.231248	0.746876		-0.0936376	0.845141		-0.378901	0.840671		0.13761	0.760915
CTHRC1		-0.258216	0.256966		0.559438	0.0157573		0.301222	0.271264		0.0786368	0.910543		-0.0716497	0.849946		0.294235	0.840671		0.00698706	0.987774
DSTN		-0.561811	0.0120651		-0.126903	0.671385		-0.688714	0.00305815		-0.141234	0.805867		-0.245252	0.4301		-0.302227	0.840671		-0.386487	0.169147
ERRFI1		-0.849167	2.75e-05		0.132566	0.619116		-0.716601	0.000505327		-0.396481	0.246997		-0.598946	0.0122228		0.278826	0.840671		-0.995427	2.75e-06
HIRIP3		0.0517011	0.898298		-1.07411	0.00229713		-1.02241	0.00454799		-0.514646	0.426908		-0.957886	0.0128434		0.450123	0.840671		-1.47253	1.97e-05
JADE2		0.513654	0.083876		-0.382283	0.252724		0.131371	0.775868		0.045655	0.972949		0.470397	0.202839		-0.38468	0.840671		0.516052	0.150898
SYNJ2BP		0.380598	0.106513		0.0293825	0.932939		0.409981	0.138022		-0.319526	0.493333		1.03805	2.56e-05		-0.308548	0.840671		0.718529	0.00521147
USP47		0.0789569	0.783772		-0.0991678	0.779946		-0.0202109	0.965771		-0.657302	0.0687351		0.296689	0.393292		0.340402	0.840671		-0.360613	0.274793
TCEAL8		-0.526794	0.0406631		0.00571527	0.987493		-0.521079	0.076035		-0.0848781	0.919018		-0.0942587	0.825428		-0.341942	0.841101		-0.179137	0.636753
BECN1		-0.205041	0.299898		-0.246873	0.261927		-0.451914	0.0337589		-0.388438	0.213663		-0.324505	0.193223		0.261029	0.841568		-0.712943	0.000652547
COA3		-0.469196	0.0788472		0.0685775	0.85777		-0.400619	0.215327		0.26795	0.655917		-0.316941	0.372832		-0.351627	0.841568		-0.0489911	0.914267
OPA1		-0.0870725	0.690557		-0.00856589	0.975917		-0.0956384	0.753428		-0.357082	0.291363		0.527131	0.0228996		-0.265687	0.841568		0.170049	0.55208
AC244197.3		-0.0359227	0.92894		0.191133	0.665124		0.15521	0.768238		0.025777	0.986792		0.55411	0.170977		-0.424677	0.841639		0.579887	0.147362
ALG1		-0.221441	0.432273		0.491577	0.0925429		0.270135	0.447759		0.452715	0.334723		-0.533761	0.0973374		0.351181	0.841639		-0.081046	0.8548
APTX		-0.269517	0.324399		-0.038861	0.921747		-0.308378	0.368154		0.018311	0.989279		-0.677914	0.0276935		0.351225	0.841639		-0.659603	0.0302517
BHLHE41		-0.361203	0.315478		0.139971	0.770664		-0.221232	0.663335		-1.0404	0.0268134		0.372701	0.426332		0.446463	0.841639		-0.667695	0.100823
CHCHD3		-0.497788	0.00936352		-0.2133	0.344473		-0.711088	0.00017716		-0.314347	0.357606		-0.656624	0.00251659		0.259883	0.841639		-0.970971	9.05e-07
CRNKL1		-0.05531	0.817124		-0.270708	0.256178		-0.326018	0.19783		-0.665247	0.0139738		0.0588761	0.873408		0.280353	0.841639		-0.606371	0.0103199
CWF19L2		0.492613	0.103502		-0.45947	0.168845		0.0331421	0.949444		-0.0814594	0.935976		-0.277538	0.508587		0.39214	0.841639		-0.358997	0.365055
DENND6A		-0.158293	0.521576		-0.0956249	0.76243		-0.253918	0.403035		-0.383116	0.351437		0.435793	0.127072		-0.306596	0.841639		0.0526775	0.895613
DTX4		0.585196	0.0170702		-0.0970216	0.772791		0.488174	0.0838501		0.100333	0.894653		0.70954	0.0106941		-0.321698	0.841639		0.809873	0.00248607
FAM167A		0.687204	0.00260743		-0.619724	0.00864972		0.0674799	0.861284		0.175798	0.759453		0.194146	0.554037		-0.302464	0.841639		0.369944	0.201341
GPX8		-0.421039	0.0444168		0.0581907	0.845152		-0.362848	0.144004		-0.144371	0.781618		0.0607142	0.867959		-0.279191	0.841639		-0.0836566	0.804469
HINT2		-0.0961323	0.77393		0.0509662	0.906687		-0.0451661	0.930975		0.240602	0.741268		-0.672947	0.0508675		0.387179	0.841639		-0.432345	0.250249
HIST2H3PS2		0.246292	0.475974		0.128561	0.773865		0.374853	0.374811		0.693066	0.173382		-0.73799	0.0477898		0.419777	0.841639		-0.044924	0.937842
KIF18A		-0.666327	0.00848587		0.828449	0.00128363		0.162122	0.65862		0.110324	0.884349		-0.283168	0.412015		0.334965	0.841639		-0.172843	0.645243
MANEA		-0.259283	0.326731		0.167505	0.607413		-0.0917778	0.826018		0.503309	0.22289		-0.259454	0.456103		-0.335633	0.841639		0.243855	0.492076
MMP10		-0.186717	0.542309		0.656368	0.0314416		0.46965	0.169159		-0.0750772	0.937681		0.170045	0.694323		0.374683	0.841639		0.0949674	0.839371
MMP16		-0.130314	0.592022		0.300117	0.240095		0.169802	0.587732		-0.0266739	0.977599		-0.102154	0.778048		0.29863	0.841639		-0.128827	0.710255
NFYA		0.0030429	0.991172		-0.451624	0.0727599		-0.448581	0.0938401		-0.274333	0.573328		0.134469	0.706855		-0.308717	0.841639		-0.139864	0.692338
ORC1		-0.137398	0.478383		0.0564708	0.827213		-0.0809273	0.776141		-0.124999	0.786471		-0.201254	0.427851		0.245326	0.841639		-0.326253	0.155206
THUMPD3		-0.431088	0.0185614		0.155293	0.491734		-0.275795	0.21772		-0.277125	0.421275		-0.246667	0.320077		0.247998	0.841639		-0.523793	0.0123035
WDR53		-0.0967555	0.790228		0.174537	0.682175		0.0777817	0.884199		-0.114216	0.91065		-0.223399	0.634447		0.415396	0.841639		-0.337614	0.434693
ZNF317		0.231636	0.303275		-0.257536	0.30564		-0.0259001	0.947563		-0.169849	0.75632		0.433106	0.105371		-0.289156	0.841639		0.263256	0.371722
CCDC50		-0.100889	0.641841		0.166197	0.494099		0.0653074	0.842311		-0.101366	0.856462		0.430348	0.0723829		-0.263674	0.842004		0.328982	0.188368
TMEM170A		-0.187841	0.481723		-0.151624	0.644227		-0.339465	0.281067		-0.374463	0.436746		0.365007	0.261933		-0.330009	0.844422		-0.0094563	0.984687
SLC6A9		0.658139	0.0662704		-0.0991579	0.842451		0.558981	0.196431		0.682713	0.253475		0.320911	0.498313		-0.444643	0.844883		1.00362	0.00839229
MIER1		-0.0642607	0.794539		-0.231193	0.368308		-0.295453	0.277371		-0.348861	0.377437		0.343178	0.223289		-0.28977	0.845464		-0.00568349	0.989967
ZWINT		-0.351233	0.109556		0.00178947	0.995212		-0.349443	0.179845		-0.311313	0.454274		-0.327915	0.248827		0.289785	0.845464		-0.639228	0.00881544
KLHDC3		0.076246	0.810871		-0.0823184	0.835111		-0.00607245	0.991835		0.152299	0.842839		-0.524425	0.124417		0.366053	0.845516		-0.372126	0.304882
B3GNT2		-0.351229	0.207231		0.160628	0.654015		-0.190602	0.622768		-0.193789	0.774655		-0.354624	0.328237		0.357811	0.84639		-0.548413	0.092328
CST3		0.209861	0.475345		0.624681	0.0352912		0.834541	0.00373477		0.808603	0.0288699		-0.337562	0.36303		0.363501	0.84639		0.471041	0.169147
GBP6		0.632464	0.0859664		-0.319935	0.466706		0.312529	0.536768		0.223725	0.815809		0.544216	0.220908		-0.455412	0.84639		0.767942	0.0624652
HEMK1		0.498954	0.116155		-0.334709	0.35961		0.164245	0.732481		0.0960863	0.926818		-0.336312	0.426235		0.404471	0.84639		-0.240226	0.593202
LIPH		0.123185	0.72493		1.19485	5.57e-05		1.31804	6.65e-06		-0.00822264	0.996475		1.70772	1.28e-08		-0.381459	0.84639		1.6995	1.14e-08
LSM7		0.133381	0.74769		-0.0784434	0.884687		0.054938	0.931983		0.345599	0.687263		-0.75719	0.075107		0.466528	0.84639		-0.41159	0.388282
MAPK9		-0.203045	0.277754		-0.0561126	0.828531		-0.259158	0.247013		-0.204254	0.601804		0.186946	0.466023		-0.24185	0.84639		-0.017308	0.960549
MRFAP1L1		0.272045	0.299828		-0.705871	0.00790662		-0.433826	0.158708		-0.255489	0.664697		-0.518869	0.0983676		0.340532	0.84639		-0.774358	0.00695548
PJA1		0.452971	0.103695		-0.700207	0.0156858		-0.247237	0.511398		-0.172205	0.808862		-0.438323	0.213927		0.363291	0.84639		-0.610528	0.0602571
RAB3B		0.222421	0.323459		0.439797	0.0616541		0.662218	0.00330797		-0.356287	0.361178		1.30585	2.96e-09		-0.287346	0.84639		0.949564	2.54e-05
RABEPK		-0.33232	0.219708		0.0187299	0.963108		-0.31359	0.358451		0.15745	0.821962		-0.820232	0.00574419		0.349192	0.84639		-0.662782	0.0292677
RAD9A		0.473953	0.128925		-0.498012	0.142394		-0.0240592	0.966017		0.164285	0.847859		-0.58899	0.113602		0.400647	0.84639		-0.424706	0.285802
SLC38A7		0.291228	0.421432		-0.388132	0.334649		-0.0969039	0.867778		0.149604	0.885719		0.192158	0.707693		-0.438667	0.84639		0.341763	0.461169
ST3GAL4		-0.0847308	0.78711		0.181816	0.608234		0.0970855	0.830703		0.15397	0.839451		-0.419462	0.237839		0.362578	0.84639		-0.265492	0.491813
SYDE1		0.58438	0.1104		-0.903747	0.0179561		-0.319367	0.524642		0.3088	0.725773		-0.171088	0.754353		-0.457079	0.84639		0.137712	0.80616
TMEM14B		-0.967936	6.23e-05		0.0684974	0.845279		-0.899438	0.000193621		-0.638079	0.0611377		0.0612495	0.886956		-0.322608	0.84639		-0.57683	0.041181
TMEM182		-0.319975	0.324399		0.533533	0.119331		0.213557	0.63053		-0.127319	0.894653		-0.0574001	0.915259		0.398276	0.84639		-0.184719	0.692073
TMEM69		-0.758933	0.000835241		0.382323	0.13059		-0.37661	0.165932		-0.0506215	0.95114		-0.0258883	0.949602		-0.3001	0.84639		-0.0765097	0.839371
TRAK1		0.550628	0.0174058		-0.0556175	0.866771		0.49501	0.0586622		0.15279	0.795762		0.644094	0.014726		-0.301874	0.84639		0.796884	0.00149273
UROD		-0.502532	0.0307677		0.158656	0.591005		-0.343876	0.224853		-0.0594524	0.940773		-0.59184	0.0300824		0.307416	0.84639		-0.651292	0.013087
VPS53		0.653385	0.0260009		-0.4554	0.162109		0.197985	0.638297		0.0318701	0.980338		0.545149	0.125797		-0.379033	0.84639		0.577019	0.0975483
WDR4		0.410692	0.158812		-0.585273	0.0591543		-0.174581	0.682161		-0.323097	0.605037		-0.227293	0.588145		0.375809	0.84639		-0.55039	0.112499
ZNF788		-0.216532	0.429228		-0.134203	0.701085		-0.350735	0.28478		-0.0473273	0.964526		0.0367943	0.93628		-0.340202	0.84639		-0.0105331	0.983322
PPM1D		0.395374	0.116434		-0.26926	0.354896		0.126114	0.741774		0.130252	0.851566		0.321225	0.33184		-0.325362	0.847138		0.451476	0.139124
SRM		0.140568	0.654983		-0.172986	0.644312		-0.0324186	0.949342		0.304051	0.636446		-0.710209	0.0328386		0.373739	0.847138		-0.406158	0.268793
TRAPPC3L		0.678598	0.0704506		-0.578912	0.165343		0.0996856	0.873494		0.0223729	0.991645		0.544452	0.235562		-0.467139	0.847283		0.566825	0.206904
ORC6		-0.404735	0.100745		0.0726062	0.834139		-0.332129	0.27311		-0.172304	0.775873		-0.481458	0.108066		0.321633	0.847503		-0.653762	0.0187116
SLC41A1		0.367981	0.140896		-0.110151	0.739458		0.25783	0.429296		-0.107336	0.884689		0.686633	0.0147205		-0.321467	0.847503		0.579297	0.0427734
SMAP2		0.225826	0.316785		0.0734123	0.807576		0.299238	0.269196		0.0635771	0.930202		-0.0498248	0.896911		0.285486	0.847514		0.0137523	0.972943
TPCN2		0.883087	0.00201317		-0.168563	0.644324		0.714524	0.0221065		0.331573	0.586847		0.0170555	0.973246		0.365895	0.848753		0.348629	0.357645
FKBP4		0.373071	0.228373		-0.645075	0.0490781		-0.272004	0.509398		-0.181914	0.819522		-0.482183	0.208287		0.392093	0.850618		-0.664097	0.0596921
SHANK2		0.803639	0.00889729		-0.438525	0.202025		0.365115	0.360253		0.0208443	0.989719		0.736842	0.0371116		-0.392572	0.850932		0.757687	0.0292677
MICU1		-0.191268	0.454581		0.298443	0.282653		0.107174	0.776141		0.330179	0.48979		-0.539945	0.0611543		0.31694	0.850999		-0.209766	0.545353
DCTD		-0.471493	0.0329139		0.164745	0.549246		-0.306748	0.260059		-0.124281	0.835425		-0.473794	0.0767851		0.291327	0.85121		-0.598076	0.0175819
BPHL		-0.263424	0.51368		-0.129777	0.8063		-0.393201	0.433528		-0.577177	0.416195		0.652808	0.144377		-0.468832	0.85185		0.0756306	0.904016
BTN2A1		0.41569	0.168764		-0.137625	0.729181		0.278065	0.488027		-0.0021144	0.997541		-0.102394	0.836269		0.382573	0.85185		-0.104508	0.828132
CD151		0.633701	0.0207997		-0.193315	0.578637		0.440386	0.182317		0.841508	0.0181947		-0.758278	0.0155502		0.357156	0.85185		0.0832302	0.854623
GDAP1		-0.424795	0.0920651		0.25949	0.380331		-0.165306	0.646188		-0.52086	0.191227		0.0288613	0.949081		0.326693	0.85185		-0.491999	0.102959
HBP1		-0.216188	0.377334		0.919723	6.5e-05		0.703536	0.00389208		0.218577	0.68911		0.177305	0.61203		0.307654	0.85185		0.395882	0.178233
MIGA2		0.920506	0.00643562		-0.593639	0.105798		0.326867	0.47468		0.252035	0.766199		-0.353488	0.434345		0.428321	0.85185		-0.101453	0.854533
RAB2B		-0.643036	0.00493349		0.349517	0.172832		-0.293519	0.307187		-0.202395	0.709459		0.206261	0.524952		-0.297385	0.85185		0.00386649	0.993399
RARB		-0.475647	0.123994		0.638562	0.050868		0.162914	0.722597		0.0843004	0.934179		-0.308795	0.452771		0.387409	0.85185		-0.224495	0.60689
TRIM36		-0.458697	0.0867368		0.676662	0.0151643		0.217966	0.552943		-0.135466	0.856189		0.0102066	0.982825		0.343225	0.85185		-0.125259	0.764917
USP28		-0.196209	0.441402		0.267551	0.343984		0.071342	0.860341		0.00874918	0.994514		-0.254074	0.44936		0.316667	0.85185		-0.245325	0.468198
GCC1		0.305432	0.311248		-0.611124	0.0532721		-0.305692	0.433528		-0.33855	0.586847		0.410202	0.278828		-0.377344	0.852548		0.0716525	0.885336
UNK		0.752909	0.00725993		-0.171276	0.633703		0.581633	0.0687972		0.363162	0.52591		-0.141032	0.746252		0.359504	0.852548		0.222129	0.581833
SLC25A12		-0.55824	0.0085201		0.377918	0.105357		-0.180322	0.536947		-0.229023	0.627798		-0.230107	0.434345		0.278808	0.852554		-0.45913	0.070783
ZBTB8OS		-0.705832	0.00339395		0.427853	0.106985		-0.277979	0.37287		-0.223922	0.68911		-0.3693	0.23657		0.315243	0.854256		-0.593222	0.0332233
CTSA		-0.0523196	0.857895		0.0569594	0.875408		0.00463981	0.9923		0.209929	0.730469		-0.531797	0.0777052		0.326507	0.854494		-0.321867	0.328554
EVA1B		0.203838	0.544301		0.559952	0.0987047		0.76379	0.0250915		0.509667	0.361178		-0.139802	0.774077		0.393925	0.854494		0.369865	0.368071
FARSA		0.212066	0.485573		-0.79778	0.00775892		-0.585714	0.074403		-0.169427	0.823862		-0.787929	0.0163219		0.371643	0.854494		-0.957357	0.00205152
FBXO30		-0.209511	0.336625		0.0197899	0.950102		-0.189721	0.507484		-0.27653	0.515298		0.361849	0.176023		-0.275041	0.854494		0.0853193	0.80194
FBXO45		-0.07953	0.719065		0.0122779	0.967085		-0.0672522	0.83725		-0.357165	0.296534		0.5497	0.0169898		-0.259788	0.854494		0.192535	0.492076
FLI1		0.112511	0.706964		-0.174354	0.612545		-0.061843	0.891734		-0.262044	0.672434		-0.148212	0.72351		0.348413	0.854494		-0.410256	0.232626
GPR180		-0.517953	0.0220421		0.302115	0.243102		-0.215838	0.47793		0.143218	0.803483		-0.0624153	0.875007		-0.296641	0.854494		0.0808029	0.828132
LINC00094		-0.0525554	0.87134		-0.319305	0.321366		-0.371861	0.283723		-0.339689	0.553823		0.324738	0.381974		-0.356909	0.854494		-0.0149512	0.976603
MOSPD2		-0.360613	0.240965		-0.0552093	0.902095		-0.415822	0.264327		0.109513	0.906202		-0.140939	0.763776		-0.384395	0.854494		-0.0314266	0.954727
MRFAP1		0.524885	0.0175179		-0.645618	0.00477359		-0.120733	0.719433		0.0239304	0.980338		-0.436039	0.111773		0.291375	0.854494		-0.412108	0.132549
MRPS23		-0.190898	0.525401		0.405575	0.201266		0.214677	0.584351		0.191984	0.785957		-0.340038	0.365979		0.362731	0.854494		-0.148054	0.73316
MTHFD1		0.356616	0.138334		-0.550056	0.0300288		-0.19344	0.559421		-0.33105	0.477756		-0.172984	0.627444		0.310594	0.854494		-0.504034	0.0761668
PDK3		-0.279829	0.334627		-0.0714723	0.859327		-0.351302	0.325294		-0.0622681	0.95114		0.0695845	0.885556		-0.358618	0.854494		0.00731636	0.989967
PRR11		-0.0433648	0.849175		0.0568879	0.839264		0.0135231	0.970819		-0.241184	0.553368		0.513442	0.0269856		-0.258735	0.854494		0.272258	0.294259
STX8		-0.639337	0.0302264		0.477178	0.143341		-0.162159	0.713782		-0.471185	0.375233		-0.0667379	0.896085		0.375764	0.854494		-0.537923	0.128424
TMEM185B		-0.247938	0.282943		0.0154772	0.96394		-0.23246	0.436103		0.00413415	0.996475		0.0548772	0.888234		-0.291472	0.854494		0.0590113	0.877463
HBS1L		-0.355533	0.04114		-0.0103675	0.968616		-0.365901	0.0635595		-0.335573	0.245735		-0.26024	0.25856		0.229912	0.855016		-0.595813	0.0019501
IL32		-0.301709	0.287491		0.36916	0.241934		0.067451	0.883079		0.222752	0.74392		-0.511952	0.131459		0.356651	0.855016		-0.2892	0.445028
METTL23		-0.724726	0.00424634		0.252134	0.404588		-0.472592	0.107968		-0.546358	0.170257		0.399525	0.214843		-0.325759	0.855016		-0.146833	0.701372
RASSF3		0.449063	0.0336613		-0.0538011	0.857087		0.395261	0.107797		0.0122707	0.992282		0.654218	0.00565317		-0.271228	0.855016		0.666489	0.00414211
MARK1		0.173338	0.475747		0.0678849	0.833274		0.241223	0.42661		-0.0711669	0.926354		0.0157236	0.970386		0.296666	0.855295		-0.0554434	0.889354
LRRC41		0.492192	0.0559575		-0.157262	0.634046		0.33493	0.301141		0.295663	0.586847		0.367107	0.264969		-0.327841	0.855619		0.66277	0.0228995
MRPS18B		-0.777059	0.00128689		0.37594	0.164786		-0.401119	0.1643		-0.0771968	0.92204		-0.638353	0.0228952		0.314431	0.855754		-0.71555	0.00794177
RMND5A		0.233106	0.198757		0.347771	0.0709472		0.580878	0.00135529		0.369757	0.192873		0.443389	0.0348458		-0.232269	0.855754		0.813146	1.08e-05
WDR34		0.255892	0.349308		-0.601689	0.0331318		-0.345797	0.296802		0.0102695	0.994514		-0.698329	0.0221727		0.342262	0.855754		-0.68806	0.0220554
ADIRF		-0.0587765	0.854507		0.440887	0.147873		0.38211	0.259751		0.0419595	0.973044		-0.0124895	0.979578		0.35264	0.856189		0.0294701	0.954094
ANP32A		0.0866781	0.714376		-0.684577	0.00166517		-0.597898	0.0082731		-0.409689	0.249848		-0.468142	0.0712794		0.279933	0.85818		-0.877831	0.000100005
ATP8B2		0.712707	0.0372559		0.335843	0.393573		1.04855	0.00284474		0.313475	0.698409		0.317698	0.488513		0.417377	0.85818		0.631174	0.115154
CORO2A		0.222982	0.322349		0.00111333	0.996528		0.224095	0.438936		0.0195688	0.98429		0.486766	0.0622265		-0.282239	0.85818		0.506335	0.0482725
GMDS		0.390384	0.253177		-0.369806	0.339366		0.0205773	0.973657		0.104015	0.924769		-0.502913	0.228178		0.419476	0.85818		-0.398898	0.358281
HS2ST1		-0.367945	0.094638		0.510607	0.0279257		0.142662	0.65057		-0.188922	0.719433		0.614016	0.0143433		-0.282431	0.85818		0.425094	0.108352
MOK		0.195089	0.492131		-0.349535	0.249819		-0.154445	0.703578		0.132652	0.8637		-0.633258	0.0444153		0.34616	0.85818		-0.500606	0.128087
PLAA		-0.183916	0.393876		0.324084	0.159528		0.140168	0.635681		-0.263457	0.534641		0.134149	0.671203		0.269476	0.85818		-0.129308	0.683443
RIBC2		0.135403	0.660689		-0.1959	0.579927		-0.0604973	0.897779		0.028769	0.981373		-0.449712	0.207956		0.360446	0.85818		-0.420943	0.241483
SCRN3		-0.199367	0.505221		0.145991	0.698352		-0.0533754	0.912283		-0.00846859	0.996078		-0.405878	0.263484		0.360971	0.85818		-0.414346	0.247547
SMIM4		-0.465645	0.211255		-0.223568	0.640573		-0.689213	0.105688		-0.0985615	0.935976		-0.138655	0.808204		-0.451996	0.85818		-0.237216	0.647172
TIMM10		-0.311676	0.305118		0.603626	0.0595956		0.291951	0.458468		0.375658	0.531984		-0.460574	0.218563		0.376866	0.85818		-0.0849157	0.861241
TRA2A		0.0358149	0.892923		-0.174431	0.532325		-0.138617	0.674629		0.197976	0.713243		-0.629692	0.0152365		0.293099	0.85818		-0.431715	0.115924
RPL10		-0.381734	0.0952491		0.349398	0.169355		-0.0323359	0.935798		0.0614379	0.935976		-0.388934	0.178204		0.29516	0.858477		-0.327496	0.265674
KLHL9		-0.635386	0.00571023		0.0120304	0.971354		-0.623355	0.0112784		-0.420091	0.283065		0.0958674	0.799349		-0.299132	0.858553		-0.324223	0.27931
CRTAP		-0.0573901	0.791929		-0.0538103	0.84374		-0.1112	0.698983		-0.0456411	0.947353		0.183698	0.500716		-0.249258	0.859024		0.138057	0.628991
ETV4		0.386643	0.113096		-0.127869	0.691422		0.258773	0.415345		0.289147	0.567134		-0.342419	0.279352		0.312045	0.859114		-0.053272	0.899848
OS9		0.50731	0.07097		-0.418264	0.182158		0.0890464	0.847828		-0.321738	0.58687		0.0517454	0.916441		0.35904	0.859114		-0.269993	0.48827
PEX14		0.419345	0.179461		-0.367843	0.295475		0.0515021	0.924975		0.318973	0.647125		-0.657087	0.068639		0.389617	0.86018		-0.338115	0.415794
PSMA1		-0.60726	0.00887185		0.0975447	0.760219		-0.509716	0.0507793		-0.177738	0.758536		-0.0303165	0.943058		-0.301661	0.86018		-0.208055	0.530562
ABCF1		0.401781	0.149892		-0.462351	0.128795		-0.0605708	0.895628		-0.36189	0.512541		-0.050894	0.916441		0.352213	0.860205		-0.412784	0.239249
ADAM22		0.0790141	0.847147		-0.297166	0.494934		-0.218152	0.677535		0.0666343	0.961939		0.151434	0.781386		-0.43622	0.860205		0.218068	0.671489
AFF1		0.0594177	0.794539		0.290055	0.197893		0.349473	0.143401		-0.242882	0.566526		0.850949	8.38e-05		-0.258595	0.860205		0.608068	0.00678271
APIP		-0.614483	0.0304588		0.0291865	0.946061		-0.585297	0.069515		-0.381057	0.498881		0.156692	0.718863		-0.360931	0.860205		-0.224365	0.578831
BBS10		-0.471757	0.0811995		-0.00693791	0.985521		-0.478695	0.131598		0.0151519	0.992379		-0.150431	0.715456		-0.343415	0.860205		-0.135279	0.747333
BLVRB		0.345894	0.290634		-0.00958527	0.983491		0.336309	0.425608		0.446061	0.472111		-0.511206	0.197718		0.401454	0.860205		-0.0651455	0.904839
CA13		0.112968	0.758818		0.202233	0.630295		0.315201	0.472417		0.282841	0.720146		0.434581	0.292995		-0.402222	0.860205		0.717423	0.0541739
CAPRIN2		-0.024893	0.939012		-0.439958	0.149891		-0.464851	0.156674		-0.432027	0.388755		-0.385559	0.283557		0.352734	0.860205		-0.817586	0.00716745
CSGALNACT1		0.17842	0.631419		-0.0250885	0.961166		0.153331	0.773882		0.575582	0.334004		-0.00629281	0.991046		-0.415958	0.860205		0.569289	0.161598
EHD3		0.122234	0.701183		-0.111233	0.779495		0.0110016	0.98453		-0.453617	0.391305		0.827807	0.0104491		-0.363189	0.860205		0.37419	0.314503
EIF4EBP1		-0.382154	0.139253		0.417589	0.140256		0.0354342	0.936978		0.230073	0.702834		-0.522899	0.0901838		0.328259	0.860205		-0.292825	0.395843
GORAB		0.261976	0.454688		0.229135	0.58174		0.491111	0.225129		0.11203	0.917447		-0.0320992	0.956575		0.41118	0.860205		0.0799311	0.885336
OSTC		-0.91006	0.000173614		0.187552	0.538184		-0.722508	0.00444385		-0.300097	0.549958		-0.109142	0.780675		-0.313269	0.860205		-0.409239	0.177963
PCID2		-0.467626	0.0524376		0.119758	0.710639		-0.347868	0.237552		0.113093	0.871245		-0.151979	0.675787		-0.308982	0.860205		-0.0388853	0.925548
PDAP1		0.442484	0.152124		-1.46221	4.13e-07		-1.01972	0.000990604		-0.348806	0.587282		-1.05898	0.00143167		0.388068	0.860205		-1.40779	4.59e-06
PRMT3		-0.713842	0.00105635		0.303676	0.221397		-0.410166	0.105484		-0.300551	0.482934		-0.392844	0.1542		0.283229	0.860205		-0.693395	0.00415469
SCARB1		0.405083	0.094476		0.118823	0.710537		0.523907	0.051586		0.626572	0.0611377		-0.410968	0.174811		0.308303	0.860205		0.215604	0.528219
TLR3		-0.12929	0.774621		-0.228071	0.667721		-0.357361	0.51125		0.386546	0.672181		-0.267578	0.627999		-0.476329	0.860205		0.118968	0.846596
TOR1AIP2		-0.198672	0.303323		0.23984	0.263937		0.0411683	0.895713		-0.0995254	0.847387		0.38512	0.0948763		-0.244426	0.860205		0.285595	0.240511
TSEN15		-0.656008	0.00782418		0.350316	0.210494		-0.305692	0.330456		0.250839	0.654084		-0.238309	0.49428		-0.318223	0.860205		0.0125304	0.978019
VNN1		0.157005	0.637707		0.319934	0.368808		0.476939	0.194511		0.136657	0.88054		0.719559	0.0387711		-0.379278	0.860205		0.856217	0.0101236
VPS28		0.230977	0.496781		0.0345134	0.942824		0.26549	0.54986		0.62558	0.232586		-0.761605	0.0381215		0.401516	0.860205		-0.136026	0.788222
YIF1A		0.00224029	0.994797		0.301312	0.349184		0.303553	0.399137		0.691466	0.0789098		-0.738778	0.018643		0.350865	0.860205		-0.047312	0.920282
HAUS3		0.0373754	0.904193		-0.0338914	0.931352		0.00348396	0.994228		0.102698	0.900359		0.230803	0.529438		-0.330017	0.862896		0.333501	0.329836
JAK1		0.421353	0.0405084		0.103611	0.705319		0.524964	0.0181755		-0.0899599	0.884345		0.87966	7e-05		-0.264736	0.862896		0.7897	0.00031114
PDXK		0.699606	0.000681081		-0.210625	0.385181		0.488981	0.0314546		0.211557	0.653495		0.541961	0.0242451		-0.264537	0.862896		0.753518	0.000692862
COIL		-0.455742	0.0203727		-0.0467372	0.870272		-0.502479	0.0185002		-0.371488	0.261179		-0.387278	0.114483		0.256287	0.863115		-0.758766	0.000332679
BBS2		-0.383851	0.258528		0.0703798	0.884514		-0.313471	0.480885		-0.224016	0.789301		0.31772	0.476474		-0.407176	0.865035		0.0937044	0.860201
CGGBP1		-0.683302	0.00167662		0.182491	0.497749		-0.500812	0.0377839		-0.382275	0.310264		0.161994	0.620205		-0.280531	0.865035		-0.220281	0.470474
EID1		-0.14718	0.5446		-0.579231	0.015668		-0.72641	0.00189594		-0.0407674	0.964781		-0.979567	6.32e-05		0.293924	0.865035		-1.02033	1.52e-05
FAM135A		-0.213967	0.388581		0.452107	0.0800749		0.23814	0.45131		0.0274851	0.978551		-0.0919913	0.815742		0.302646	0.865035		-0.0645062	0.873212
IRF3		0.573094	0.0616753		-0.424182	0.216898		0.148912	0.753392		0.213759	0.780156		-0.448879	0.250393		0.384032	0.865035		-0.23512	0.592987
KIF24		0.406103	0.244451		-0.0498799	0.921747		0.356223	0.429826		0.0228099	0.989825		0.75363	0.0538462		-0.420216	0.865035		0.776439	0.0430376
LETMD1		-0.770322	0.0010831		0.573749	0.021705		-0.196574	0.543775		-0.315017	0.499662		0.414965	0.154517		-0.296521	0.865035		0.0999478	0.790214
LNPK		-0.441029	0.0550567		0.447351	0.0727305		0.00632213	0.988599		-0.111133	0.86788		0.410115	0.152875		-0.29266	0.865035		0.298983	0.321756
LRRC8D		-0.538169	0.0243785		0.393321	0.138298		-0.144849	0.680865		0.237825	0.662489		-0.0773749	0.849946		-0.305299	0.865035		0.16045	0.65433
[truncated: 9,326 more rows]
